# Supplementary material for: RNA-seq and flow-cytometry of conventional, scalp, and palmoplantar psoriasis reveal shared and distinct molecular pathways
Source: Sci Rep. 2018 Jul 27;8:11368. doi: 10.1038/s41598-018-29472-w (PMC6063960; doi:10.1038/s41598-018-29472-w)
Supplement: Supplementary file 2 — Supplementary Table 1 [file 41598_2018_29472_MOESM2_ESM.xlsx]

## Sheet: CP vs C
gene_id	value_control	value_CP	log2(fold_change)	p_value	q_value
A2ML1	26.1378	173.099	2.72739	5e-05	0.00079288
A4GALT	18.6588	6.97155	-1.4203	5e-05	0.00079288
AAMDC	23.529	10.2533	-1.19835	0.0067	0.0365414
AASS	5.3865	12.7952	1.24818	5e-05	0.00079288
ABCA12	21.0657	88.1871	2.06567	5e-05	0.00079288
ABCA2	5.64301	2.39894	-1.23407	5e-05	0.00079288
ABCA3	3.77772	1.41114	-1.42066	0.0002	0.0024995
ABCA6	17.1374	8.25793	-1.0533	0.00015	0.00197905
ABCA8	23.1433	9.64941	-1.26208	5e-05	0.00079288
ABCA9	7.61311	3.60766	-1.07742	0.00065	0.00624151
ABCC9	22.6029	9.201	-1.29665	0.00015	0.00197905
ABHD17C	5.77384	19.9681	1.79009	5e-05	0.00079288
ABI3BP	26.7569	12.4566	-1.103	0.00035	0.00388594
ABLIM3	6.90578	2.62424	-1.39591	0.0001	0.00142931
ACACB	6.59783	2.40373	-1.45672	5e-05	0.00079288
ACAD8	10.2813	20.8843	1.0224	0.0001	0.00142931
ACADL	1.52938	0.349513	-2.12953	0.00065	0.00624151
ACE	5.26441	2.51616	-1.06505	0.00165	0.0128236
ACE2	0.152603	1.109	2.8614	0.00255	0.0178142
ACKR1	49.3742	24.4357	-1.01476	0.0015	0.0118932
ACKR2	1.79122	6.50087	1.85969	5e-05	0.00079288
ACKR3	77.2322	26.8199	-1.5259	5e-05	0.00079288
ACOT7	8.45991	21.687	1.35811	0.00025	0.00299879
ACOX2	2.58542	1.1959	-1.1123	0.0093	0.0464129
ACP5	17.4259	35.3612	1.02093	0.0005	0.00512431
ACPP	18.563	68.9173	1.89244	5e-05	0.00079288
ACSBG1	8.64275	3.04179	-1.50657	5e-05	0.00079288
ACSS1	5.45375	2.39561	-1.18686	0.00085	0.00769175
ACSS3	3.61681	1.51281	-1.25749	0.0013	0.010641
ACTC1	1.62314	0.363494	-2.15878	0.0081	0.0418809
ACVR1C	0.974536	0.212505	-2.19722	0.00035	0.00388594
ACVRL1	17.7903	7.12494	-1.32014	5e-05	0.00079288
ACY1	4.50934	9.71144	1.10677	0.00955	0.0472967
ADAM23	0.612012	1.6082	1.39381	0.0014	0.0112498
ADAM33	21.2992	6.29379	-1.7588	5e-05	0.00079288
ADAMDEC1	0.143625	11.9751	6.38159	0.00095	0.00838811
ADAMTS1	58.2672	6.37028	-3.19326	5e-05	0.00079288
ADAMTS10	7.00792	2.71709	-1.36692	0.00015	0.00197905
ADAMTS15	4.46501	1.62854	-1.45508	0.0001	0.00142931
ADAMTS16	1.22132	0.0346637	-5.13888	0.0014	0.0112498
ADAMTS18	1.01274	0.11648	-3.1201	0.0001	0.00142931
ADAMTS2	20.6363	9.3409	-1.14355	0.00185	0.0139776
ADAMTS4	7.20895	1.51037	-2.25489	5e-05	0.00079288
ADAMTS5	11.0906	4.98315	-1.1542	0.0001	0.00142931
ADAMTS9	4.53884	1.11329	-2.0275	5e-05	0.00079288
ADAMTSL1	3.54178	1.083	-1.70945	0.00045	0.0047288
ADAMTSL3	2.6522	0.484933	-2.45133	5e-05	0.00079288
ADAMTSL5	1.62933	0.315054	-2.37061	0.0002	0.0024995
ADAP2	6.98601	29.4003	2.07329	5e-05	0.00079288
ADCY1	1.21592	0.489982	-1.31124	0.0008	0.00731023
ADCY2	3.4659	1.49106	-1.2169	0.0006	0.0058748
ADCY4	4.53703	2.01835	-1.16857	0.0011	0.00931566
ADCY5	1.68826	0.637636	-1.40473	0.003	0.0201105
ADCY6	6.72448	2.83442	-1.24637	5e-05	0.00079288
ADCYAP1R1	2.31648	0.516964	-2.1638	5e-05	0.00079288
ADD3	62.3796	26.91	-1.21293	0.00015	0.00197905
ADGRA2	36.8757	13.016	-1.50238	5e-05	0.00079288
ADGRD1	10.2748	1.742	-2.56029	5e-05	0.00079288
ADGRF5	13.6142	6.35725	-1.09863	0.0029	0.0196253
ADGRL3	9.42291	4.05049	-1.21808	0.00055	0.00550812
ADH1B	94.6191	31.197	-1.60072	5e-05	0.00079288
ADH7	0.119215	2.48636	4.3824	5e-05	0.00079288
ADIPOR1	54.0794	134.914	1.31889	5e-05	0.00079288
ADRA2C	4.53697	0.979336	-2.21185	5e-05	0.00079288
ADRB2	37.1777	4.17499	-3.15459	5e-05	0.00079288
ADTRP	7.89257	16.5397	1.06736	0.00125	0.0103281
AEBP1	80.8082	37.0173	-1.1263	0.0019	0.0142543
AFF3	2.82684	1.17478	-1.2668	0.0003	0.00343561
AGAP1	10.035	4.84815	-1.04953	0.0001	0.00142931
AGAP2	0.810816	3.24091	1.99895	0.0012	0.0100316
AGPAT9	3.36176	8.77527	1.38423	5e-05	0.00079288
AGT	1.31574	0.428177	-1.6196	0.0033	0.0216071
AGTR1	13.5135	4.3916	-1.62159	5e-05	0.00079288
AIM1	33.4975	78.0115	1.21963	0.00035	0.00388594
AIM2	0.297967	1.83347	2.62135	0.00395	0.0247136
AK7	2.23529	0.786364	-1.50719	0.00665	0.0363618
AKAP12	23.0168	6.2124	-1.88946	0.0001	0.00142931
AKR1B10	0.872526	96.4623	6.78862	5e-05	0.00079288
ALAS1	13.7904	35.6985	1.3722	5e-05	0.00079288
ALDH1A2	3.38491	0.918905	-1.88113	0.00025	0.00299879
ALDH1B1	18.6296	3.2083	-2.53772	5e-05	0.00079288
ALDH1L1	0.967747	0.285642	-1.76042	0.00605	0.0340672
ALDH2	77.4481	204.313	1.39948	0.00025	0.00299879
ALDH3A1	13.2565	32.0274	1.27261	0.0002	0.0024995
ALDH3B2	29.3152	157.219	2.42306	5e-05	0.00079288
ALDH4A1	4.92399	9.88088	1.00481	0.001	0.00868063
ALDH5A1	3.62463	9.49038	1.38863	5e-05	0.00079288
ALDH7A1	5.12302	10.403	1.02193	0.0001	0.00142931
ALG3	6.3653	15.4117	1.27573	0.0002	0.0024995
ALOX12B	16.6547	144.481	3.11688	5e-05	0.00079288
ALOX15B	7.59637	16.5614	1.12444	0.00675	0.0367604
ALOXE3	8.88896	28.8916	1.70056	5e-05	0.00079288
ALPK2	1.52234	0.438008	-1.79726	5e-05	0.00079288
ALPK3	0.999083	0.322308	-1.63216	0.0009	0.00803218
ALX4	1.60731	0.559723	-1.52186	0.00045	0.0047288
AMMECR1	7.92255	18.4153	1.21687	5e-05	0.00079288
AMOT	4.48953	1.92469	-1.22194	0.0001	0.00142931
AMPD3	5.36942	16.7022	1.6372	5e-05	0.00079288
ANGPTL5	8.70453	2.80844	-1.632	0.00375	0.0237712
ANK2	36.9269	14.4219	-1.35641	0.00115	0.00966233
ANKAR	1.30389	0.599302	-1.12146	0.0094	0.0466778
ANKEF1	1.78374	3.85143	1.11049	0.00305	0.0203634
ANKK1	0.906816	2.8679	1.66111	0.00265	0.0183496
ANKRD13B	3.00454	1.22853	-1.29021	0.0066	0.0361812
ANKRD18A	1.97494	0.193874	-3.34862	0.0007	0.00660683
ANKRD22	12.0722	27.3329	1.17895	0.00025	0.00299879
ANKRD33B	9.75733	1.44753	-2.7529	5e-05	0.00079288
ANKRD36	2.91849	1.30738	-1.15854	0.00045	0.0047288
ANKRD36BP2	1.4183	0.352061	-2.01027	0.00095	0.00838811
ANXA6	48.3996	23.9622	-1.01423	0.00065	0.00624151
AOC3	19.9738	6.07485	-1.71719	5e-05	0.00079288
AOX1	26.0344	11.7517	-1.14755	0.00015	0.00197905
AP1S3	1.02169	2.65337	1.37686	0.00285	0.0193836
AP2A2	14.9223	6.85818	-1.12157	5e-05	0.00079288
AP2S1	43.049	116.453	1.4357	5e-05	0.00079288
APBA1	3.13425	1.25592	-1.31938	0.00015	0.00197905
APBB1	8.77708	3.93942	-1.15576	0.0004	0.00431583
APEX1	33.5575	67.8735	1.01621	0.0057	0.0324887
APOE	192.776	83.0968	-1.21406	5e-05	0.00079288
APOL1	5.2712	19.9075	1.91711	5e-05	0.00079288
APOL2	8.96101	22.5977	1.33444	5e-05	0.00079288
APOL6	9.39415	26.4356	1.49265	5e-05	0.00079288
APOLD1	38.1929	3.31553	-3.52599	5e-05	0.00079288
AQP1	289.5	128.684	-1.16973	0.00395	0.0247136
AQP7	2.1499	0.398384	-2.43204	0.00825	0.0424359
AQP9	17.0238	4.16115	-2.0325	5e-05	0.00079288
AR	9.03814	2.17826	-2.05285	5e-05	0.00079288
ARFGEF3	3.70047	1.65144	-1.16398	5e-05	0.00079288
ARG1	34.6842	514.243	3.8901	5e-05	0.00079288
ARHGAP11A	2.9214	7.80452	1.41765	0.0002	0.0024995
ARHGAP20	2.86114	0.866615	-1.72313	0.0001	0.00142931
ARHGAP33	1.69651	0.660886	-1.3601	0.00435	0.0265483
ARHGAP6	5.1779	1.7913	-1.53136	5e-05	0.00079288
ARHGEF10	12.1744	4.48459	-1.4408	5e-05	0.00079288
ARHGEF15	3.51315	1.40088	-1.32643	0.0011	0.00931566
ARHGEF17	6.24527	2.82659	-1.1437	0.0002	0.0024995
ARHGEF25	7.38762	2.37654	-1.63624	0.00015	0.00197905
ARHGEF26	11.5454	5.25114	-1.13662	0.0003	0.00343561
ARHGEF28	12.3459	5.89721	-1.06592	0.0004	0.00431583
ARID5A	12.9072	5.92546	-1.12318	0.00135	0.0109423
ARL11	0.291316	0.99668	1.77454	0.00195	0.0144982
ARMCX2	6.78773	2.40722	-1.49556	5e-05	0.00079288
ARMCX3	17.7692	8.794	-1.01479	0.0005	0.00512431
ARMCX4	2.47867	1.08084	-1.19741	0.00155	0.0121989
ARNTL2	5.95102	26.8222	2.17222	5e-05	0.00079288
ARPC2	163.059	386.485	1.24502	0.0016	0.0125001
ARPC5L	21.7348	54.4175	1.32407	5e-05	0.00079288
ARSF	1.15674	20.1142	4.12007	5e-05	0.00079288
ASAP2	19.0263	8.20445	-1.21352	5e-05	0.00079288
ASB2	1.71418	0.573455	-1.57977	0.0053	0.030809
ASF1B	2.06622	4.62551	1.16262	0.00705	0.0380333
ASPA	5.55801	1.89478	-1.55254	0.0006	0.0058748
ASPG	0.827606	4.41709	2.41608	5e-05	0.00079288
ASPM	2.7889	5.79375	1.0548	5e-05	0.00079288
ASPRV1	166.176	390.313	1.23192	0.00915	0.04591
ATF3	42.136	4.70081	-3.16407	5e-05	0.00079288
ATG9B	2.24238	8.62461	1.94343	0.00775	0.0405205
ATIC	4.30789	10.8849	1.33727	0.00015	0.00197905
ATL1	10.2554	4.81242	-1.09155	0.0006	0.0058748
ATOH8	5.62473	1.32972	-2.08066	5e-05	0.00079288
ATOX1	35.5595	93.3221	1.39198	5e-05	0.00079288
ATP10A	5.10372	2.13271	-1.25886	0.0001	0.00142931
ATP10B	3.70724	15.9832	2.10813	5e-05	0.00079288
ATP12A	2.69641	71.0006	4.71872	5e-05	0.00079288
ATP13A4	5.04042	10.7637	1.09456	0.0003	0.00343561
ATP13A5	1.42363	0.398795	-1.83585	0.0015	0.0118932
ATP1A2	2.80524	1.07267	-1.38692	0.0009	0.00803218
ATP1B1	35.0795	134.291	1.93666	5e-05	0.00079288
ATP1B3	96.5134	225.789	1.22617	0.0002	0.0024995
ATP5B	180.055	424.736	1.23813	0.0004	0.00431583
ATP5D	37.7101	82.4733	1.12897	5e-05	0.00079288
ATP5G3	24.4951	53.4794	1.12649	0.00045	0.0047288
ATP6V0C	40.3071	109.8	1.44577	0.00025	0.00299879
ATP6V0D1	35.4116	85.0898	1.26477	0.0001	0.00142931
ATP6V1B2	24.8723	64.5989	1.37697	5e-05	0.00079288
ATP6V1D	19.4928	40.7129	1.06255	0.0003	0.00343561
ATP6V1G1	47.9008	115.362	1.26804	5e-05	0.00079288
ATP8B2	20.3229	7.42356	-1.45292	5e-05	0.00079288
AURKA	1.3291	5.67397	2.09391	5e-05	0.00079288
AURKB	1.82081	5.49907	1.59461	0.0029	0.0196253
AVPR1A	6.77731	2.17702	-1.63836	5e-05	0.00079288
AXL	37.0116	15.7347	-1.23402	0.0001	0.00142931
AZGP1P1	0.426845	5.80427	3.76533	0.00055	0.00550812
B3GNT3	0.699804	3.99029	2.51147	5e-05	0.00079288
B4GALNT2	0.557074	2.78749	2.32303	0.0053	0.030809
BAG2	12.3063	2.11817	-2.5385	5e-05	0.00079288
BAK1	5.14086	12.5499	1.28759	5e-05	0.00079288
BATF2	0.251039	3.11663	3.63401	5e-05	0.00079288
BBS2	17.6654	7.96709	-1.1488	0.0001	0.00142931
BCAR3	9.55669	2.5694	-1.89508	5e-05	0.00079288
BCL2	11.1365	5.17237	-1.1064	0.0002	0.0024995
BCL2A1	1.77867	7.92443	2.15551	0.0001	0.00142931
BCL3	5.76435	12.2196	1.08397	0.002	0.014716
BDH1	4.53938	18.94	2.06087	5e-05	0.00079288
BEND3P3	2.59665	0.952888	-1.44627	0.00015	0.00197905
BEX2	4.88802	14.6747	1.58601	0.0004	0.00431583
BHMT2	4.05838	1.27638	-1.66885	0.0003	0.00343561
BIK	1.29879	4.63127	1.83424	0.0017	0.0131098
BIN1	14.9691	6.96993	-1.10277	0.00095	0.00838811
BIRC5	2.38068	9.14184	1.94111	5e-05	0.00079288
BLM	0.646397	1.55318	1.26474	0.00405	0.0251809
BLNK	3.70912	16.6555	2.16685	5e-05	0.00079288
BLOC1S3	2.89252	5.93898	1.03789	0.0026	0.0180452
BMP3	2.03574	0.129993	-3.96904	5e-05	0.00079288
BMPR1B	1.17413	0.410294	-1.51687	0.0011	0.00931566
BOC	25.4269	12.0116	-1.08193	0.0011	0.00931566
BPIFC	11.9379	38.072	1.67318	5e-05	0.00079288
BRIP1	0.944832	2.01021	1.08922	0.00165	0.0128236
BST1	5.84254	2.32519	-1.32924	0.00205	0.0149731
BTBD16	2.47469	0.758772	-1.70551	0.00195	0.0144982
BTBD8	1.36121	0.398833	-1.77104	0.0048	0.0285931
BTC	15.3044	0.606293	-4.65779	5e-05	0.00079288
BTG2	84.83	32.5036	-1.38398	5e-05	0.00079288
BTNL9	4.05288	1.02807	-1.97901	5e-05	0.00079288
BUB1	1.39588	3.77827	1.43655	0.00025	0.00299879
BZW1	25.9511	59.1749	1.18919	5e-05	0.00079288
BZW2	26.7097	57.6904	1.11097	5e-05	0.00079288
C10orf10	61.0596	14.9445	-2.0306	0.00045	0.0047288
C10orf99	1.7314	242.537	7.13012	5e-05	0.00079288
C11orf96	41.7853	6.70041	-2.64067	5e-05	0.00079288
C12orf56	0.344038	2.35595	2.77567	5e-05	0.00079288
C14orf1	12.4407	29.5508	1.24813	5e-05	0.00079288
C14orf132	18.1782	5.33827	-1.76776	5e-05	0.00079288
C14orf180	1.08653	0.130456	-3.0581	0.0024	0.0170375
C14orf2	50.4471	110.247	1.1279	5e-05	0.00079288
C14orf37	3.45686	1.50764	-1.19717	0.00155	0.0121989
C15orf48	16.523	74.2672	2.16824	5e-05	0.00079288
C15orf59	2.07775	0.832309	-1.31983	0.00245	0.0172448
C16orf70	9.50455	25.1741	1.40525	0.00135	0.0109423
C16orf89	1.95996	0.0776546	-4.65761	0.0006	0.0058748
C17orf96	1.16663	5.31623	2.18805	5e-05	0.00079288
C1QTNF1	23.1798	10.9184	-1.08611	0.00135	0.0109423
C1QTNF2	4.99979	1.47296	-1.76315	0.00015	0.00197905
C1QTNF3	24.6952	4.6287	-2.41555	5e-05	0.00079288
C1QTNF4	1.27971	0.388738	-1.71894	0.00425	0.0260553
C1orf233	2.68291	7.53984	1.49074	0.0002	0.0024995
C1orf68	118.339	261.991	1.14659	0.0003	0.00343561
C1orf95	2.16608	0.917942	-1.23861	0.00025	0.00299879
C20orf24	27.3822	89.4159	1.70729	5e-05	0.00079288
C2orf54	14.7576	36.1182	1.29126	0.0001	0.00142931
C3	104.136	36.3115	-1.51997	0.00015	0.00197905
C5	1.97568	0.915278	-1.11007	0.00225	0.0161649
C5AR1	5.29432	1.9799	-1.41902	0.00025	0.00299879
C5orf46	36.0003	7.09932	-2.34226	5e-05	0.00079288
C6	1.14033	0.221965	-2.36104	0.00965	0.0475396
C7	19.567	3.83876	-2.34971	0.0002	0.0024995
C8orf4	7.77352	2.4735	-1.65202	5e-05	0.00079288
C9orf84	0.383505	1.06802	1.47762	0.00645	0.0357397
CA2	29.5417	14.2647	-1.0503	0.0057	0.0324887
CA9	1.3283	0.228842	-2.53716	0.00575	0.032649
CAB39L	19.444	7.89474	-1.30036	5e-05	0.00079288
CACNA1G	0.900643	0.410191	-1.13466	0.0009	0.00803218
CACNA1H	6.17673	0.636335	-3.27898	5e-05	0.00079288
CACNA2D1	7.37705	2.72292	-1.43789	5e-05	0.00079288
CACNB2	2.09829	0.876896	-1.25874	0.0055	0.0316876
CADM3	21.7209	6.27706	-1.79092	5e-05	0.00079288
CADPS	1.33783	0.465093	-1.5243	0.00195	0.0144982
CALML3	97.9439	717.358	2.87267	5e-05	0.00079288
CALML5	545.9	1791.19	1.71421	0.0019	0.0142543
CAMSAP3	10.7723	4.7793	-1.17246	0.0003	0.00343561
CAPN6	2.03936	0.642389	-1.6666	0.00245	0.0172448
CARD18	11.8137	33.6501	1.51015	0.0002	0.0024995
CARHSP1	9.48927	32.4447	1.77361	5e-05	0.00079288
CASC5	1.5632	3.18863	1.02844	0.0012	0.0100316
CASP14	65.3508	182.269	1.47979	0.00175	0.0134191
CASP5	0.276391	3.50841	3.66603	0.0001	0.00142931
CASQ2	9.43657	1.85568	-2.34632	5e-05	0.00079288
CAV1	176.065	82.6157	-1.09162	0.00815	0.0420956
CBS	1.30843	0.310061	-2.07722	0.00025	0.00299879
CBX2	1.23985	3.57408	1.52741	0.0002	0.0024995
CBX6	16.2125	7.70765	-1.07274	0.00025	0.00299879
CBX7	10.869	4.96522	-1.13029	0.0001	0.00142931
CCDC102A	4.16867	2.0091	-1.05304	0.00625	0.0348384
CCDC120	4.54073	9.45347	1.05792	0.0014	0.0112498
CCDC129	0.75282	2.21004	1.55369	0.0055	0.0316876
CCDC136	2.02021	0.432409	-2.22404	0.0004	0.00431583
CCDC141	1.3805	0.636311	-1.11739	0.0041	0.0253965
CCDC144B	2.16558	0.763593	-1.50388	0.0001	0.00142931
CCDC36	1.21357	0.445672	-1.44521	0.0086	0.043694
CCDC64B	10.4015	27.7969	1.41812	5e-05	0.00079288
CCDC8	3.06606	0.93867	-1.70769	0.0001	0.00142931
CCDC85A	3.10384	0.960756	-1.69181	0.00065	0.00624151
CCDC85C	7.48853	20.3076	1.43926	0.0003	0.00343561
CCL14	128.685	44.236	-1.54055	5e-05	0.00079288
CCL18	20.8095	85.7177	2.04235	5e-05	0.00079288
CCL19	16.8439	36.5033	1.1158	0.0011	0.00931566
CCL22	1.75993	21.5568	3.61455	5e-05	0.00079288
CCL5	2.89505	7.43966	1.36165	0.00325	0.0212984
CCM2L	1.9524	0.81363	-1.2628	0.00635	0.0353035
CCNA2	2.93865	9.81855	1.74036	0.0015	0.0118932
CCNB1	4.44463	16.3372	1.87802	5e-05	0.00079288
CCNB2	3.38488	10.3969	1.61898	5e-05	0.00079288
CCNE1	0.837126	6.45649	2.94723	5e-05	0.00079288
CCNF	2.08535	5.74181	1.46121	5e-05	0.00079288
CCR4	1.44471	5.00384	1.79225	0.0028	0.0191308
CCR5	0.67788	2.00084	1.56151	0.00325	0.0212984
CCR7	0.839158	5.07221	2.5956	5e-05	0.00079288
CCRN4L	4.45199	9.98981	1.16601	0.0005	0.00512431
CCT6A	39.6359	84.3916	1.09029	0.0002	0.0024995
CD164L2	1.68247	3.80877	1.17874	0.0059	0.0333358
CD177	0.096731	3.24184	5.06669	0.00015	0.00197905
CD1B	0.826228	3.888	2.23442	0.0002	0.0024995
CD2	2.38889	10.1839	2.09187	5e-05	0.00079288
CD200	4.25717	1.83456	-1.21446	0.00745	0.0393518
CD24	38.1211	466.315	3.61264	5e-05	0.00079288
CD247	0.767001	2.23648	1.54393	0.0065	0.0358437
CD248	45.5447	21.1667	-1.10549	0.0014	0.0112498
CD274	1.04457	6.54121	2.64664	5e-05	0.00079288
CD276	24.8155	12.3179	-1.01048	0.00075	0.00696856
CD28	0.735926	1.93418	1.39409	0.0018	0.0136969
CD300E	0.445868	1.82069	2.0298	0.0004	0.00431583
CD300LG	4.03284	1.22812	-1.71535	0.0003	0.00343561
CD34	69.4537	34.3707	-1.01487	0.0021	0.0152562
CD3D	2.30898	9.4566	2.03407	0.0006	0.0058748
CD3E	1.61442	5.64848	1.80685	5e-05	0.00079288
CD3G	0.949187	4.10454	2.11246	0.00035	0.00388594
CD48	3.49609	11.865	1.7629	5e-05	0.00079288
CD52	14.2625	37.4148	1.39138	0.0059	0.0333358
CD6	0.818996	1.8324	1.1618	0.00705	0.0380333
CD69	10.4752	2.39527	-2.12872	5e-05	0.00079288
CD70	4.13008	1.4538	-1.50635	0.00745	0.0393518
CD80	0.181386	1.03761	2.51612	0.0051	0.0299379
CD82	18.5596	41.9888	1.17784	0.0001	0.00142931
CD8A	0.955963	3.0045	1.6521	0.00335	0.0218196
CD96	0.871487	2.35681	1.43529	0.0093	0.0464129
CDC20	2.9535	11.2018	1.92323	5e-05	0.00079288
CDC25A	0.478494	1.46564	1.61496	0.0052	0.0303934
CDC45	1.20335	2.90129	1.26963	0.0049	0.0290496
CDC6	1.52244	4.55393	1.58073	5e-05	0.00079288
CDCA2	1.02146	3.15354	1.62633	0.0004	0.00431583
CDCA5	1.45437	3.8849	1.41748	0.0023	0.0164686
CDCA8	1.46418	3.6003	1.29802	0.00395	0.0247136
CDH12	1.13088	0.230138	-2.29688	0.0001	0.00142931
CDH23	3.9441	1.08758	-1.85858	0.00125	0.0103281
CDH26	0.325572	2.57825	2.98534	5e-05	0.00079288
CDH3	8.61907	39.8169	2.20778	5e-05	0.00079288
CDH5	18.31	8.70446	-1.07281	0.0032	0.0210633
CDHR1	46.3057	17.1929	-1.42938	0.00105	0.00902021
CDK1	5.46142	14.2624	1.38487	0.00015	0.00197905
CDK14	7.17072	3.23786	-1.14708	0.0006	0.0058748
CDK5R1	1.09702	4.90177	2.15972	5e-05	0.00079288
CDKN1C	9.78197	4.05081	-1.27191	0.00125	0.0103281
CDKN2B	8.29231	17.3063	1.06145	0.0001	0.00142931
CDKN2D	5.73789	12.1845	1.08645	0.0054	0.03122
CDKN3	2.77201	7.80087	1.4927	0.0059	0.0333358
CDO1	5.01916	1.51654	-1.72666	0.002	0.014716
CDON	21.2672	9.47064	-1.1671	5e-05	0.00079288
CDR2L	5.23693	2.54816	-1.03926	0.00295	0.0198467
CDRT1	0.286855	1.173	2.03182	0.00145	0.0115705
CEACAM19	2.26219	7.9294	1.80949	5e-05	0.00079288
CEACAM5	1.52204	3.63263	1.25501	0.0084	0.0429999
CEBPD	82.41	40.453	-1.02657	0.0004	0.00431583
CECR1	5.82138	13.4573	1.20895	0.0003	0.00343561
CEP55	2.26742	5.15434	1.18473	0.0026	0.0180452
CERS3	24.5548	75.258	1.61584	5e-05	0.00079288
CES1	21.6947	3.87967	-2.48334	5e-05	0.00079288
CES3	0.347189	1.39125	2.00258	0.0016	0.0125001
CFAP45	0.760651	3.76209	2.30623	0.0002	0.0024995
CFD	559.82	126.673	-2.14386	0.00025	0.00299879
CFI	5.69226	2.21699	-1.3604	0.0006	0.0058748
CFL2	18.6212	5.76668	-1.69113	5e-05	0.00079288
CGNL1	15.9434	7.91891	-1.00959	0.00075	0.00696856
CHAC1	0.480146	25.2428	5.71626	5e-05	0.00079288
CHI3L1	12.2922	59.4373	2.27362	5e-05	0.00079288
CHI3L2	3.49634	180.073	5.6866	5e-05	0.00079288
CHL1	13.4965	5.10079	-1.4038	5e-05	0.00079288
CHP2	36.5535	9.59465	-1.92971	5e-05	0.00079288
CHRD	5.81149	1.67135	-1.7979	5e-05	0.00079288
CHRDL1	57.9938	15.4239	-1.91073	5e-05	0.00079288
CHRM4	1.25137	0.0932406	-3.7464	0.002	0.014716
CHRNA9	0.237236	6.97718	4.87825	5e-05	0.00079288
CHST7	3.32444	1.43775	-1.2093	0.0055	0.0316876
CHSY3	2.86826	1.16991	-1.29378	0.00495	0.029253
CIAPIN1	9.56664	19.6083	1.03538	0.00895	0.0451341
CILP	51.4999	13.3071	-1.95237	0.0002	0.0024995
CILP2	1.58097	0.0976822	-4.01657	5e-05	0.00079288
CIRH1A	5.4401	11.6265	1.09572	0.0006	0.0058748
CKAP2	7.52313	16.9431	1.17129	0.0003	0.00343561
CKAP4	36.2073	80.1586	1.14658	5e-05	0.00079288
CKMT1A	2.51156	20.407	3.02241	5e-05	0.00079288
CKS2	8.96506	23.1777	1.37035	0.0005	0.00512431
CLCA2	44.3831	199.402	2.1676	5e-05	0.00079288
CLCN3	27.26	57.3829	1.07384	0.00125	0.0103281
CLDN1	150.931	62.7206	-1.26688	0.0022	0.0158515
CLDN11	19.5108	4.31497	-2.17685	5e-05	0.00079288
CLDN23	9.47378	1.50997	-2.64942	5e-05	0.00079288
CLDN5	28.7033	8.60768	-1.73752	5e-05	0.00079288
CLDN8	9.33618	1.77452	-2.39541	5e-05	0.00079288
CLEC2A	29.6422	10.4992	-1.49737	0.00085	0.00769175
CLEC3B	408.068	76.3633	-2.41786	5e-05	0.00079288
CLEC4G	3.21641	0.456872	-2.81559	0.00045	0.0047288
CLEC5A	0.987093	2.71322	1.45875	0.001	0.00868063
CLEC7A	4.28109	26.0143	2.60326	5e-05	0.00079288
CLIC3	20.8231	50.7166	1.28427	0.00015	0.00197905
CLMP	16.0988	7.10037	-1.18099	5e-05	0.00079288
CLPX	21.4656	56.7165	1.40174	5e-05	0.00079288
CLSPN	0.533	1.22829	1.20444	0.00775	0.0405205
CLSTN2	4.17292	1.15835	-1.84899	5e-05	0.00079288
CMAHP	15.3849	5.05415	-1.60598	5e-05	0.00079288
CMAS	15.1647	38.6474	1.34965	5e-05	0.00079288
CMBL	2.2216	0.806575	-1.46172	0.00065	0.00624151
CMPK2	1.87409	15.706	3.06705	5e-05	0.00079288
CMTM6	50.8939	105.14	1.04674	0.0005	0.00512431
CMYA5	3.20426	1.2095	-1.40557	5e-05	0.00079288
CNDP2	7.92052	20.301	1.35788	5e-05	0.00079288
CNFN	68.9037	2053.7	4.8975	5e-05	0.00079288
CNKSR2	2.55232	0.701411	-1.86348	0.0001	0.00142931
CNN1	83.0399	8.44737	-3.29723	5e-05	0.00079288
CNNM4	4.1175	23.9778	2.54186	5e-05	0.00079288
CNR1	1.87025	0.712994	-1.39127	0.00135	0.0109423
CNTN4	2.97128	0.415459	-2.83831	5e-05	0.00079288
CNTNAP1	2.28357	1.08379	-1.07521	0.0049	0.0290496
CNTNAP3	5.35937	1.11339	-2.2671	5e-05	0.00079288
CNTNAP3P2	0.990768	0.260413	-1.92775	0.00975	0.0477955
COBL	11.3978	5.07121	-1.16835	0.00035	0.00388594
COL15A1	40.9176	19.0626	-1.10197	0.00365	0.0232658
COL16A1	31.8696	10.2458	-1.63714	5e-05	0.00079288
COL18A1	50.4566	22.5463	-1.16215	0.00025	0.00299879
COL21A1	6.384	2.22182	-1.52272	5e-05	0.00079288
COL25A1	1.55531	0.392447	-1.98664	5e-05	0.00079288
COL28A1	2.27323	0.766438	-1.5685	0.0007	0.00660683
COL4A5	9.87263	4.13655	-1.25501	5e-05	0.00079288
COL5A1	58.1364	14.776	-1.97619	0.001	0.00868063
COL5A2	86.8652	23.6398	-1.87756	0.00425	0.0260553
COL5A3	14.0102	4.85392	-1.52926	5e-05	0.00079288
COL6A2	507.335	163.713	-1.63177	0.0062	0.0346893
COL6A5	4.26912	1.62924	-1.38974	0.00015	0.00197905
COL7A1	26.9727	9.00303	-1.58302	0.0001	0.00142931
COL8A2	13.1457	5.67218	-1.21262	5e-05	0.00079288
COLEC12	34.9026	14.6924	-1.24827	0.00015	0.00197905
COLGALT2	1.0794	0.339238	-1.66986	0.00355	0.0228332
COMP	12.4672	27.3821	1.13509	0.00175	0.0134191
COMTD1	6.61576	16.7691	1.34182	0.0006	0.0058748
COPZ2	32.0565	16.0058	-1.00202	0.0017	0.0131098
CORO2B	4.54293	1.83165	-1.31048	0.001	0.00868063
COTL1	13.9604	30.8468	1.14378	0.0003	0.00343561
COX5A	32.8565	85.6643	1.38251	5e-05	0.00079288
COX6A1	108.279	217.678	1.00745	5e-05	0.00079288
COX6B1	137.715	283.994	1.04417	0.00035	0.00388594
COX7A1	17.444	7.8872	-1.14514	0.0028	0.0191308
COX7B	118.225	244.531	1.04848	0.00015	0.00197905
CPA4	17.4746	99.1032	2.50367	5e-05	0.00079288
CPE	67.535	32.6194	-1.04991	0.00455	0.0274545
CPED1	15.4654	5.41439	-1.51418	5e-05	0.00079288
CPLX3	0.108748	1.5512	3.83432	0.00075	0.00696856
CPNE7	0.305191	1.2038	1.97981	0.01035	0.0498685
CPQ	42.1314	19.302	-1.12614	0.00245	0.0172448
CPXM2	8.99407	3.49141	-1.36516	5e-05	0.00079288
CPZ	22.4035	4.50545	-2.31398	5e-05	0.00079288
CR1	1.20939	0.362823	-1.73695	0.0021	0.0152562
CRABP2	93.8536	398.172	2.08491	5e-05	0.00079288
CRAT	14.2945	5.35525	-1.41643	5e-05	0.00079288
CRCT1	66.3012	330.306	2.3167	5e-05	0.00079288
CREB3L1	7.54657	2.90394	-1.37781	0.00155	0.0121989
CREB5	9.26902	3.92898	-1.23826	5e-05	0.00079288
CREG1	86.8171	197.959	1.18915	0.00055	0.00550812
CRELD1	6.31466	2.48162	-1.34742	0.00095	0.00838811
CRIP1	271.925	76.0912	-1.83741	5e-05	0.00079288
CRIP2	82.4756	32.5758	-1.34017	5e-05	0.00079288
CROCC	4.83924	2.12533	-1.18709	0.00015	0.00197905
CRY2	28.2346	10.4846	-1.4292	5e-05	0.00079288
CRYAB	85.0495	41.3071	-1.04191	0.00245	0.0172448
CSF1	16.5761	7.61797	-1.12163	0.00015	0.00197905
CSF3	3.50251	0.137863	-4.66708	0.004	0.0249636
CSPG4	9.4027	3.43351	-1.45339	5e-05	0.00079288
CSRNP1	53.1937	15.916	-1.74078	5e-05	0.00079288
CSRNP3	2.06744	0.867014	-1.25372	0.00025	0.00299879
CST7	3.52006	11.9534	1.76375	0.00015	0.00197905
CSTA	137.261	1308.57	3.253	5e-05	0.00079288
CSTB	52.3048	299.005	2.51515	5e-05	0.00079288
CTGF	189.754	26.3456	-2.8485	5e-05	0.00079288
CTHRC1	76.8312	35.711	-1.10532	0.0018	0.0136969
CTLA4	0.456354	2.13512	2.22609	5e-05	0.00079288
CTPS1	4.28795	9.58506	1.1605	0.0004	0.00431583
CTSC	63.5938	129.774	1.02905	0.0032	0.0210633
CTSF	31.8751	11.1891	-1.51033	5e-05	0.00079288
CTTNBP2	1.9646	0.912207	-1.1068	0.0031	0.0206142
CUBN	1.10982	0.455469	-1.2849	0.0009	0.00803218
CWH43	13.9876	40.226	1.52398	5e-05	0.00079288
CX3CR1	1.56362	3.96871	1.34378	0.00165	0.0128236
CXCL1	1.91532	15.5654	3.02268	5e-05	0.00079288
CXCL10	1.61697	11.3729	2.81424	0.00025	0.00299879
CXCL16	10.0804	26.5995	1.39984	0.00025	0.00299879
CXCL2	10.1251	4.60213	-1.13756	0.0095	0.047096
CXCL8	4.45937	62.0348	3.79816	5e-05	0.00079288
CXCR2	1.2923	10.0078	2.95311	5e-05	0.00079288
CXorf36	9.867	3.79084	-1.38009	5e-05	0.00079288
CYB5R2	11.315	48.6814	2.10514	5e-05	0.00079288
CYCS	13.6153	45.1481	1.72944	5e-05	0.00079288
CYP1A1	1.38224	0.133733	-3.36958	0.001	0.00868063
CYP1B1	15.4102	5.08867	-1.59852	5e-05	0.00079288
CYP27A1	10.6514	4.65278	-1.19487	0.0003	0.00343561
CYP2C18	2.09937	7.25278	1.78858	0.00015	0.00197905
CYP2E1	3.88325	11.5847	1.57688	5e-05	0.00079288
CYP2J2	4.55375	1.2974	-1.81144	0.0002	0.0024995
CYP2S1	1.24252	3.8597	1.63522	0.00025	0.00299879
CYP2W1	2.27732	0.0677828	-5.07027	0.00155	0.0121989
CYP39A1	10.258	3.73007	-1.45947	5e-05	0.00079288
CYP3A5	11.7561	4.74577	-1.30869	0.0013	0.010641
CYP4B1	12.2495	1.75322	-2.80464	5e-05	0.00079288
CYP4F11	0.201542	2.25127	3.48159	0.00015	0.00197905
CYP4F2	0.22745	2.79613	3.61981	0.0001	0.00142931
CYP4F22	12.3478	50.7014	2.03777	5e-05	0.00079288
CYP4F8	2.37653	0.414924	-2.51794	0.0009	0.00803218
CYP4Z2P	0.243812	3.18986	3.70965	0.00065	0.00624151
CYR61	69.4725	6.52905	-3.4115	5e-05	0.00079288
CYS1	4.28444	1.77573	-1.2707	0.0029	0.0196253
CYSRT1	10.3091	60.2614	2.54732	5e-05	0.00079288
D2HGDH	7.36275	3.67738	-1.00157	0.004	0.0249636
DAAM2	10.724	5.18494	-1.04844	0.00625	0.0348384
DACT1	4.02533	1.45339	-1.46968	0.00045	0.0047288
DAGLA	1.24599	0.448102	-1.4754	0.0007	0.00660683
DANCR	18.0135	39.2941	1.12524	0.0005	0.00512431
DAPL1	65.2462	184.086	1.49642	5e-05	0.00079288
DAPP1	8.61829	17.4796	1.0202	0.0011	0.00931566
DBI	215.222	563.528	1.38866	5e-05	0.00079288
DBN1	40.9672	12.2655	-1.73986	5e-05	0.00079288
DCANP1	0.523764	1.73427	1.72734	0.00215	0.0155437
DCHS1	11.128	3.02673	-1.87836	5e-05	0.00079288
DCHS2	1.17862	0.475669	-1.30906	0.0062	0.0346893
DCLK1	24.4314	8.18623	-1.57746	0.0003	0.00343561
DDAH1	10.7445	3.79437	-1.50166	5e-05	0.00079288
DDIAS	1.07065	2.65121	1.30816	0.00425	0.0260553
DDR2	35.024	16.3723	-1.09708	0.0006	0.0058748
DDT	20.1132	43.8829	1.12552	0.0011	0.00931566
DDX21	33.0579	68.2332	1.04548	0.00145	0.0115705
DDX39A	11.6827	29.829	1.35234	5e-05	0.00079288
DDX58	7.62268	24.1911	1.66611	5e-05	0.00079288
DDX60	10.1933	25.7213	1.33534	0.0001	0.00142931
DDX60L	4.6632	12.3913	1.40993	5e-05	0.00079288
DEDD2	13.0236	26.5002	1.02487	0.00105	0.00902021
DENND2A	6.26396	1.09133	-2.52098	5e-05	0.00079288
DENND5A	19.3633	9.31162	-1.05622	0.0005	0.00512431
DEPDC1B	0.915028	3.48779	1.93043	0.0001	0.00142931
DGKG	1.36421	0.612758	-1.15467	0.0093	0.0464129
DHCR7	12.5129	36.4571	1.54279	5e-05	0.00079288
DHRS1	17.3694	42.0645	1.27606	5e-05	0.00079288
DHRS4L2	7.49067	15.6469	1.06271	0.00205	0.0149731
DHRS9	3.01196	14.995	2.31571	5e-05	0.00079288
DIAPH3	1.36217	2.78642	1.0325	0.00675	0.0367604
DIO2	15.0685	34.7149	1.20402	0.00025	0.00299879
DIP2C	6.33819	3.06911	-1.04625	0.00035	0.00388594
DIXDC1	11.3038	5.45742	-1.05051	0.0001	0.00142931
DKC1	13.8912	32.8166	1.24026	5e-05	0.00079288
DKK1	3.52788	0.603216	-2.54806	0.00125	0.0103281
DKK2	20.5399	6.03496	-1.76702	5e-05	0.00079288
DLC1	27.5049	8.0465	-1.77325	5e-05	0.00079288
DLG2	3.58722	1.71951	-1.06087	0.0063	0.0350648
DLGAP5	1.42445	4.8709	1.77378	0.0002	0.0024995
DLL4	3.48406	1.7058	-1.03032	0.006	0.0338112
DLX5	4.9928	18.5435	1.893	5e-05	0.00079288
DMD	13.9861	6.54291	-1.09599	0.0049	0.0290496
DMPK	10.5292	4.1725	-1.33541	0.001	0.00868063
DMRT3	1.17645	0.239732	-2.29495	0.00335	0.0218196
DNAH1	2.22522	1.06839	-1.0585	0.0007	0.00660683
DNAJB11	20.2331	42.3142	1.06442	0.00015	0.00197905
DNAJB4	25.3882	8.72588	-1.54079	5e-05	0.00079288
DNAJB6	29.4927	78.3468	1.40952	5e-05	0.00079288
DNAJC5	17.2483	35.8807	1.05676	0.0002	0.0024995
DNAJC7	21.683	58.5065	1.43203	0.0095	0.047096
DNASE1L2	8.78618	23.6853	1.43069	5e-05	0.00079288
DNASE1L3	6.9047	14.8389	1.10373	0.0065	0.0358437
DNMT3B	1.16002	2.37077	1.0312	0.00885	0.0447054
DOCK9-AS2	2.46249	6.51345	1.4033	0.0003	0.00343561
DPAGT1	4.87121	11.0116	1.17668	0.0002	0.0024995
DPP6	0.676339	1.65955	1.29497	0.0068	0.0369787
DPT	132.47	32.5455	-2.02513	0.00035	0.00388594
DPYSL3	65.8304	21.176	-1.63633	5e-05	0.00079288
DSG3	32.4	166.841	2.36441	5e-05	0.00079288
DTNA	4.71723	1.79657	-1.39269	0.00315	0.0208445
DTX3L	11.0632	24.8663	1.16843	0.00895	0.0451341
DUOX1	13.5407	31.7149	1.22786	5e-05	0.00079288
DUOXA1	13.7005	35.6276	1.37877	0.0002	0.0024995
DUSP1	559.35	57.845	-3.27349	5e-05	0.00079288
DUSP14	29.0225	100.357	1.78989	5e-05	0.00079288
DUSP19	1.27565	0.470029	-1.44041	0.0009	0.00803218
DUSP6	33.1424	15.5828	-1.08873	0.00025	0.00299879
DUSP7	23.5414	52.0115	1.14363	0.00035	0.00388594
DYNLL1	197.201	478.447	1.27869	0.0001	0.00142931
DZIP1L	4.67195	1.38595	-1.75314	0.00015	0.00197905
E2F2	1.91588	3.84661	1.00558	0.0038	0.0240168
E2F8	1.24145	3.09845	1.31952	0.00295	0.0198467
EBF2	2.41628	1.00538	-1.26505	0.00135	0.0109423
EBF3	4.79067	1.70873	-1.4873	5e-05	0.00079288
EBNA1BP2	22.0487	48.6099	1.14056	5e-05	0.00079288
EBP	18.3508	42.5489	1.21328	5e-05	0.00079288
ECE2	2.57586	7.9444	1.62488	0.00065	0.00624151
ECSCR	15.4647	6.96727	-1.15031	0.0098	0.0479147
EDA	3.09399	0.921213	-1.74786	5e-05	0.00079288
EDIL3	11.1813	4.02641	-1.47352	5e-05	0.00079288
EDN1	17.6639	7.26009	-1.28274	5e-05	0.00079288
EEF1A2	2.58363	5.95205	1.20399	0.0067	0.0365414
EEF2K	43.3784	15.0855	-1.52382	5e-05	0.00079288
EFCAB13	2.64533	1.12053	-1.23926	0.00365	0.0232658
EFEMP2	24.8328	9.0739	-1.45245	0.0004	0.00431583
EFR3B	0.566357	1.92607	1.76588	0.0002	0.0024995
EGFL7	28.2683	11.6642	-1.2771	0.00025	0.00299879
EGR1	130.07	34.2137	-1.92665	0.0001	0.00142931
EGR2	7.68165	3.2169	-1.25574	0.0004	0.00431583
EHF	23.5486	155.058	2.7191	5e-05	0.00079288
EIF4A1	155.484	335.078	1.10773	0.00715	0.0383647
EIF4A3	32.1137	70.1263	1.12677	0.00015	0.00197905
EIF4EBP1	11.7319	24.0887	1.03792	0.0019	0.0142543
EIF5	33.2957	77.3797	1.21662	0.0003	0.00343561
EIF5A	103.882	227.522	1.13106	0.00055	0.00550812
EIF5AL1	5.5424	13.0333	1.23363	5e-05	0.00079288
EIF5B	11.5984	24.5317	1.08072	0.0029	0.0196253
EIF6	71.4252	207.556	1.53899	5e-05	0.00079288
ELF3	2.13803	13.5093	2.65959	5e-05	0.00079288
ELN	114.745	13.395	-3.09867	5e-05	0.00079288
ELOF1	19.2907	44.9101	1.21913	0.00015	0.00197905
ELOVL3	7.73569	1.90879	-2.01887	0.00865	0.0438882
ELOVL4	26.4608	83.3035	1.65452	5e-05	0.00079288
ELOVL7	19.2432	69.7329	1.85749	5e-05	0.00079288
EMC7	26.8843	54.2368	1.01251	0.0005	0.00512431
EMCN	11.6952	5.61109	-1.05956	0.00085	0.00769175
EMILIN1	15.3547	4.4964	-1.77183	5e-05	0.00079288
EMILIN2	18.1254	8.14164	-1.15462	0.0001	0.00142931
EMP3	82.7041	39.0134	-1.08399	0.0006	0.0058748
EMX2OS	6.80074	2.99122	-1.18496	0.00065	0.00624151
ENDOU	9.93561	54.4839	2.45515	5e-05	0.00079288
ENKD1	6.2363	2.9249	-1.0923	0.00465	0.0279337
ENKUR	0.107475	1.1436	3.41151	0.00155	0.0121989
ENO2	5.86432	2.54268	-1.20561	0.00185	0.0139776
ENOX1	1.34632	0.317552	-2.08396	0.00065	0.00624151
ENPEP	4.26664	1.93511	-1.14069	0.00315	0.0208445
ENPP4	6.12502	2.78216	-1.13851	0.00055	0.00550812
ENPP5	2.26231	0.72375	-1.64423	0.0003	0.00343561
ENTPD7	3.16194	8.86341	1.48705	0.0032	0.0210633
EPDR1	6.98941	2.73609	-1.35306	0.00075	0.00696856
EPGN	1.08486	15.7915	3.86357	5e-05	0.00079288
EPHA2	13.6882	30.2792	1.14539	5e-05	0.00079288
EPHA3	3.42284	1.59004	-1.10613	0.00245	0.0172448
EPHB1	2.6659	1.30819	-1.02706	0.0065	0.0358437
EPHB2	2.94141	6.63887	1.17443	0.00255	0.0178142
EPHX3	13.7182	93.6096	2.77057	5e-05	0.00079288
EPN2	23.4379	10.3358	-1.18119	0.0001	0.00142931
EPN3	4.6326	30.3207	2.71041	5e-05	0.00079288
EPSTI1	3.05481	11.9487	1.9677	5e-05	0.00079288
EREG	15.3557	31.289	1.02688	0.00175	0.0134191
ERO1L	9.63511	25.6992	1.41535	5e-05	0.00079288
ERVMER34-1	0.236813	1.04313	2.1391	0.00015	0.00197905
ESPN	4.91417	1.47207	-1.7391	5e-05	0.00079288
ESR1	3.5608	1.20675	-1.56108	5e-05	0.00079288
ESRP1	33.3797	79.9447	1.26003	0.0015	0.0118932
ESYT3	5.01728	18.0105	1.84386	5e-05	0.00079288
ETHE1	10.5729	22.2581	1.07396	0.00195	0.0144982
ETV4	1.54827	4.95007	1.67679	0.00075	0.00696856
EVC2	4.03237	1.86933	-1.10911	0.00095	0.00838811
EXO1	0.964644	2.2389	1.21472	0.0077	0.0403439
EZH2	4.11406	11.379	1.46774	5e-05	0.00079288
F10	22.4641	9.07102	-1.30828	0.00015	0.00197905
F12	1.12932	3.60308	1.67378	0.003	0.0201105
F13A1	140.144	60.7744	-1.20537	0.00695	0.0376162
F2RL3	1.04368	0.324707	-1.68446	0.0036	0.0230555
F3	39.5253	7.69013	-2.36169	5e-05	0.00079288
FAAH2	5.41858	14.2233	1.39227	5e-05	0.00079288
FAAHP1	0.094567	1.12844	3.57684	0.00565	0.0323024
FABP3	12.2033	4.20406	-1.53742	0.0005	0.00512431
FABP4	100.713	18.8025	-2.42125	0.00245	0.0172448
FABP5	5.60243	104.235	4.21765	5e-05	0.00079288
FADS3	7.25851	3.17169	-1.19442	0.002	0.014716
FADS6	1.98458	4.69032	1.24085	0.0057	0.0324887
FAM107A	13.8921	6.18917	-1.16645	0.0002	0.0024995
FAM110B	2.2499	1.10219	-1.02949	0.0083	0.0426196
FAM110C	3.38363	21.5715	2.67248	5e-05	0.00079288
FAM110D	5.23016	1.64378	-1.66984	0.0027	0.0186094
FAM111B	1.96189	4.47482	1.18958	0.0012	0.0100316
FAM134B	13.2685	5.76524	-1.20255	5e-05	0.00079288
FAM136A	10.4967	24.401	1.217	5e-05	0.00079288
FAM13A	12.2267	5.49815	-1.15302	0.00045	0.0047288
FAM149A	3.86228	1.78058	-1.1171	0.0097	0.0476757
FAM160A2	10.9664	5.4766	-1.00173	0.0008	0.00731023
FAM162A	37.7577	113.276	1.585	5e-05	0.00079288
FAM169A	0.643664	1.98979	1.62824	0.0004	0.00431583
FAM171B	6.56124	2.98137	-1.13799	0.0004	0.00431583
FAM180A	9.97421	4.95312	-1.00986	0.0036	0.0230555
FAM180B	17.0771	4.68284	-1.86661	0.00015	0.00197905
FAM189A2	5.12548	2.18339	-1.23112	0.00555	0.0318773
FAM198A	7.02726	1.76225	-1.99554	5e-05	0.00079288
FAM19A5	7.87178	2.60162	-1.59728	5e-05	0.00079288
FAM25A	102.498	501.016	2.28926	5e-05	0.00079288
FAM25BP	10.2214	25.1976	1.3017	0.00895	0.0451341
FAM26E	6.4186	2.93638	-1.12822	0.00105	0.00902021
FAM3D	0.651521	5.41491	3.05505	0.00055	0.00550812
FAM43A	12.267	44.4893	1.85868	5e-05	0.00079288
FAM46A	30.6657	14.2717	-1.10347	5e-05	0.00079288
FAM63B	12.3243	5.97441	-1.04464	0.00025	0.00299879
FAM65C	1.88045	4.70768	1.32394	0.00045	0.0047288
FAM83A	1.20683	14.8866	3.62472	0.00035	0.00388594
FAM83C	12.1652	25.3669	1.06018	0.0008	0.00731023
FAM84A	7.64874	24.2046	1.66199	5e-05	0.00079288
FAM89A	14.6527	34.1302	1.21988	5e-05	0.00079288
FAM95C	1.21494	0.0530979	-4.51608	0.00205	0.0149731
FAP	24.2478	9.51848	-1.34905	0.0001	0.00142931
FAR2	8.47356	4.16596	-1.02432	0.00315	0.0208445
FAT3	1.54096	0.23508	-2.71261	0.0008	0.00731023
FAT4	16.7188	6.85901	-1.2854	0.0001	0.00142931
FBLN1	300.084	91.9515	-1.70642	0.0003	0.00343561
FBLN2	212.257	57.6474	-1.88049	0.0017	0.0131098
FBLN7	5.28868	1.75048	-1.59516	0.0007	0.00660683
FBN1	160.105	55.4767	-1.52907	0.0057	0.0324887
FBXL7	5.33884	2.58683	-1.04534	0.0024	0.0170375
FBXO10	1.71753	4.04414	1.2355	0.00015	0.00197905
FBXO45	7.25167	38.5198	2.40922	5e-05	0.00079288
FBXO6	4.24983	12.0826	1.50746	0.0001	0.00142931
FCGR2B	9.4703	4.5928	-1.04403	0.0042	0.025855
FCGR3A	2.12596	6.70066	1.65619	0.00385	0.0242199
FCGRT	102.898	41.7262	-1.30219	0.00015	0.00197905
FCHSD1	6.28395	51.1503	3.025	5e-05	0.00079288
FCMR	0.205638	1.45712	2.82494	0.00015	0.00197905
FDFT1	32.507	87.7667	1.43292	5e-05	0.00079288
FDPS	46.2981	102.639	1.14856	0.0004	0.00431583
FEN1	5.88974	12.5724	1.09398	0.00045	0.0047288
FERMT1	9.57855	35.5512	1.89202	5e-05	0.00079288
FERMT2	40.1879	10.7677	-1.90006	5e-05	0.00079288
FFAR2	0.452609	1.53304	1.76006	0.0021	0.0152562
FGD3	2.22081	5.01936	1.17642	0.0014	0.0112498
FGF7	16.6978	4.20724	-1.98872	0.002	0.014716
FGFBP1	63.8723	189.735	1.57072	5e-05	0.00079288
FGFBP2	10.9397	3.03657	-1.84907	0.0014	0.0112498
FGFR1	37.6801	12.3854	-1.60516	5e-05	0.00079288
FGFRL1	3.34709	1.65433	-1.01666	0.0077	0.0403439
FGGY	4.89599	2.17518	-1.17047	0.0047	0.028166
FHL1	188.148	43.728	-2.10524	5e-05	0.00079288
FIBIN	13.9878	4.34755	-1.6859	5e-05	0.00079288
FILIP1	5.5962	1.33719	-2.06524	5e-05	0.00079288
FILIP1L	59.287	23.7491	-1.31985	0.00175	0.0134191
FKBP10	34.9079	11.3449	-1.62151	5e-05	0.00079288
FKBP14	8.9148	4.43994	-1.00566	0.00145	0.0115705
FLRT2	10.7261	4.22907	-1.34271	5e-05	0.00079288
FLT4	4.60426	1.30412	-1.81989	5e-05	0.00079288
FLVCR2	3.52793	11.3261	1.68275	5e-05	0.00079288
FMO3	1.35867	4.73097	1.79994	0.0001	0.00142931
FMO5	6.48654	3.21978	-1.01049	0.00825	0.0424359
FN1	221.902	57.8235	-1.94019	5e-05	0.00079288
FNDC1	5.33607	1.38228	-1.94873	5e-05	0.00079288
FNDC3B	27.6303	13.3378	-1.05074	0.00055	0.00550812
FNDC4	5.12412	2.27456	-1.17172	0.0074	0.0391709
FNDC5	1.67574	0.337436	-2.31211	5e-05	0.00079288
FOLH1	0.344687	1.52852	2.14877	0.00585	0.033116
FOS	916.619	28.7692	-4.99372	5e-05	0.00079288
FOSB	79.4619	6.58617	-3.59275	5e-05	0.00079288
FOXE1	0.442155	3.592	3.02216	5e-05	0.00079288
FOXN1	5.19903	14.271	1.45677	5e-05	0.00079288
FOXO1	26.0095	12.0093	-1.11489	5e-05	0.00079288
FOXRED2	3.24752	8.55721	1.3978	5e-05	0.00079288
FREM1	3.87247	1.71966	-1.17113	0.0001	0.00142931
FRMD3	2.95237	1.38118	-1.09597	0.00075	0.00696856
FRMPD1	1.34586	4.27081	1.66598	5e-05	0.00079288
FSTL3	15.1853	5.15389	-1.55894	5e-05	0.00079288
FURIN	21.4015	53.8512	1.33127	5e-05	0.00079288
FUT1	1.60336	5.35171	1.7389	5e-05	0.00079288
FUT2	1.30348	10.4024	2.99647	5e-05	0.00079288
FUT3	0.366912	7.16895	4.28826	0.0001	0.00142931
FXYD1	26.0947	5.70037	-2.19463	5e-05	0.00079288
FYB	3.86098	8.19299	1.08542	0.00055	0.00550812
FZD5	1.35166	4.55171	1.75168	5e-05	0.00079288
FZD8	3.05078	1.32492	-1.20327	0.00735	0.0390031
GADD45B	99.5984	19.4041	-2.35976	5e-05	0.00079288
GAL3ST4	7.95289	3.51675	-1.17724	0.0011	0.00931566
GALNT12	5.13521	2.47138	-1.05511	0.00555	0.0318773
GALNT16	20.4448	3.7753	-2.43707	5e-05	0.00079288
GALNT6	2.83315	13.7648	2.28051	5e-05	0.00079288
GAMT	8.25935	3.72135	-1.1502	0.00745	0.0393518
GAN	56.7252	23.4157	-1.27651	0.00035	0.00388594
GAP43	2.76656	0.367465	-2.91242	0.0011	0.00931566
GAR1	4.78497	12.1063	1.33918	0.0016	0.0125001
GARS	28.0786	57.4016	1.03162	0.00015	0.00197905
GAS1	65.9035	24.8629	-1.40636	5e-05	0.00079288
GAS6	67.6303	24.3669	-1.47274	5e-05	0.00079288
GATA3	42.1663	16.362	-1.36574	0.0001	0.00142931
GATA6	1.6618	0.365006	-2.18676	0.00045	0.0047288
GATM	62.7857	26.6396	-1.23686	5e-05	0.00079288
GBA	15.4213	55.1545	1.83855	5e-05	0.00079288
GBP1	11.0026	45.344	2.04306	5e-05	0.00079288
GBP1P1	0.345143	1.46902	2.08959	0.01025	0.0495627
GBP2	23.2377	46.7872	1.00965	0.00015	0.00197905
GBP3	7.14944	17.2655	1.27199	0.0001	0.00142931
GBP4	3.58032	8.6487	1.2724	0.00015	0.00197905
GBP5	1.08319	7.92033	2.87028	5e-05	0.00079288
GBP6	0.448406	7.04551	3.97383	5e-05	0.00079288
GCH1	4.68491	13.4167	1.51794	0.0001	0.00142931
GCNT4	2.41653	14.4835	2.58341	5e-05	0.00079288
GCSAM	6.13616	2.99691	-1.03386	0.003	0.0201105
GDA	0.19611	17.021	6.43951	5e-05	0.00079288
GDF10	8.57327	2.61861	-1.71104	5e-05	0.00079288
GDPD2	11.0452	4.48249	-1.30105	0.0002	0.0024995
GDPD3	3.68993	55.937	3.92214	5e-05	0.00079288
GDPD5	3.85156	1.62446	-1.24548	0.0011	0.00931566
GFOD2	10.7306	29.4294	1.45552	5e-05	0.00079288
GFPT2	11.9558	3.82359	-1.64471	5e-05	0.00079288
GFRA1	18.4656	8.32769	-1.14885	0.0003	0.00343561
GGCT	35.645	89.3092	1.32511	5e-05	0.00079288
GGH	13.9324	73.246	2.3943	5e-05	0.00079288
GGT7	3.29669	1.30673	-1.33505	0.0029	0.0196253
GID8	17.7005	36.3929	1.03987	0.00015	0.00197905
GINS2	3.25349	7.3927	1.18411	0.00685	0.0371288
GINS3	3.04226	7.49914	1.30158	0.00105	0.00902021
GIPC2	4.55709	2.06546	-1.14165	0.00105	0.00902021
GJA4	6.64744	3.22338	-1.04423	0.0081	0.0418809
GJB2	21.5262	1010.28	5.55252	5e-05	0.00079288
GJB4	12.8052	1.32824	-3.26915	5e-05	0.00079288
GJB6	19.0806	341.771	4.16285	5e-05	0.00079288
GJC2	2.032	0.62497	-1.70104	0.0026	0.0180452
GK	1.21452	6.67605	2.45861	5e-05	0.00079288
GLB1L2	2.56141	6.21924	1.2798	0.00015	0.00197905
GLB1L3	0.78496	3.32482	2.08258	0.00055	0.00550812
GLDC	0.936102	0.14101	-2.73087	5e-05	0.00079288
GLI2	2.2318	0.739464	-1.59366	5e-05	0.00079288
GLRB	2.70133	0.799952	-1.75569	0.00105	0.00902021
GLRX	15.7552	48.6966	1.62799	5e-05	0.00079288
GLRX3	22.2423	47.7849	1.10325	0.0001	0.00142931
GLT1D1	0.523172	1.95385	1.90096	0.001	0.00868063
GLT8D2	11.9712	5.69675	-1.07136	0.0031	0.0206142
GLTP	124.683	537.064	2.10683	5e-05	0.00079288
GM2A	54.4865	314.011	2.52684	5e-05	0.00079288
GNA15	16.5507	58.6944	1.82633	5e-05	0.00079288
GNAZ	2.77559	0.916473	-1.59863	0.00045	0.0047288
GNG11	68.6337	31.4054	-1.12791	0.00105	0.00902021
GOLGA8B	5.69478	2.22715	-1.35444	0.0002	0.0024995
GOT1	8.71197	21.6372	1.31244	5e-05	0.00079288
GOT2	18.4243	47.2466	1.3586	5e-05	0.00079288
GPATCH4	6.23046	14.4262	1.21128	0.0002	0.0024995
GPC2	1.21265	0.288618	-2.07093	0.0006	0.0058748
GPC3	21.6755	7.8914	-1.45771	5e-05	0.00079288
GPC4	3.33299	1.50044	-1.15143	0.00345	0.0222958
GPC6	2.67213	1.30341	-1.0357	0.00405	0.0251809
GPD1	13.742	2.08618	-2.71966	5e-05	0.00079288
GPIHBP1	5.17926	1.25991	-2.03943	5e-05	0.00079288
GPM6A	1.00412	0.315664	-1.66947	0.00125	0.0103281
GPR1	4.41349	9.51937	1.10895	0.0011	0.00931566
GPR68	3.56603	16.1923	2.18292	5e-05	0.00079288
GPRC5A	5.04787	1.78531	-1.4995	0.00015	0.00197905
GPRC5D	1.16091	4.06535	1.80812	0.00495	0.029253
GPRIN1	1.01023	3.49795	1.79182	0.0003	0.00343561
GPT2	11.4668	27.5287	1.26347	5e-05	0.00079288
GPX8	14.844	5.6363	-1.39706	0.0001	0.00142931
GRASP	8.26191	3.05655	-1.43457	0.00025	0.00299879
GREB1	2.45227	0.78614	-1.64126	5e-05	0.00079288
GREB1L	1.64145	0.271863	-2.59402	5e-05	0.00079288
GREM1	22.8603	6.44581	-1.82641	0.0103	0.0496918
GREM2	7.18738	1.28525	-2.48342	5e-05	0.00079288
GRHL1	29.1102	64.0736	1.13821	0.00035	0.00388594
GRHL3	14.0404	53.937	1.9417	0.0006	0.0058748
GRIA4	0.866378	0.166853	-2.37642	0.0004	0.00431583
GRID1	1.55737	0.734346	-1.08458	0.00525	0.0305898
GRPEL1	16.2499	33.4734	1.04259	0.00015	0.00197905
GSDMA	23.2456	121.393	2.38466	5e-05	0.00079288
GSDMB	1.96553	0.715158	-1.45859	0.00705	0.0380333
GSDMC	10.9027	31.7949	1.54412	5e-05	0.00079288
GSTA4	36.0367	82.1187	1.18824	5e-05	0.00079288
GSTM1	4.42386	11.9752	1.43668	0.0065	0.0358437
GSTM4	6.91257	14.4415	1.06292	0.00325	0.0212984
GSTM5	9.36755	3.00629	-1.63969	0.00025	0.00299879
GSTP1	223.956	498.53	1.15446	0.0009	0.00803218
GTF2IRD2	1.84056	0.819362	-1.16757	0.0071	0.0382201
GTPBP2	10.1861	20.877	1.03531	0.0085	0.0433483
GUCY1A2	6.25778	2.43998	-1.35878	0.0001	0.00142931
GXYLT2	14.4449	3.57834	-2.0132	5e-05	0.00079288
GYG2	2.98458	1.16347	-1.3591	0.0049	0.0290496
GYPC	36.0702	16.747	-1.10691	0.0004	0.00431583
GZMA	1.19019	6.5555	2.46151	0.0039	0.0244932
GZMK	0.833759	3.841	2.20378	0.0068	0.0369787
H19	93.6902	7.88143	-3.57137	5e-05	0.00079288
H2AFJ	12.8467	29.0511	1.17719	5e-05	0.00079288
H2AFX	7.33822	15.337	1.06352	0.0002	0.0024995
H2AFY	51.5757	117.467	1.18749	0.00035	0.00388594
H2AFZ	68.1614	155.469	1.1896	0.0001	0.00142931
H3F3AP4	19.2118	38.5256	1.00383	0.001	0.00868063
HAL	14.6057	86.9437	2.57355	5e-05	0.00079288
HAND2	3.16157	1.19953	-1.39817	0.0014	0.0112498
HAPLN3	3.52482	7.52227	1.09362	0.00365	0.0232658
HAS1	5.83971	0.428707	-3.76783	5e-05	0.00079288
HAS2	21.5736	6.60266	-1.70815	5e-05	0.00079288
HCAR2	5.56585	15.8979	1.51416	5e-05	0.00079288
HCAR3	2.40049	6.98305	1.54053	0.00075	0.00696856
HCG11	5.81123	2.86	-1.02283	0.00045	0.0047288
HDAC1	19.013	43.7353	1.20181	5e-05	0.00079288
HEATR3	5.04544	10.5303	1.0615	0.001	0.00868063
HELZ2	3.94421	14.1906	1.84713	5e-05	0.00079288
HENMT1	2.17305	4.82867	1.1519	0.00935	0.0465069
HEPHL1	0.725924	116.914	7.33141	5e-05	0.00079288
HERC2P3	0.995038	0.214775	-2.21193	0.0063	0.0350648
HERC5	2.12611	4.47161	1.07258	0.00135	0.0109423
HERC6	2.63487	49.3718	4.22788	5e-05	0.00079288
HEYL	3.77376	1.65881	-1.18585	0.00255	0.0178142
HIC1	8.8929	2.90515	-1.61404	5e-05	0.00079288
HIF1A	41.2449	86.7032	1.07187	0.00115	0.00966233
HIGD1A	31.9626	102.235	1.67743	5e-05	0.00079288
HILPDA	8.99135	20.2903	1.17418	0.00085	0.00769175
HIST1H1A	5.04084	26.5575	2.39738	5e-05	0.00079288
HIST1H1B	70.2521	171.234	1.28536	5e-05	0.00079288
HIST1H2AB	12.8268	33.293	1.37605	0.002	0.014716
HIST1H2AI	35.8556	82.5941	1.20384	0.0003	0.00343561
HIST1H2AJ	22.1314	64.382	1.54057	0.00035	0.00388594
HIST1H2AL	28.7487	81.5138	1.50355	5e-05	0.00079288
HIST1H2BB	20.2521	47.2775	1.22308	0.0011	0.00931566
HIST1H2BE	32.4604	71.1283	1.13174	0.00105	0.00902021
HIST1H2BF	17.6451	50.056	1.50427	5e-05	0.00079288
HIST1H2BH	46.8293	119.419	1.35055	5e-05	0.00079288
HIST1H2BI	36.0149	93.0205	1.36896	5e-05	0.00079288
HIST1H2BM	21.4755	57.2868	1.41551	0.00035	0.00388594
HIST1H2BO	33.3639	73.8902	1.14709	0.0004	0.00431583
HIST1H3A	25.5623	57.8098	1.1773	0.00045	0.0047288
HIST1H3B	87.3064	181.935	1.05926	0.00015	0.00197905
HIST1H3C	33.8343	98.4612	1.54107	5e-05	0.00079288
HIST1H3F	39.0794	96.6355	1.30614	5e-05	0.00079288
HIST1H3G	29.9293	83.7594	1.48469	5e-05	0.00079288
HIST1H3H	45.2778	91.9977	1.02279	0.0011	0.00931566
HIST1H3I	18.6741	50.886	1.44623	0.0002	0.0024995
HIST1H3J	10.6256	46.088	2.11684	5e-05	0.00079288
HIST1H4L	14.3252	36.5231	1.35026	0.00185	0.0139776
HJURP	1.12255	2.80428	1.32085	0.0024	0.0170375
HK2	3.7983	22.6342	2.57508	5e-05	0.00079288
HLA-A	26.2529	64.0571	1.28688	0.00055	0.00550812
HLA-DRB5	5.38438	15.5467	1.52975	0.00055	0.00550812
HMCN2	5.46187	0.650834	-3.06903	5e-05	0.00079288
HMGA1	29.2145	80.894	1.46935	5e-05	0.00079288
HMGB3	3.58995	10.9162	1.60444	5e-05	0.00079288
HMGCR	30.9142	75.187	1.28221	0.00025	0.00299879
HMGCS1	22.5911	77.203	1.7729	5e-05	0.00079288
HMGCS2	3.29368	1.14699	-1.52185	0.00685	0.0371288
HMOX1	24.9732	99.4105	1.99302	5e-05	0.00079288
HMOX2	18.2422	47.4378	1.37876	5e-05	0.00079288
HOMER1	3.68299	9.28225	1.3336	5e-05	0.00079288
HOXB-AS3	2.10561	0.20172	-3.38381	5e-05	0.00079288
HOXB3	2.96048	1.0274	-1.52684	0.00375	0.0237712
HOXB4	1.52914	0.590374	-1.37302	0.01005	0.0488171
HOXC13	1.48304	4.63874	1.64517	0.00325	0.0212984
HOXC13-AS	2.07686	6.40226	1.62418	0.0098	0.0479147
HOXC8	2.83593	1.26732	-1.16204	0.00785	0.0409286
HOXD-AS2	2.94623	0.948198	-1.63561	0.00755	0.0397674
HOXD11	0.137098	1.17785	3.10288	0.004	0.0249636
HOXD8	6.77279	3.12988	-1.11364	0.0073	0.0388621
HPGDS	6.98037	3.27216	-1.09306	0.00445	0.027048
HPSE	2.97603	20.5127	2.78506	5e-05	0.00079288
HR	19.5822	50.7699	1.37443	5e-05	0.00079288
HRAS	25.6848	52.061	1.01929	0.00045	0.0047288
HRASLS5	1.39791	0.525834	-1.4106	0.00725	0.0387342
HRH2	0.978957	5.62161	2.52167	5e-05	0.00079288
HRNR	0.528355	4.98838	3.23899	5e-05	0.00079288
HS1BP3	8.98745	4.46072	-1.01063	0.00075	0.00696856
HS3ST3A1	0.396363	1.3541	1.77244	0.0026	0.0180452
HS3ST6	15.5456	4.35189	-1.83679	0.0001	0.00142931
HSD11B1	15.5581	3.85811	-2.0117	5e-05	0.00079288
HSD17B1	2.36792	5.42053	1.19482	0.0021	0.0152562
HSD17B2	0.859672	3.02114	1.81323	0.0096	0.0474499
HSF4	4.67652	1.74819	-1.41957	0.00535	0.031003
HSPA12A	5.65615	2.38088	-1.24832	5e-05	0.00079288
HSPA12B	7.36683	3.00514	-1.29361	0.0003	0.00343561
HSPA4L	10.3813	25.219	1.28052	5e-05	0.00079288
HSPA5	33.9718	78.5955	1.21011	0.00465	0.0279337
HSPB3	4.73976	1.53947	-1.62238	0.00195	0.0144982
HSPB7	5.79261	1.28813	-2.16894	5e-05	0.00079288
HSPG2	50.9927	16.6434	-1.61534	0.001	0.00868063
HSPH1	10.2804	22.112	1.10494	0.0017	0.0131098
HTR7	0.36564	1.36151	1.89672	0.0023	0.0164686
HTRA3	28.521	5.892	-2.27519	5e-05	0.00079288
HUNK	4.17834	1.24164	-1.75068	5e-05	0.00079288
HYAL4	0.248325	8.33624	5.06909	5e-05	0.00079288
ICOS	0.250121	1.73116	2.79104	5e-05	0.00079288
ICT1	13.8389	29.2298	1.07871	0.0005	0.00512431
ID4	57.7183	19.8584	-1.53928	5e-05	0.00079288
IDE	43.1825	88.7363	1.03908	0.00365	0.0232658
IDH3A	13.6256	42.3952	1.63759	5e-05	0.00079288
IDO1	0.283011	2.9697	3.39139	0.00085	0.00769175
IFI16	35.9971	98.3116	1.44948	5e-05	0.00079288
IFI27	64.5041	1379.64	4.41875	5e-05	0.00079288
IFI30	33.5723	80.5162	1.26201	5e-05	0.00079288
IFI44	8.33046	60.0976	2.85084	5e-05	0.00079288
IFI44L	3.26386	15.8145	2.27659	5e-05	0.00079288
IFI6	31.7172	410.436	3.69382	5e-05	0.00079288
IFIH1	5.26489	24.1793	2.1993	5e-05	0.00079288
IFIT1	5.0695	27.3901	2.43374	5e-05	0.00079288
IFIT3	10.4949	48.8919	2.21991	5e-05	0.00079288
IFITM10	1.26818	4.99473	1.97765	5e-05	0.00079288
IGDCC4	2.13834	0.821893	-1.37947	0.00025	0.00299879
IGFBP5	299.532	58.7779	-2.34937	0.00115	0.00966233
IGFBP6	94.0138	22.9727	-2.03295	5e-05	0.00079288
IGFL2	17.1031	5.14028	-1.73434	0.00475	0.0283972
IGSF10	24.0469	5.39741	-2.15551	0.00025	0.00299879
IGSF9B	1.42844	0.501679	-1.50961	0.00055	0.00550812
IKBKE	3.24355	6.69243	1.04496	0.0013	0.010641
IKZF2	11.1028	5.12968	-1.11398	0.00055	0.00550812
IKZF3	0.771486	2.75819	1.83801	5e-05	0.00079288
IL17D	6.54256	2.0303	-1.68816	0.0003	0.00343561
IL17F	0.0140318	2.09012	7.21874	0.0073	0.0388621
IL17RD	5.5062	2.72447	-1.01508	0.0009	0.00803218
IL17RE	8.66298	3.45583	-1.32583	0.0004	0.00431583
IL1B	1.58192	4.96142	1.64907	0.0018	0.0136969
IL1RN	29.2087	119.247	2.02949	5e-05	0.00079288
IL20	0.326002	3.49012	3.42032	0.00025	0.00299879
IL21R	0.31127	1.17117	1.91172	0.00075	0.00696856
IL23A	0.277104	1.6114	2.53981	0.0072	0.038536
IL2RG	3.19777	11.566	1.85475	5e-05	0.00079288
IL34	26.2682	4.16829	-2.65579	5e-05	0.00079288
IL36A	0.0286297	84.5507	11.5281	0.0073	0.0388621
IL36B	1.96188	12.79	2.7047	5e-05	0.00079288
IL36G	5.62112	380.964	6.08265	5e-05	0.00079288
IL36RN	18.9355	236.372	3.64189	5e-05	0.00079288
IL37	52.6222	13.3471	-1.97914	5e-05	0.00079288
IL4R	15.8538	32.3637	1.02954	0.00025	0.00299879
IL6	28.2618	0.716108	-5.30253	5e-05	0.00079288
IL7R	3.23775	11.8463	1.87137	5e-05	0.00079288
IMPA2	47.83	105.555	1.14201	5e-05	0.00079288
INA	0.238387	2.887	3.5982	0.0003	0.00343561
INMT	13.4904	3.69075	-1.86995	0.0001	0.00142931
IPCEF1	0.613687	1.40697	1.19701	0.00465	0.0279337
IQCJ-SCHIP1	4.81321	1.04698	-2.20077	0.00285	0.0193836
IRAK2	2.1225	7.41917	1.80549	5e-05	0.00079288
IRF7	4.88712	27.7886	2.50743	5e-05	0.00079288
IRF9	17.662	43.5451	1.30187	5e-05	0.00079288
IRS1	11.1876	3.40495	-1.7162	5e-05	0.00079288
IRS2	9.68675	4.37735	-1.14595	5e-05	0.00079288
IRX1	6.13384	2.24317	-1.45125	0.00125	0.0103281
IRX3	21.6468	10.0426	-1.10803	0.0011	0.00931566
ISG15	10.6805	151.227	3.82367	5e-05	0.00079288
ISG20	1.93908	7.18154	1.88892	0.0001	0.00142931
ISLR	67.6535	28.288	-1.25797	5e-05	0.00079288
ISM1	12.6335	5.16769	-1.28966	5e-05	0.00079288
ITGA1	17.9761	7.38712	-1.28299	0.00135	0.0109423
ITGA11	11.3528	4.13709	-1.45636	5e-05	0.00079288
ITGA5	25.7374	10.2171	-1.33289	0.00475	0.0283972
ITGA7	13.3846	2.93179	-2.19073	5e-05	0.00079288
ITGB3	9.74395	3.29507	-1.5642	5e-05	0.00079288
ITIH3	1.2647	0.264633	-2.25673	0.00025	0.00299879
ITIH5	33.8965	10.3828	-1.70695	5e-05	0.00079288
ITK	1.30114	3.00396	1.20709	0.0012	0.0100316
ITM2A	44.5413	12.5422	-1.82835	5e-05	0.00079288
ITPKB	12.7221	6.02334	-1.0787	0.00025	0.00299879
ITSN2	15.1818	37.0693	1.28789	5e-05	0.00079288
IVL	35.7262	126.69	1.82625	5e-05	0.00079288
JADE1	11.3019	5.32562	-1.08554	0.00045	0.0047288
JAM3	22.9948	10.5412	-1.12527	0.0001	0.00142931
JAZF1	11.2628	4.56103	-1.30414	5e-05	0.00079288
JCHAIN	1.28512	5.9138	2.20218	0.0002	0.0024995
JDP2	12.9499	5.06694	-1.35375	5e-05	0.00079288
JHDM1D-AS1	3.19116	9.98383	1.64551	5e-05	0.00079288
JPH2	4.49768	0.987751	-2.18696	5e-05	0.00079288
JUN	132.915	12.2053	-3.44491	5e-05	0.00079288
JUNB	333.565	111.221	-1.58454	0.00315	0.0208445
JUND	125.282	54.6898	-1.19583	0.0003	0.00343561
KANK2	38.2646	13.7148	-1.48028	5e-05	0.00079288
KANK3	4.58691	1.57546	-1.54175	0.001	0.00868063
KANTR	3.51214	1.42261	-1.30381	0.00275	0.0188669
KATNB1	9.32971	20.7189	1.15104	5e-05	0.00079288
KAZALD1	2.96752	1.12913	-1.39404	0.0019	0.0142543
KBTBD8	0.565877	1.26075	1.15573	0.0078	0.0406964
KCNA1	1.07085	0.233204	-2.19909	0.00015	0.00197905
KCNA6	3.1027	0.801671	-1.95244	5e-05	0.00079288
KCNB1	1.16109	0.270243	-2.10316	0.00065	0.00624151
KCND2	1.47725	0.454286	-1.70124	0.00205	0.0149731
KCNE4	7.72617	1.31901	-2.5503	5e-05	0.00079288
KCNG3	0.280775	0.877339	1.64372	0.0036	0.0230555
KCNIP2	2.11998	0.55253	-1.93992	0.0008	0.00731023
KCNJ15	1.75761	8.4981	2.27352	5e-05	0.00079288
KCNK2	8.91564	2.36735	-1.91307	5e-05	0.00079288
KCNK6	8.72205	28.9946	1.73305	5e-05	0.00079288
KCNQ1OT1	1.21699	0.564827	-1.10743	0.0003	0.00343561
KCTD1	18.7785	39.7455	1.08171	0.00075	0.00696856
KCTD17	8.19408	2.97111	-1.46358	0.00045	0.0047288
KIAA0101	2.10749	6.33218	1.58718	0.00055	0.00550812
KIAA1024	1.13241	0.474773	-1.25408	0.00375	0.0237712
KIAA1045	0.760554	1.7257	1.18206	0.00665	0.0363618
KIAA1107	1.76	0.796764	-1.14335	0.00825	0.0424359
KIAA1211L	2.90766	0.903232	-1.68669	0.0005	0.00512431
KIAA1217	11.2537	23.8473	1.08343	0.00135	0.0109423
KIAA1324L	5.29624	2.29218	-1.20825	0.0002	0.0024995
KIAA1467	5.78185	2.51811	-1.19919	5e-05	0.00079288
KIAA1614	2.38805	0.926256	-1.36635	0.002	0.014716
KIAA1683	3.95412	0.813971	-2.28031	5e-05	0.00079288
KIF11	3.58732	7.50382	1.06472	0.0001	0.00142931
KIF14	0.653351	1.37513	1.07364	0.00735	0.0390031
KIF18A	0.948383	2.45446	1.37186	0.00185	0.0139776
KIF18B	0.631635	1.52616	1.27274	0.0045	0.027252
KIF23	2.53328	5.62742	1.15147	0.00105	0.00902021
KIF26A	3.81887	1.15183	-1.72922	5e-05	0.00079288
KIF2C	1.73386	5.06298	1.546	0.0002	0.0024995
KIF4A	0.980554	2.66183	1.44075	5e-05	0.00079288
KL	2.19128	1.05217	-1.0584	0.00655	0.0359997
KLF12	5.39593	2.35431	-1.19657	0.0002	0.0024995
KLF15	2.82318	0.922809	-1.61322	0.0041	0.0253965
KLF2	30.9629	5.82687	-2.40975	5e-05	0.00079288
KLF4	229.695	108.254	-1.0853	0.00305	0.0203634
KLF6	98.9706	35.4383	-1.48169	5e-05	0.00079288
KLF8	11.1893	5.45612	-1.03617	0.00055	0.00550812
KLF9	50.3697	10.684	-2.23711	5e-05	0.00079288
KLHDC1	2.83633	1.31675	-1.10704	0.01025	0.0495627
KLHDC7B	0.136216	4.32469	4.98863	0.0002	0.0024995
KLHL18	8.36389	18.1901	1.12091	0.00015	0.00197905
KLHL29	4.9279	2.16124	-1.18911	0.0002	0.0024995
KLHL4	1.80746	0.469867	-1.94364	0.002	0.014716
KLK10	7.80733	121.738	3.9628	5e-05	0.00079288
KLK11	67.6894	145.302	1.10205	0.0002	0.0024995
KLK13	3.71741	100.988	4.76375	5e-05	0.00079288
KLK14	0.425992	5.43481	3.67333	0.0003	0.00343561
KLK6	3.76822	182.923	5.60121	5e-05	0.00079288
KLK7	89.1884	299.844	1.74928	5e-05	0.00079288
KLK8	38.6379	167.9	2.11951	5e-05	0.00079288
KLK9	3.40207	141.643	5.3797	5e-05	0.00079288
KLRB1	1.54731	5.60407	1.85671	0.001	0.00868063
KPNA2	13.8514	44.8113	1.69383	5e-05	0.00079288
KPRP	58.8793	299.945	2.34886	0.0032	0.0210633
KREMEN2	3.22233	0.862865	-1.9009	0.00125	0.0103281
KRT15	186.439	63.1949	-1.56083	0.00015	0.00197905
KRT17	209.037	1557.88	2.89775	0.0002	0.0024995
KRT31	11.4195	24.439	1.09769	0.00415	0.025653
KRT33A	0.837379	7.24834	3.1137	5e-05	0.00079288
KRT33B	1.34107	8.22993	2.6175	5e-05	0.00079288
KRT34	2.01767	16.6628	3.04587	5e-05	0.00079288
KRT37	0.182832	3.68192	4.33187	0.00015	0.00197905
KRT6B	62.2213	809.929	3.70232	5e-05	0.00079288
KRT6C	1.42073	324.809	7.83682	5e-05	0.00079288
KRT75	5.09155	12.7009	1.31875	0.00885	0.0447054
KRT76	0.131756	0.872908	2.72796	0.0018	0.0136969
KRT77	95.7899	5.65471	-4.08235	5e-05	0.00079288
KRT78	16.5889	44.8597	1.4352	5e-05	0.00079288
KRT79	24.7511	6.70011	-1.88524	0.0001	0.00142931
KRT80	48.1614	149.888	1.63794	5e-05	0.00079288
KRT81	1.2599	6.07809	2.27032	0.001	0.00868063
KRT83	1.0189	5.65286	2.47196	0.00035	0.00388594
KRT86	2.47994	8.8626	1.83742	0.00775	0.0405205
KRT9	0.53916	2.87102	2.41278	0.0001	0.00142931
KRTAP1-1	2.08809	17.9118	3.10065	5e-05	0.00079288
KRTAP1-3	2.29504	17.9101	2.96419	5e-05	0.00079288
KRTAP1-5	4.24356	27.4795	2.69501	5e-05	0.00079288
KRTAP11-1	2.20302	25.1368	3.51224	5e-05	0.00079288
KRTAP13-1	0.015488	1.54916	6.64419	0.0073	0.0388621
KRTAP3-1	4.44988	32.3719	2.8629	0.0001	0.00142931
KRTAP9-3	2.70811	11.1715	2.04446	0.00125	0.0103281
KRTAP9-6	0.0314491	1.8013	5.83988	0.0066	0.0361812
KRTAP9-7	0.0271863	3.73685	7.1028	0.0064	0.0355286
KRTDAP	1305.2	4103.13	1.65246	0.0013	0.010641
KYNU	1.99782	43.3075	4.43812	5e-05	0.00079288
L1CAM	3.73246	1.7548	-1.08882	0.00195	0.0144982
LAD1	55.0486	173.805	1.65869	5e-05	0.00079288
LAMA4	50.626	19.1905	-1.39948	0.00185	0.0139776
LAMA5	16.5354	6.19496	-1.41639	0.0001	0.00142931
LAMB2	76.7844	28.3622	-1.43684	5e-05	0.00079288
LAMB4	20.7281	6.43942	-1.68658	5e-05	0.00079288
LAMC2	14.13	6.42909	-1.13608	0.0005	0.00512431
LAMC3	6.86701	1.9525	-1.81436	5e-05	0.00079288
LAMP3	3.88593	22.6845	2.54537	5e-05	0.00079288
LAMTOR5	23.9618	50.9894	1.08946	0.00045	0.0047288
LAP3	32.6324	71.0115	1.12175	5e-05	0.00079288
LCA5	2.71599	1.21961	-1.15506	0.00295	0.0198467
LCE1A	89.9482	201.411	1.16298	0.00025	0.00299879
LCE1E	7.55024	22.8223	1.59585	0.00025	0.00299879
LCE1F	41.3343	206.221	2.31878	5e-05	0.00079288
LCE2A	35.5451	267.202	2.91021	5e-05	0.00079288
LCE2C	101.38	356.157	1.81274	5e-05	0.00079288
LCE2D	48.0204	149.001	1.6336	5e-05	0.00079288
LCE3D	11.5806	1299.07	6.80963	5e-05	0.00079288
LCE3E	2.87402	395.15	7.10319	5e-05	0.00079288
LCE6A	33.0389	140.381	2.08711	5e-05	0.00079288
LCK	1.44383	4.95429	1.77878	0.0001	0.00142931
LCN2	4.7566	441.165	6.53525	5e-05	0.00079288
LCP1	31.4635	78.1192	1.312	0.0005	0.00512431
LDB2	16.9673	7.63921	-1.15126	0.00095	0.00838811
LDB3	2.3787	0.56408	-2.0762	0.0001	0.00142931
LDLR	13.8245	28.6068	1.04913	0.0006	0.0058748
LEO1	13.6486	28.2679	1.05042	0.0017	0.0131098
LEP	5.03976	0.543814	-3.21217	5e-05	0.00079288
LGALS1	542.773	237.461	-1.19266	0.0012	0.0100316
LGALS2	3.74222	12.9361	1.78944	0.0016	0.0125001
LGI3	2.87544	1.16836	-1.29929	0.0041	0.0253965
LGI4	4.70692	2.08529	-1.17453	0.0023	0.0164686
LGR5	8.5366	3.25796	-1.38969	0.0001	0.00142931
LHX6	3.11137	1.05021	-1.56687	0.00095	0.00838811
LIF	3.56239	0.64243	-2.47123	5e-05	0.00079288
LIFR	24.3719	11.8788	-1.03683	0.0014	0.0112498
LILRB5	11.5596	4.79323	-1.27002	0.00045	0.0047288
LIMS2	14.385	5.57054	-1.36867	0.00125	0.0103281
LINC00173	1.97911	0.415696	-2.25125	0.0016	0.0125001
LINC00312	3.59637	1.5732	-1.19284	0.0021	0.0152562
LINC00342	4.93069	2.15831	-1.19189	0.00295	0.0198467
LINC00592	0.382517	1.73836	2.18413	0.0096	0.0474499
LINC00654	1.3313	0.477539	-1.47914	0.008	0.041551
LINC00673	6.41812	14.3781	1.16365	5e-05	0.00079288
LINC00894	1.32545	0.386519	-1.77787	0.00275	0.0188669
LINC00968	4.91899	1.26102	-1.96377	0.0001	0.00142931
LINC01094	0.885058	2.80226	1.66275	0.0002	0.0024995
LINC01137	2.94702	10.0045	1.76333	0.0004	0.00431583
LINC01139	0.3983	3.14713	2.98211	0.0011	0.00931566
LINC01140	6.6536	2.8473	-1.22454	0.00725	0.0387342
LINC01279	104.512	33.8606	-1.62599	0.00055	0.00550812
LINC01305	1.08459	0.251584	-2.10803	0.0008	0.00731023
LINC01336	0.692518	3.74112	2.43355	0.0097	0.0476757
LINC01550	2.64921	0.479522	-2.46589	0.00015	0.00197905
LINC01554	1.08513	4.26046	1.97314	0.00045	0.0047288
LINC01605	1.2751	5.98014	2.58589	5e-05	0.00079288
LIPC	2.40408	0.759347	-1.66265	0.00395	0.0247136
LIPG	0.934823	4.63521	2.30987	5e-05	0.00079288
LMNB1	6.23353	13.886	1.15551	0.00035	0.00388594
LMO3	1.89417	0.55756	-1.76437	0.00155	0.0121989
LMO7	11.8266	28.6396	1.27598	0.0004	0.00431583
LMOD1	25.4324	7.79552	-1.70595	0.0001	0.00142931
LOC100131564	3.47895	1.36647	-1.3482	0.00025	0.00299879
LOC100419583	10.4882	21.8307	1.05759	0.00075	0.00696856
LOC100506674	2.63103	0.307403	-3.09742	0.0003	0.00343561
LOC148696	2.18575	0.687113	-1.66951	0.0032	0.0210633
LOC285629	0.100436	1.63077	4.0212	0.00055	0.00550812
LOC340074	1.40845	0.361284	-1.9629	0.0083	0.0426196
LOC400043	9.1436	3.49913	-1.38577	0.00055	0.00550812
LOC642852	1.57822	0.764135	-1.0464	0.006	0.0338112
LOC728554	2.93315	12.7121	2.11568	5e-05	0.00079288
LOC729737	0.227063	1.57021	2.7898	5e-05	0.00079288
LONRF2	1.09981	0.336602	-1.70814	5e-05	0.00079288
LOX	35.6008	13.3332	-1.41688	5e-05	0.00079288
LOXL1	14.0001	6.57993	-1.08929	0.00425	0.0260553
LOXL2	8.22409	4.00677	-1.03741	0.00885	0.0447054
LOXL4	9.39507	1.80985	-2.37603	5e-05	0.00079288
LPAR5	2.64433	6.6933	1.33982	0.00045	0.0047288
LPL	17.9277	4.33866	-2.04687	5e-05	0.00079288
LRCH2	1.26791	0.460474	-1.46126	0.00165	0.0128236
LRFN5	3.27442	0.932695	-1.81176	0.0001	0.00142931
LRG1	2.66315	38.8916	3.86826	5e-05	0.00079288
LRP1	87.0294	34.2689	-1.3446	0.00685	0.0371288
LRP4	14.0209	5.10009	-1.45899	5e-05	0.00079288
LRP5	11.2955	5.22452	-1.11237	5e-05	0.00079288
LRP8	0.963311	4.01122	2.05797	0.00015	0.00197905
LRRC17	9.35917	1.66269	-2.49286	5e-05	0.00079288
LRRC2	4.52033	1.70727	-1.40474	5e-05	0.00079288
LRRC20	1.73803	5.73545	1.72245	0.0002	0.0024995
LRRC4B	1.09318	0.341716	-1.67766	0.00305	0.0203634
LRRC55	0.136349	1.6644	3.60963	5e-05	0.00079288
LRRC8B	6.1423	16.6735	1.44071	5e-05	0.00079288
LRRC8D	5.63533	11.5469	1.03494	0.00055	0.00550812
LRRN1	4.79534	1.27889	-1.90674	0.00015	0.00197905
LRRN4CL	15.0705	6.4956	-1.2142	0.0001	0.00142931
LSM12	2.03961	4.10265	1.00826	0.0097	0.0476757
LSP1	69.9023	21.1979	-1.72142	5e-05	0.00079288
LTBP4	32.3057	9.11713	-1.82514	5e-05	0.00079288
LTF	6.01079	63.0657	3.39123	5e-05	0.00079288
LVRN	2.98392	1.01229	-1.55959	0.0001	0.00142931
LY6D	210.784	878.053	2.05854	5e-05	0.00079288
LYN	5.65658	15.3162	1.43706	5e-05	0.00079288
LYNX1	40.7685	351.568	3.10828	5e-05	0.00079288
LYPD2	7.14056	22.9676	1.68549	0.00215	0.0155437
LYPD3	94.7604	334.74	1.82068	5e-05	0.00079288
LYPD5	29.4314	131.911	2.16414	5e-05	0.00079288
LYPLA1	31.3963	63.8808	1.02479	0.0008	0.00731023
LYVE1	69.6789	16.3853	-2.08832	0.0015	0.0118932
LYZ	55.9317	204.08	1.8674	5e-05	0.00079288
MAB21L1	2.61993	0.187499	-3.80458	0.00925	0.0462717
MAD2L1	3.27971	9.5398	1.54039	0.00115	0.00966233
MAGEE1	1.29472	0.576829	-1.16642	0.00595	0.0335801
MAGI2-AS3	7.96307	3.97138	-1.00369	0.0066	0.0361812
MALL	2.08316	5.0904	1.28901	0.00085	0.00769175
MAMDC2	34.5374	11.5805	-1.57646	5e-05	0.00079288
MAN1A1	51.3884	25.0609	-1.036	0.00045	0.0047288
MAN1C1	6.47975	2.12326	-1.60966	5e-05	0.00079288
MANF	25.0698	62.7637	1.32398	5e-05	0.00079288
MAP1B	37.3234	16.1624	-1.20744	0.0009	0.00803218
MAP1LC3C	3.00351	0.333651	-3.17024	5e-05	0.00079288
MAP2K3	15.1736	32.3286	1.09125	0.00015	0.00197905
MAP3K9	2.49208	9.98338	2.00218	5e-05	0.00079288
MAPK3	16.5145	37.7158	1.19143	0.00015	0.00197905
MAPK6	37.9416	81.2118	1.09791	0.0004	0.00431583
MAPK8IP1	3.0699	1.0144	-1.59756	0.0003	0.00343561
MAPKAPK3	24.9501	64.9336	1.37992	5e-05	0.00079288
MAPT	1.55627	0.72936	-1.09339	0.00985	0.0480646
2017-03-01	2.62772	1.08658	-1.27401	0.0048	0.0285931
MARCO	13.6825	6.80739	-1.00716	0.00625	0.0348384
MAT1A	1.69237	0.375119	-2.17362	0.0002	0.0024995
MATN2	34.0877	14.2377	-1.25953	5e-05	0.00079288
MATN4	9.79166	0.454861	-4.42805	5e-05	0.00079288
MCAM	58.0094	21.9616	-1.40131	0.0051	0.0299379
MCF2L	6.43098	2.31179	-1.47603	5e-05	0.00079288
MCM10	0.754736	1.82673	1.27522	0.0036	0.0230555
MCOLN3	5.74235	2.43876	-1.23549	0.0015	0.0118932
MDFI	3.88916	13.9089	1.83848	5e-05	0.00079288
MDGA1	2.02282	0.500596	-2.01465	5e-05	0.00079288
MDH2	38.9001	79.1603	1.025	0.00015	0.00197905
ME1	13.3942	38.0472	1.50618	5e-05	0.00079288
ME3	4.8643	2.05533	-1.24286	0.0046	0.0277114
MED8	16.1601	34.7982	1.10658	5e-05	0.00079288
MEDAG	33.9056	7.11246	-2.2531	5e-05	0.00079288
MEG3	13.5943	3.34005	-2.02506	5e-05	0.00079288
MEGF6	19.3771	6.56504	-1.56147	5e-05	0.00079288
MEIS1	5.56626	2.07064	-1.42664	0.0002	0.0024995
MEIS3	4.07702	1.55573	-1.38992	0.0045	0.027252
MELK	1.98817	5.97275	1.58696	0.00035	0.00388594
MEOX2	15.1617	7.13503	-1.08744	0.0005	0.00512431
MERTK	4.99471	2.1116	-1.24207	0.00045	0.0047288
MET	10.2574	4.84053	-1.08343	5e-05	0.00079288
METAP1	15.0209	31.7543	1.07998	5e-05	0.00079288
METTL9	25.4959	55.1164	1.11222	0.0002	0.0024995
MFAP5	123.408	33.1389	-1.89684	5e-05	0.00079288
MFHAS1	7.63002	15.7408	1.04475	5e-05	0.00079288
MFSD2A	39.1545	15.4826	-1.33853	5e-05	0.00079288
MGC72080	4.03432	8.92048	1.14479	0.0076	0.0399462
MGP	247.313	96.933	-1.35128	0.0049	0.0290496
MICAL3	7.96922	3.86752	-1.04303	0.0008	0.00731023
MICALL1	15.7663	39.7659	1.33468	5e-05	0.00079288
MICU3	2.77307	1.31015	-1.08175	0.00295	0.0198467
MIF	154.235	311.079	1.01216	0.00035	0.00388594
MIR100HG	15.5712	6.21413	-1.32525	5e-05	0.00079288
MIR155HG	0.614684	1.74153	1.50244	0.0071	0.0382201
MIR99AHG	5.08389	1.95572	-1.37823	0.0005	0.00512431
MKI67	4.1114	11.7607	1.51627	5e-05	0.00079288
MLF1	6.28506	2.91288	-1.10948	0.00495	0.029253
MMD	9.02567	3.95089	-1.19186	0.00195	0.0144982
MMP12	0.299643	5.1394	4.10028	5e-05	0.00079288
MMP16	3.56833	0.781335	-2.19124	5e-05	0.00079288
MMP27	6.79877	2.99154	-1.18439	0.00385	0.0242199
MMP28	22.45	6.68718	-1.74724	5e-05	0.00079288
MMP9	2.28569	9.80334	2.10064	5e-05	0.00079288
MOXD1	9.45095	20.8596	1.14218	5e-05	0.00079288
MPDZ	8.51769	3.74592	-1.18514	5e-05	0.00079288
MPHOSPH6	12.0194	64.9227	2.43335	5e-05	0.00079288
MPV17L2	3.41512	8.00836	1.22957	0.0008	0.00731023
MPZ	8.15096	1.91863	-2.08689	5e-05	0.00079288
MPZL2	16.0288	91.4843	2.51286	5e-05	0.00079288
MPZL3	22.901	69.1929	1.59522	5e-05	0.00079288
MRC2	45.1211	12.1023	-1.89852	5e-05	0.00079288
MREG	7.50992	32.4756	2.11249	5e-05	0.00079288
MRGPRF	16.4657	5.29967	-1.63549	5e-05	0.00079288
MRPL12	6.50942	14.5801	1.1634	0.0028	0.0191308
MRPL13	12.079	25.5957	1.0834	0.00265	0.0183496
MRPL4	14.6602	32.1312	1.13207	5e-05	0.00079288
MRPL51	53.9411	140.511	1.38122	5e-05	0.00079288
MSRB1	8.47136	19.252	1.18434	0.0008	0.00731023
MSRB3	25.1772	8.36857	-1.58906	5e-05	0.00079288
MSX1	8.02461	2.12913	-1.91417	5e-05	0.00079288
MSX2	2.33698	5.31183	1.18456	0.0017	0.0131098
MT1E	106.157	50.7617	-1.06438	0.001	0.00868063
MT1M	51.0356	10.5425	-2.27529	5e-05	0.00079288
MT1X	434.511	181.213	-1.26171	0.0002	0.0024995
MT2A	400.062	197.83	-1.01596	0.00145	0.0115705
MTFR2	0.590984	1.89882	1.68391	0.00565	0.0323024
MTMR11	7.56209	2.97179	-1.34745	0.00025	0.00299879
MTMR9LP	4.05005	1.16147	-1.80198	5e-05	0.00079288
MUC20	2.42881	0.766362	-1.66415	0.00985	0.0480646
MX1	9.54485	133.056	3.80117	5e-05	0.00079288
MX2	6.00077	22.2068	1.88778	5e-05	0.00079288
MXD1	5.44139	29.4748	2.43743	5e-05	0.00079288
MXRA5	51.645	25.5683	-1.01427	0.00425	0.0260553
MXRA8	50.3645	23.9315	-1.07349	0.0004	0.00431583
MYADM	52.4213	25.0261	-1.06672	0.0034	0.0220682
MYBL2	1.67515	5.81455	1.79538	5e-05	0.00079288
MYC	120.764	42.8082	-1.49623	5e-05	0.00079288
MYCBP	6.64976	14.2774	1.10236	0.002	0.014716
MYD88	5.85773	22.1757	1.92057	5e-05	0.00079288
MYEOV2	43.0039	86.6094	1.01006	0.0015	0.0118932
MYH10	15.9686	6.7678	-1.23847	5e-05	0.00079288
MYH11	115.382	25.4865	-2.17861	0.00295	0.0198467
MYH14	21.9603	5.68227	-1.95036	5e-05	0.00079288
MYOM1	1.77763	0.514917	-1.78754	0.00025	0.00299879
MYOM2	1.12764	0.233394	-2.27247	0.0002	0.0024995
MYOM3	0.568048	1.21934	1.10201	0.0086	0.043694
MYRF	0.290722	1.06313	1.87061	0.0018	0.0136969
N4BP2L1	8.25249	3.80761	-1.11594	0.0005	0.00512431
NAALAD2	2.40097	1.04772	-1.19637	0.00725	0.0387342
NAALADL2	4.26301	1.68086	-1.34268	0.00025	0.00299879
NABP1	4.05086	8.963	1.14575	0.00065	0.00624151
NACAD	0.941752	0.285349	-1.72262	0.0036	0.0230555
NAMPT	23.9748	89.9511	1.90762	5e-05	0.00079288
NAP1L3	4.2912	1.33352	-1.68614	0.00035	0.00388594
NAPA	33.8615	70.5413	1.05882	0.00015	0.00197905
NAPSB	2.60745	8.1295	1.64052	0.00015	0.00197905
NBPF1	11.2721	5.09837	-1.14465	5e-05	0.00079288
NCALD	19.7396	8.12814	-1.2801	5e-05	0.00079288
NCAM1	2.05197	0.627533	-1.70925	5e-05	0.00079288
NCAPH	0.568225	1.70478	1.58505	0.00035	0.00388594
NCCRP1	51.2865	332.32	2.69592	5e-05	0.00079288
NCKAP5L	5.43357	2.68338	-1.01785	0.00095	0.00838811
NCL	109.949	262.037	1.25293	0.0051	0.0299379
NDC80	1.73163	4.44103	1.35876	0.00235	0.0167703
NDNF	4.81083	1.90771	-1.33444	0.0007	0.00660683
NDRG4	4.95693	15.208	1.61731	5e-05	0.00079288
NDUFA8	16.9996	39.9103	1.23126	0.0002	0.0024995
NDUFB4	81.8478	166.41	1.02372	0.00025	0.00299879
NDUFB9	67.3776	167.522	1.31401	5e-05	0.00079288
NDUFS6	38.6995	78.3727	1.01803	0.00045	0.0047288
NECAB1	2.13809	0.873984	-1.29064	0.00685	0.0371288
NEDD9	20.1112	6.97083	-1.5286	5e-05	0.00079288
NEK2	1.29433	3.93862	1.60548	0.0007	0.00660683
NELL2	2.44373	8.29289	1.76279	5e-05	0.00079288
NETO2	0.894001	3.09667	1.79237	0.0002	0.0024995
NEU2	2.52123	17.2276	2.77253	5e-05	0.00079288
NEURL1B	16.6367	7.87572	-1.07889	0.00035	0.00388594
NEXN	6.81752	2.02111	-1.7541	0.0005	0.00512431
NFATC4	12.7346	5.28312	-1.2693	5e-05	0.00079288
NFE2L3	9.05896	22.7628	1.32926	5e-05	0.00079288
NHP2	40.8159	81.6476	1.00028	0.0001	0.00142931
NID2	9.25193	4.45462	-1.05445	0.00775	0.0405205
NIPAL4	19.8468	63.995	1.68905	5e-05	0.00079288
NLRP1	16.0738	7.73307	-1.0556	0.0006	0.0058748
NLRP3	4.39281	1.57098	-1.48347	0.00045	0.0047288
NLRX1	7.81738	26.3756	1.75444	5e-05	0.00079288
NMI	7.94417	17.2371	1.11755	0.00055	0.00550812
NMU	9.51153	21.1552	1.15326	0.0024	0.0170375
NNMT	86.2203	23.9577	-1.84754	0.0001	0.00142931
NOD2	4.20177	16.6562	1.98699	5e-05	0.00079288
NOL7	30.8498	61.8607	1.00376	0.0008	0.00731023
NOP16	10.64	26.9501	1.3408	0.00015	0.00197905
NOS2	0.162946	7.04298	5.43372	5e-05	0.00079288
NOV	31.7567	9.111	-1.80138	5e-05	0.00079288
NOVA1	7.23009	2.77627	-1.38086	0.0002	0.0024995
NPAS1	1.17589	0.309512	-1.92568	0.0017	0.0131098
NPDC1	15.6552	7.69007	-1.02557	0.0009	0.00803218
NPM3	9.09931	19.3768	1.0905	0.00095	0.00838811
NPNT	7.91784	3.41384	-1.21371	0.0009	0.00803218
NPR1	9.92819	1.57197	-2.65895	5e-05	0.00079288
NPTX2	3.13259	1.3696	-1.1936	0.00965	0.0475396
NPY1R	8.51242	3.20229	-1.41046	5e-05	0.00079288
NR3C2	6.82278	2.89374	-1.23742	0.00015	0.00197905
NR4A1	74.5209	5.22926	-3.83296	5e-05	0.00079288
NR4A2	8.01336	1.82287	-2.1362	5e-05	0.00079288
NRBF2	14.1104	33.2433	1.23631	5e-05	0.00079288
NRBP2	12.876	6.36456	-1.01656	0.00035	0.00388594
NRN1	26.9629	10.0727	-1.42053	5e-05	0.00079288
NSDHL	8.02204	23.3989	1.5444	5e-05	0.00079288
NT5C3A	17.4079	90.3388	2.3756	5e-05	0.00079288
NT5DC3	2.9479	1.22502	-1.26688	0.0009	0.00803218
NT5E	22.2393	9.92182	-1.16443	0.0003	0.00343561
NTF3	2.05598	0.617276	-1.73584	0.00555	0.0318773
NTM	5.82317	2.52751	-1.20409	0.00215	0.0155437
NTN1	13.2903	4.24632	-1.64609	5e-05	0.00079288
NTN4	19.3041	7.19095	-1.42465	5e-05	0.00079288
NTRK2	30.7613	13.1468	-1.2264	0.0003	0.00343561
NUAK1	16.6971	7.50174	-1.1543	0.0001	0.00142931
NUDCD2	16.9262	35.9105	1.08514	0.00035	0.00388594
NUDT15	8.72537	18.2463	1.06431	0.00035	0.00388594
NUDT8	7.30853	18.0715	1.30606	0.002	0.014716
NUMBL	7.26051	3.01646	-1.26721	0.0004	0.00431583
NUP210	1.65794	3.5986	1.11804	0.00035	0.00388594
NUSAP1	7.37433	15.9265	1.11085	0.0002	0.0024995
NWD2	0.161107	0.909017	2.49629	5e-05	0.00079288
NXPH3	2.11643	0.833052	-1.34515	0.00045	0.0047288
OAF	28.8095	10.4188	-1.46736	5e-05	0.00079288
OAS1	6.72628	70.6503	3.39281	5e-05	0.00079288
OAS2	4.70181	72.7484	3.95163	5e-05	0.00079288
OAS3	4.97587	30.5435	2.61785	5e-05	0.00079288
OASL	0.891551	33.6953	5.24008	5e-05	0.00079288
OBSCN	1.75237	0.783577	-1.16116	0.0003	0.00343561
OCLN	4.08383	8.47274	1.05291	0.0009	0.00803218
OLFML2A	18.3351	8.8645	-1.04849	0.00015	0.00197905
OLFML3	70.5915	31.7449	-1.15297	0.00025	0.00299879
ORAI3	9.54644	4.70655	-1.02029	0.00375	0.0237712
ORC1	1.06348	3.09069	1.53913	0.00075	0.00696856
ORC6	0.997511	2.77526	1.47622	0.0081	0.0418809
OSBP2	1.85348	4.20317	1.18124	0.0017	0.0131098
OSM	0.383888	1.91929	2.32182	0.00215	0.0155437
OSR1	16.1093	4.05345	-1.99067	5e-05	0.00079288
OSR2	34.6061	9.0801	-1.93025	5e-05	0.00079288
OTUB2	4.24868	20.8534	2.2952	5e-05	0.00079288
OTUD1	17.8426	7.56145	-1.23859	5e-05	0.00079288
OTX1	1.36014	3.7475	1.46217	0.00145	0.0115705
OVCA2	14.0667	34.2677	1.28457	0.00295	0.0198467
OVCH2	1.07719	0.365239	-1.56036	0.0076	0.0399462
P2RX1	3.9833	1.46654	-1.44155	0.00195	0.0144982
P3H1	13.7283	6.76553	-1.02088	0.0013	0.010641
P3H3	9.37101	2.36358	-1.98723	5e-05	0.00079288
P3H4	5.66333	2.71642	-1.05994	0.00185	0.0139776
P4HA1	21.8351	8.12431	-1.42633	5e-05	0.00079288
P4HA2	26.5069	10.6666	-1.31328	5e-05	0.00079288
P4HTM	7.59298	3.2393	-1.22898	0.001	0.00868063
PA2G4	35.9871	75.0333	1.06005	0.0003	0.00343561
PABPC3	5.07732	11.7358	1.20878	0.00035	0.00388594
PAFAH1B3	4.79049	11.8434	1.30584	0.0034	0.0220682
PAIP2B	9.20385	4.03726	-1.18886	0.0001	0.00142931
PAK3	2.59468	0.866884	-1.58165	0.00195	0.0144982
PALM	24.7485	6.57115	-1.91312	5e-05	0.00079288
PAM	78.8662	30.177	-1.38596	0.00025	0.00299879
PAMR1	22.7053	7.94458	-1.51498	5e-05	0.00079288
PAPL	1.98711	78.4149	5.30238	5e-05	0.00079288
PAPLN	7.56532	2.188	-1.78979	5e-05	0.00079288
PARP12	6.1152	12.9125	1.0783	5e-05	0.00079288
PARP14	12.9882	31.4306	1.27497	5e-05	0.00079288
PARP9	12.7514	50.2416	1.97823	0.0003	0.00343561
PARVB	12.445	5.82922	-1.09419	0.0018	0.0136969
PATL1	7.43072	17.1238	1.20443	0.0013	0.010641
PAX3	3.65032	1.61435	-1.17707	0.0085	0.0433483
PBK	1.72267	4.49986	1.38523	0.0027	0.0186094
PBXIP1	32.1844	14.8612	-1.11481	0.00015	0.00197905
PCDH12	4.40595	1.30293	-1.75769	5e-05	0.00079288
PCDH18	17.0474	8.12589	-1.06896	0.00145	0.0115705
PCDH20	6.99705	0.883385	-2.98563	0.00015	0.00197905
PCDH9	1.35811	0.469807	-1.53147	0.00065	0.00624151
PCDHB5	1.3214	0.388715	-1.76528	0.00275	0.0188669
PCOLCE	100.238	44.0633	-1.18577	0.00245	0.0172448
PCOLCE2	31.8794	8.63506	-1.88435	5e-05	0.00079288
PCP4L1	1.77413	15.904	3.16421	5e-05	0.00079288
PCSK1N	4.46645	1.25957	-1.8262	0.00335	0.0218196
PCSK5	13.1683	3.68292	-1.83815	0.00015	0.00197905
PCSK6	4.70082	10.933	1.2177	5e-05	0.00079288
PCSK9	0.534161	3.13104	2.5513	5e-05	0.00079288
PDCD10	25.4894	52.3169	1.03738	0.0003	0.00343561
PDCD2L	3.39018	7.52549	1.15042	0.0088	0.044498
PDE2A	8.67097	3.35646	-1.36925	5e-05	0.00079288
PDGFC	18.7188	6.22984	-1.58722	5e-05	0.00079288
PDGFD	19.5301	6.90254	-1.5005	5e-05	0.00079288
PDGFRL	23.965	9.00803	-1.41165	5e-05	0.00079288
PDK4	69.9815	3.63609	-4.26652	5e-05	0.00079288
PDLIM3	19.081	3.73861	-2.35156	5e-05	0.00079288
PDLIM4	15.6751	7.50644	-1.06228	0.00025	0.00299879
PDLIM7	22.8343	10.517	-1.11847	0.0053	0.030809
PDZD4	2.36156	0.818534	-1.52863	0.0015	0.0118932
PDZK1IP1	26.3628	206.62	2.97041	5e-05	0.00079288
PDZRN4	3.12667	0.482884	-2.69488	5e-05	0.00079288
PEG3	3.10356	1.46682	-1.08123	0.00075	0.00696856
PELI2	11.1649	4.80013	-1.21783	5e-05	0.00079288
PER1	36.2106	9.85046	-1.87815	5e-05	0.00079288
PEX6	4.65456	1.86206	-1.32175	0.0009	0.00803218
PFKFB2	5.77888	18.5636	1.68361	5e-05	0.00079288
PGAM1	19.4456	49.3221	1.34279	5e-05	0.00079288
PGAM5	11.5709	27.4519	1.24641	0.0001	0.00142931
PGBD5	1.08977	3.72085	1.77161	5e-05	0.00079288
PGD	18.5859	59.5347	1.67952	5e-05	0.00079288
PGLYRP3	6.13177	35.0895	2.51666	5e-05	0.00079288
PGLYRP4	3.08388	22.4019	2.8608	5e-05	0.00079288
PGM2	16.7767	55.5662	1.72775	5e-05	0.00079288
PGM5	19.0053	5.16758	-1.87884	5e-05	0.00079288
PGR	2.00437	0.887545	-1.17525	0.0026	0.0180452
PHLDB1	19.9653	6.51669	-1.61529	5e-05	0.00079288
PHYHD1	10.2948	3.65731	-1.49306	0.00065	0.00624151
PHYHIP	10.3618	1.01258	-3.35516	5e-05	0.00079288
PI15	1.65801	3.97616	1.26192	0.0005	0.00512431
PI16	101.776	45.0284	-1.1765	0.0032	0.0210633
PI3	6.84636	6120.69	9.80414	5e-05	0.00079288
PIEZO2	3.76858	0.746328	-2.33614	5e-05	0.00079288
PIK3C2G	11.5909	4.05389	-1.51561	5e-05	0.00079288
PIM2	2.72728	5.54965	1.02493	0.008	0.041551
PITPNB	2.39709	5.43802	1.18179	0.0055	0.0316876
PKD1	17.7005	6.23478	-1.50538	0.0002	0.0024995
PKD1L2	2.03724	0.627746	-1.69836	0.00315	0.0208445
PKD1P1	1.89662	0.867004	-1.12932	0.0026	0.0180452
PKD2	14.9633	6.41287	-1.22238	5e-05	0.00079288
PKDCC	11.658	2.688	-2.11671	5e-05	0.00079288
PKHD1L1	2.29101	0.940491	-1.2845	5e-05	0.00079288
PKN1	20.1924	9.03981	-1.15945	0.0002	0.0024995
PKP3	53.8232	118.711	1.14115	0.00065	0.00624151
PLA2G2A	6.82978	31.1456	2.18912	5e-05	0.00079288
PLA2G2F	3.15959	24.0373	2.92747	5e-05	0.00079288
PLA2G3	4.50625	21.1425	2.23015	5e-05	0.00079288
PLA2G4B	10.0034	74.0791	2.88857	5e-05	0.00079288
PLA2G4D	2.78596	100.98	5.17976	5e-05	0.00079288
PLA2G4E	12.5032	87.0138	2.79894	5e-05	0.00079288
PLA2G5	1.45397	0.118187	-3.62085	0.0007	0.00660683
PLAC9	96.3548	24.6975	-1.96399	5e-05	0.00079288
PLAGL2	3.72413	7.53488	1.01668	0.0007	0.00660683
PLBD1	19.7775	115.159	2.5417	5e-05	0.00079288
PLCB4	5.6057	2.27292	-1.30235	0.0005	0.00512431
PLCE1	2.62559	1.10766	-1.24513	0.0007	0.00660683
PLCH2	11.2766	2.6192	-2.10614	5e-05	0.00079288
PLEKHA6	2.47409	0.651621	-1.92479	5e-05	0.00079288
PLEKHG4	6.82732	3.18941	-1.09803	0.00035	0.00388594
PLEKHG5	27.5529	9.40371	-1.5509	0.0001	0.00142931
PLGRKT	12.4736	26.7406	1.10015	0.00055	0.00550812
PLIN1	23.4922	4.48399	-2.38933	5e-05	0.00079288
PLIN5	1.39874	5.77766	2.04635	5e-05	0.00079288
PLK1	1.39869	5.49512	1.97408	5e-05	0.00079288
PLLP	19.1017	9.25059	-1.04608	0.00155	0.0121989
PLSCR1	12.0437	26.826	1.15535	0.0003	0.00343561
PLVAP	29.2428	13.611	-1.10331	0.0006	0.0058748
PLXNA2	8.07824	3.67703	-1.1355	5e-05	0.00079288
PLXNA3	5.09823	2.25472	-1.17705	5e-05	0.00079288
PLXNA4	5.1616	2.20418	-1.22758	0.0002	0.0024995
PLXNB3	1.74765	0.717427	-1.28452	0.00065	0.00624151
PM20D1	5.70825	0.811072	-2.81515	0.00025	0.00299879
PMEL	25.3165	67.4091	1.41287	5e-05	0.00079288
PNLIPRP3	4.61865	20.5525	2.15377	5e-05	0.00079288
PNMAL2	2.03029	0.907499	-1.16172	0.00435	0.0265483
PNP	12.1614	52	2.0962	5e-05	0.00079288
PNPLA7	3.43229	1.05261	-1.7052	5e-05	0.00079288
PNPT1	5.41875	11.1872	1.04581	0.00025	0.00299879
PODN	33.3813	13.5467	-1.3011	5e-05	0.00079288
POFUT2	6.79193	2.90636	-1.22461	0.00075	0.00696856
POLB	7.32856	22.4825	1.6172	5e-05	0.00079288
POLR3G	1.31443	6.99439	2.41176	5e-05	0.00079288
POM121	5.474	12.4873	1.18979	0.00305	0.0203634
POMP	23.256	47.7441	1.03772	0.0003	0.00343561
PON2	22.0621	48.5757	1.13867	5e-05	0.00079288
PON3	3.23794	10.1221	1.64436	0.00035	0.00388594
POPDC2	6.31819	1.22764	-2.36363	0.0016	0.0125001
PORCN	3.44189	7.00376	1.02493	0.00645	0.0357397
POSTN	166.877	58.745	-1.50625	0.00315	0.0208445
POU6F1	3.18334	1.54635	-1.04168	0.0042	0.025855
PPAP2B	142.451	55.7192	-1.35422	5e-05	0.00079288
PPAPDC3	2.026	0.467695	-2.115	0.00075	0.00696856
PPARD	7.08111	44.9846	2.66739	5e-05	0.00079288
PPARG	9.87365	3.40572	-1.53562	0.001	0.00868063
PPARGC1B	2.19207	4.8378	1.14206	5e-05	0.00079288
PPIA	90.0938	214.089	1.24871	0.00285	0.0193836
PPIF	14.2661	95.8494	2.74818	5e-05	0.00079288
PPOX	6.03339	2.64889	-1.18758	0.00455	0.0274545
PPP1R14A	4.84055	1.03569	-2.22459	0.00575	0.032649
PPP1R15A	91.4403	33.6086	-1.444	5e-05	0.00079288
PPP1R1A	2.84008	0.77109	-1.88096	0.00155	0.0121989
PPP1R9A	1.17684	0.439238	-1.42185	0.0004	0.00431583
PPP2R2B	3.35276	1.24827	-1.42542	0.00245	0.0172448
PPP2R2C	10.4706	22.0817	1.07651	0.0008	0.00731023
PPP4R1	27.2586	60.0314	1.13901	0.0003	0.00343561
PRC1	7.06373	16.1229	1.19061	5e-05	0.00079288
PRDM1	9.43879	50.2567	2.41264	5e-05	0.00079288
PRDM6	1.19153	0.189952	-2.64911	0.0001	0.00142931
PRELID1	35.3501	102.008	1.5289	5e-05	0.00079288
PRELID2	2.16169	1.01461	-1.09124	0.0052	0.0303934
PRELP	19.393	9.41288	-1.04283	0.0016	0.0125001
PREX2	8.46404	3.78138	-1.16243	0.0001	0.00142931
PRIMA1	2.0957	0.935257	-1.164	0.00795	0.0413777
PRKAA2	1.39009	0.595986	-1.22182	0.0009	0.00803218
PRKCB	5.70994	2.45567	-1.21736	0.00115	0.00966233
PRKCDBP	49.8985	22.327	-1.16021	0.00015	0.00197905
PRKCH	17.0769	39.7624	1.21936	5e-05	0.00079288
PRKCQ	0.61995	3.27888	2.40298	5e-05	0.00079288
PRKCQ-AS1	0.301883	1.71181	2.50346	0.00955	0.0472967
PRKD1	2.68358	1.33931	-1.00267	0.01025	0.0495627
PRKG2	5.03611	1.1622	-2.11545	5e-05	0.00079288
PRKY	0.266219	3.47652	3.70696	5e-05	0.00079288
PRLR	3.95795	1.48603	-1.41329	5e-05	0.00079288
PRND	1.56022	0.118441	-3.71951	5e-05	0.00079288
PROB1	0.38902	1.52874	1.97443	0.0005	0.00512431
PRODH	12.4125	4.57845	-1.43886	0.0001	0.00142931
PRR11	1.32903	3.13087	1.23619	0.00035	0.00388594
PRR9	13.7858	35.5992	1.36866	0.0019	0.0142543
PRRG3	4.10826	0.842331	-2.28607	0.0005	0.00512431
PRRG4	9.83096	26.406	1.42546	5e-05	0.00079288
PRSS22	1.15742	25.3718	4.45425	5e-05	0.00079288
PRSS27	0.988411	36.0655	5.18937	5e-05	0.00079288
PRSS3	18.9679	123.239	2.69983	5e-05	0.00079288
PRSS8	20.6944	70.3131	1.76455	5e-05	0.00079288
PRUNE2	10.3619	3.73744	-1.47117	0.00625	0.0348384
PRX	2.4829	1.1016	-1.17242	0.00275	0.0188669
PSMA2	32.6045	67.7251	1.05462	0.0001	0.00142931
PSMA3	33.4736	75.7405	1.17804	0.00415	0.025653
PSMA5	8.84483	21.7114	1.29555	5e-05	0.00079288
PSMA6	59.9144	135.976	1.18238	5e-05	0.00079288
PSMA7	74.2663	152.643	1.03938	5e-05	0.00079288
PSMB2	10.2379	21.3904	1.06304	0.0001	0.00142931
PSMB5	42.216	86.0216	1.02691	0.00065	0.00624151
PSMB6	67.357	151.752	1.17182	5e-05	0.00079288
PSMC1	4.14254	8.39106	1.01834	0.0076	0.0399462
PSMD11	14.2545	31.2659	1.13317	5e-05	0.00079288
PSMD12	17.3753	38.915	1.16329	5e-05	0.00079288
PSMD6	36.7333	85.4098	1.21731	0.0001	0.00142931
PSME1	75.8491	158.092	1.05956	0.00035	0.00388594
PSME2	27.4741	74.577	1.44066	5e-05	0.00079288
PSME3	14.6448	37.1287	1.34215	5e-05	0.00079288
PSMG1	11.6967	26.9419	1.20375	0.0003	0.00343561
PSPH	2.50927	6.83485	1.44564	0.00015	0.00197905
PTAFR	4.0776	15.9079	1.96395	5e-05	0.00079288
PTCH2	1.38925	0.526145	-1.40078	0.00615	0.0345001
PTGER2	5.21184	1.14368	-2.18811	5e-05	0.00079288
PTGIS	48.8911	10.8918	-2.16633	5e-05	0.00079288
PTGR1	15.1563	36.2193	1.25684	0.00055	0.00550812
PTGS2	7.39834	3.02817	-1.28876	5e-05	0.00079288
PTH1R	4.12234	1.64919	-1.32171	0.00205	0.0149731
PTPN21	17.654	7.22962	-1.288	5e-05	0.00079288
PTPRCAP	4.65286	10.7669	1.21042	0.00515	0.0301839
PTPRE	6.44398	13.7192	1.09018	0.00015	0.00197905
PTPRS	27.0438	12.3171	-1.13463	5e-05	0.00079288
PTPRU	6.4206	2.97609	-1.10929	0.0003	0.00343561
PTRF	238.818	88.9658	-1.42459	0.0005	0.00512431
PTTG1	11.1603	37.6979	1.75611	5e-05	0.00079288
PWAR5	7.54119	3.42599	-1.13827	0.00015	0.00197905
PWARSN	5.08197	2.2556	-1.17188	0.0067	0.0365414
PXDC1	34.9565	12.2229	-1.51597	5e-05	0.00079288
PYCARD	39.5869	139.725	1.8195	5e-05	0.00079288
PYDC1	5.90571	28.5176	2.27167	0.00345	0.0222958
PYGM	1.44275	0.38657	-1.90002	0.00145	0.0115705
PYROXD2	2.93401	0.659851	-2.15266	0.00065	0.00624151
QSOX1	23.7452	50.676	1.09366	0.0007	0.00660683
RAB10	53.3389	110.06	1.04503	0.00245	0.0172448
RAB23	14.541	5.51868	-1.39773	5e-05	0.00079288
RAB24	10.3175	24.9506	1.27398	0.0002	0.0024995
RAB25	56.3439	229.543	2.02643	5e-05	0.00079288
RAB27A	4.63778	11.9218	1.36209	5e-05	0.00079288
RAB31	22.8657	47.5681	1.05681	0.0005	0.00512431
RAB38	22.5636	74.9987	1.73287	5e-05	0.00079288
RAB3B	1.72908	0.304985	-2.5032	5e-05	0.00079288
RAB3D	28.6996	57.6187	1.00551	0.00055	0.00550812
RAB3IL1	9.8408	3.65721	-1.42803	5e-05	0.00079288
RAB5A	33.8575	90.1504	1.41286	5e-05	0.00079288
RAB7A	54.9618	142.593	1.3754	0.00765	0.0401383
RAB9B	1.25978	0.386601	-1.70425	0.00235	0.0167703
RABGGTA	6.43465	18.3575	1.51244	5e-05	0.00079288
RABIF	3.29506	8.24653	1.32348	5e-05	0.00079288
RAC2	5.69387	15.8232	1.47456	5e-05	0.00079288
RAD51AP1	1.61042	4.14057	1.36239	0.00225	0.0161649
RADIL	1.51377	0.356251	-2.08718	0.0008	0.00731023
RAET1G	1.01679	7.67094	2.91538	0.0066	0.0361812
RAI14	17.2977	6.65367	-1.37836	5e-05	0.00079288
RAI2	10.3387	4.64936	-1.15295	0.00135	0.0109423
RAN	59.9386	122.946	1.03646	0.00095	0.00838811
RAP1GAP	0.814844	2.34145	1.52281	0.0004	0.00431583
RAPGEF3	3.71964	1.22841	-1.59837	5e-05	0.00079288
RARRES2	30.9933	15.3124	-1.01725	0.00585	0.033116
RASAL1	3.28167	7.1399	1.12147	0.00125	0.0103281
RASD1	30.6544	9.11163	-1.75031	5e-05	0.00079288
RASGRP1	5.72751	14.6065	1.35063	5e-05	0.00079288
RASL12	10.9488	4.4033	-1.31411	0.0006	0.0058748
RASSF8	14.6871	6.40929	-1.19631	0.00015	0.00197905
RBBP6	22.2967	48.5488	1.1226	0.0043	0.0263077
RBM24	2.1808	0.544256	-2.0025	0.00065	0.00624151
RBM47	8.46583	17.9946	1.08784	5e-05	0.00079288
RBP1	6.94188	23.9896	1.78901	0.00615	0.0345001
RBP4	9.98019	3.23203	-1.62663	0.0058	0.0328828
RBP7	20.9404	10.1013	-1.05175	0.0103	0.0496918
RCN3	27.827	8.28273	-1.74831	5e-05	0.00079288
RDH12	18.3687	51.3822	1.48402	5e-05	0.00079288
RDH16	0.845307	6.62251	2.96983	5e-05	0.00079288
RECK	22.5114	6.07106	-1.89064	5e-05	0.00079288
REL	11.2411	28.1769	1.32573	5e-05	0.00079288
RET	0.959802	0.337019	-1.50991	0.00635	0.0353035
RGCC	47.3944	12.6749	-1.90274	5e-05	0.00079288
RGMA	8.37496	3.01998	-1.47154	5e-05	0.00079288
RGS16	10.8771	3.12841	-1.79779	5e-05	0.00079288
RGS2	46.4023	17.9172	-1.37285	5e-05	0.00079288
RGS20	1.44576	9.50212	2.71643	5e-05	0.00079288
RGS7BP	1.11218	0.203181	-2.45255	0.0001	0.00142931
RHBDL2	6.81362	15.5915	1.19427	0.00055	0.00550812
RHCG	2.30103	161.02	6.12882	5e-05	0.00079288
RHOB	285.521	44.7899	-2.67235	5e-05	0.00079288
RHOBTB1	5.4211	2.07797	-1.38341	0.0001	0.00142931
RHOBTB3	15.5202	6.58291	-1.23735	5e-05	0.00079288
RHOG	17.6287	40.2419	1.19077	0.00015	0.00197905
RIMS3	2.25853	5.6065	1.31171	0.0002	0.0024995
RIPK4	6.70579	14.5272	1.11528	0.0004	0.00431583
RMI2	3.49647	7.67119	1.13355	0.00855	0.043514
RNASE4	46.9501	17.7853	-1.40044	5e-05	0.00079288
RND1	0.800009	4.12522	2.36638	0.0016	0.0125001
RNF112	1.98467	0.665984	-1.57534	0.0048	0.0285931
RNF122	4.48537	1.91918	-1.22473	0.00675	0.0367604
RNF150	2.93744	1.37018	-1.10019	0.0053	0.030809
RNF180	10.4788	4.50552	-1.2177	0.00185	0.0139776
RNF222	2.08996	14.2736	2.7718	5e-05	0.00079288
RNF223	0.673989	5.29735	2.97447	0.0007	0.00660683
RNF225	3.25289	18.5917	2.51487	5e-05	0.00079288
ROBO3	1.30065	0.451176	-1.52748	0.00055	0.00550812
ROR2	4.90694	1.90398	-1.36581	0.0001	0.00142931
RORC	7.19054	2.28919	-1.65126	0.0002	0.0024995
RPL22L1	9.68681	20.1975	1.06008	0.00045	0.0047288
RPL28	112.152	290.719	1.37417	0.00865	0.0438882
RPS16	206.283	508.672	1.30211	0.0012	0.0100316
RPS4Y1	19.925	124.932	2.64849	5e-05	0.00079288
RPS6KB2	26.7543	65.2289	1.28574	5e-05	0.00079288
RPTN	1.45334	13.0263	3.16398	5e-05	0.00079288
RRAS	25.9167	11.7919	-1.13608	0.0018	0.0136969
RRM2	2.80188	15.8476	2.4998	5e-05	0.00079288
RSAD2	1.90449	26.3884	3.79243	5e-05	0.00079288
RSPO3	1.20112	0.519051	-1.21044	0.00975	0.0477955
RTN4RL1	3.0223	1.4949	-1.0156	0.0063	0.0350648
RTP4	1.80428	7.00607	1.95719	0.0007	0.00660683
RUNX1T1	4.57845	2.26328	-1.01644	0.0086	0.043694
RYR2	0.95146	0.403927	-1.23605	0.0005	0.00512431
RYR3	1.19968	0.463809	-1.37105	0.00025	0.00299879
S100A11	321.024	806.197	1.32845	0.00015	0.00197905
S100A14	138.385	492.613	1.83177	5e-05	0.00079288
S100A16	134.177	399.376	1.5736	5e-05	0.00079288
S100A2	69.2208	509.069	2.87858	5e-05	0.00079288
S100A7A	0.336074	453.635	10.3985	5e-05	0.00079288
S100A9	78.5305	24798.3	8.30277	0.0006	0.0058748
S100P	10.0452	40.0437	1.99507	0.00065	0.00624151
S1PR3	4.88181	2.25943	-1.11146	0.00245	0.0172448
SAMD10	1.50561	3.25713	1.11325	0.00975	0.0477955
SAMD4A	17.5409	6.37698	-1.45978	5e-05	0.00079288
SAMD9	4.80181	41.2465	3.10262	5e-05	0.00079288
SAMSN1	3.47102	7.77692	1.16384	0.0074	0.0391709
SASH3	2.51674	5.10613	1.02067	0.00645	0.0357397
SAT1	89.2479	200.092	1.16477	0.00025	0.00299879
SATB2	3.06718	1.26978	-1.27234	0.00095	0.00838811
SBSPON	5.44492	2.3861	-1.19026	0.0015	0.0118932
SCAMP2	28.9091	59.7778	1.04808	0.00195	0.0144982
SCARA5	105.088	21.8043	-2.26892	5e-05	0.00079288
SCARNA9	226.372	94.1146	-1.26621	0.0076	0.0399462
SCCPDH	18.9595	8.27988	-1.19524	0.0002	0.0024995
SCD5	8.33822	2.8423	-1.55268	5e-05	0.00079288
SCEL	121.624	42.2655	-1.52487	0.0003	0.00343561
SCN7A	2.83256	1.36507	-1.05313	0.00335	0.0218196
SCN9A	2.89413	1.38354	-1.06476	0.0008	0.00731023
SCNN1D	0.945336	3.25683	1.78457	0.0001	0.00142931
SCNN1G	1.05067	2.97235	1.5003	0.00555	0.0318773
SCUBE3	1.60689	0.685809	-1.22839	0.00555	0.0318773
SDC2	46.7697	14.8156	-1.65846	5e-05	0.00079288
SDK2	0.575331	1.18156	1.03823	0.0059	0.0333358
SDPR	31.369	6.61186	-2.24621	5e-05	0.00079288
SDR42E1	8.44472	17.2315	1.02893	0.0011	0.00931566
SDR9C7	18.7069	71.2302	1.92892	5e-05	0.00079288
SEC11C	20.8972	45.3014	1.11625	0.00025	0.00299879
SEC16B	2.07192	0.803472	-1.36665	0.00235	0.0167703
SELL	1.14877	3.95676	1.78423	0.00125	0.0103281
SEMA3A	3.13468	1.41689	-1.14559	0.0013	0.010641
SEMA3B	12.3795	1.45305	-3.0908	5e-05	0.00079288
SEMA3D	12.9643	3.38873	-1.93573	5e-05	0.00079288
SEMA3E	4.47927	1.14685	-1.96559	5e-05	0.00079288
SEMA3G	8.91016	3.1396	-1.50487	5e-05	0.00079288
SEMA4A	8.67548	18.6583	1.1048	0.0003	0.00343561
SEMA4B	11.3514	26.9268	1.24617	0.00015	0.00197905
SEMA6B	2.65165	0.753115	-1.81595	0.0001	0.00142931
SEMA7A	2.93076	8.50501	1.53704	5e-05	0.00079288
SEPHS2	6.58598	16.1694	1.29579	0.00015	0.00197905
2017-09-11	30.7976	14.2132	-1.11558	0.00165	0.0128236
2017-09-03	0.568057	1.74057	1.61546	0.0037	0.0235544
SERINC2	7.12993	26.4954	1.89378	5e-05	0.00079288
SERPINA1	1.21448	8.62842	2.82876	5e-05	0.00079288
SERPINA3	5.98624	56.2922	3.23321	5e-05	0.00079288
SERPINA5	7.48351	2.74089	-1.44907	0.0003	0.00343561
SERPINB1	16.7856	52.9576	1.65761	5e-05	0.00079288
SERPINB12	33.3197	78.0753	1.22849	0.0007	0.00660683
SERPINB13	11.5072	125.779	3.45028	5e-05	0.00079288
SERPINB4	1.43067	2009.79	10.4561	0.00015	0.00197905
SERPINB7	102.034	268.457	1.39564	0.00165	0.0128236
SERPINB8	16.1443	43.4269	1.42757	5e-05	0.00079288
SERPINB9	3.03595	8.87922	1.54829	5e-05	0.00079288
SERPINE1	43.6438	3.23324	-3.75473	5e-05	0.00079288
SERPINF1	217.057	92.8198	-1.22557	0.00085	0.00769175
SERPINH1	80.0285	27.5472	-1.53861	0.0001	0.00142931
SERPINI1	5.17419	2.12678	-1.28266	0.0039	0.0244932
SERTM1	3.21059	0.0527258	-5.92819	0.00135	0.0109423
SESN2	2.96045	7.48307	1.33781	5e-05	0.00079288
SFN	250.874	909.781	1.85856	0.0004	0.00431583
SFRP4	31.5902	3.13465	-3.3331	5e-05	0.00079288
SFRP5	1.52332	0.313621	-2.28012	0.00825	0.0424359
SFT2D2	26.4531	56.3412	1.09075	0.0001	0.00142931
SFXN1	6.64474	16.193	1.28509	5e-05	0.00079288
SGCA	9.17072	2.1988	-2.06032	0.0003	0.00343561
SGCD	10.1168	3.70836	-1.4479	0.0001	0.00142931
SGCE	14.3095	6.26114	-1.19248	0.00095	0.00838811
SGCG	4.54981	2.12213	-1.10029	0.0076	0.0399462
SGOL1	0.7722	1.93331	1.32403	0.00195	0.0144982
SGPP2	11.8072	31.2941	1.40623	5e-05	0.00079288
SGSM1	1.3954	0.3226	-2.11286	0.00045	0.0047288
SH2D1A	0.369077	1.24963	1.75951	0.003	0.0201105
SH2D2A	0.423294	1.51844	1.84286	0.0082	0.0422953
SH3BGR	3.22445	0.970969	-1.73156	0.007	0.0378457
SH3BGRL3	97.0931	247.579	1.35045	0.00035	0.00388594
SHANK3	5.01181	2.18527	-1.19752	5e-05	0.00079288
SHB	3.75057	8.52441	1.18449	5e-05	0.00079288
SHC2	4.8869	1.41099	-1.79221	0.0001	0.00142931
SHE	5.83693	2.66729	-1.12984	0.0001	0.00142931
SHISA6	0.971262	0.209738	-2.21127	0.00035	0.00388594
SHROOM2	1.58981	4.9605	1.64163	5e-05	0.00079288
SIK1	82.0925	16.1659	-2.3443	5e-05	0.00079288
SIM1	0.37498	1.69188	2.17374	0.00275	0.0188669
SIM2	0.988423	0.102786	-3.26548	5e-05	0.00079288
SIRPG	0.255725	1.34188	2.39159	0.002	0.014716
SIRT7	5.91195	12.8924	1.12481	0.001	0.00868063
SIT1	0.664953	2.15985	1.6996	0.00455	0.0274545
SKA1	0.547325	2.14799	1.97252	0.0006	0.0058748
SLAMF1	0.600262	1.59569	1.41052	0.00605	0.0340672
SLAMF7	0.654943	4.45113	2.76473	5e-05	0.00079288
SLC12A4	14.4708	6.65617	-1.12038	0.00015	0.00197905
SLC12A7	6.54428	3.10673	-1.07484	0.0002	0.0024995
SLC14A1	1.64817	0.384675	-2.09915	5e-05	0.00079288
SLC15A1	6.72694	27.7301	2.04343	5e-05	0.00079288
SLC16A10	9.96375	28.6792	1.52524	5e-05	0.00079288
SLC16A13	0.630801	1.93255	1.61525	0.0048	0.0285931
SLC16A9	0.577435	2.11668	1.87407	0.00115	0.00966233
SLC17A7	1.69977	0.413252	-2.04025	0.0006	0.0058748
SLC17A9	2.6193	0.903545	-1.53551	0.0011	0.00931566
SLC18B1	7.63076	16.6628	1.12673	0.00015	0.00197905
SLC1A2	1.83095	0.401093	-2.19058	5e-05	0.00079288
SLC1A7	1.21647	0.410821	-1.56611	0.00435	0.0265483
SLC22A15	2.5053	1.18124	-1.08468	0.0044	0.0268315
SLC22A17	5.82022	1.96127	-1.56928	0.0008	0.00731023
SLC23A2	8.47031	19.6344	1.2129	5e-05	0.00079288
SLC24A3	4.39568	9.29054	1.07968	0.00075	0.00696856
SLC25A10	4.50372	9.68051	1.10396	0.00115	0.00966233
SLC25A15	2.14809	4.51397	1.07134	0.0048	0.0285931
SLC25A27	3.70125	1.4727	-1.32955	0.0019	0.0142543
SLC25A29	8.87131	4.34145	-1.03097	0.00335	0.0218196
SLC25A33	2.17876	4.79367	1.13762	0.00725	0.0387342
SLC25A42	2.89938	1.256	-1.20691	0.0073	0.0388621
SLC25A44	6.31491	16.9441	1.42395	5e-05	0.00079288
SLC25A5	91.1279	291.298	1.67653	5e-05	0.00079288
SLC26A9	0.769033	12.0941	3.97512	5e-05	0.00079288
SLC27A1	6.67366	2.52013	-1.40498	5e-05	0.00079288
SLC27A3	10.6374	4.52681	-1.23258	0.0001	0.00142931
SLC28A3	3.34382	11.4451	1.77515	5e-05	0.00079288
SLC2A1	45.8731	105.219	1.19768	0.00065	0.00624151
SLC2A10	8.59011	3.25054	-1.40199	5e-05	0.00079288
SLC2A13	4.49304	2.22531	-1.01369	0.001	0.00868063
SLC31A1	16.8553	44.2334	1.39193	5e-05	0.00079288
SLC35B1	13.9326	29.6989	1.09195	0.0004	0.00431584
SLC38A4	1.14129	0.487456	-1.22732	0.00715	0.0383647
SLC39A2	13.6429	36.6625	1.42616	5e-05	0.00079288
SLC39A4	5.72201	13.0483	1.18927	0.01	0.0486693
SLC39A6	34.2271	104.477	1.60997	5e-05	0.00079288
SLC43A1	6.68621	2.81211	-1.24954	0.00125	0.0103281
SLC46A2	8.86821	2.97889	-1.57387	5e-05	0.00079288
SLC4A11	1.50762	4.66321	1.62905	0.00035	0.00388594
SLC52A3	0.504777	2.66094	2.39822	5e-05	0.00079288
SLC5A1	5.27327	33.5287	2.66863	5e-05	0.00079288
SLC6A11	1.87841	5.10233	1.44165	0.0006	0.0058748
SLC6A14	2.53373	82.745	5.02934	5e-05	0.00079288
SLC6A15	1.25672	3.60486	1.52028	0.00035	0.00388594
SLC6A17	1.04594	2.19944	1.07233	0.0043	0.0263077
SLC6A2	2.5422	0.777139	-1.70983	0.0014	0.0112498
SLC7A1	13.2361	41.8358	1.66026	5e-05	0.00079288
SLC7A11	0.689849	6.5952	3.25706	5e-05	0.00079288
SLC7A5	5.91174	24.0541	2.02463	5e-05	0.00079288
SLC7A8	5.93027	16.3405	1.46228	5e-05	0.00079288
SLC8A1	10.375	4.75433	-1.1258	0.0003	0.00343561
SLCO4A1	4.41081	10.0469	1.18763	0.0008	0.00731023
SLFN11	12.1404	4.39268	-1.46664	5e-05	0.00079288
SLIT2	10.3914	4.49049	-1.21045	5e-05	0.00079288
SLIT3	66.1858	30.0876	-1.13735	0.0073	0.0388621
SLITRK4	3.11344	1.29282	-1.26798	0.0006	0.0058748
SLITRK6	6.16596	2.67256	-1.2061	0.0002	0.0024995
SLURP1	156.34	703.526	2.16992	5e-05	0.00079288
SMARCA1	13.5964	5.95757	-1.19043	5e-05	0.00079288
SMG1P5	1.94909	0.436459	-2.15888	0.0036	0.0230555
SMIM3	7.97321	3.74443	-1.09041	0.0023	0.0164686
SMOC2	32.9002	12.097	-1.44344	5e-05	0.00079288
SMOX	4.68317	33.9242	2.85675	5e-05	0.00079288
SMPD3	7.04111	40.0876	2.50928	5e-05	0.00079288
SMPDL3B	0.379037	1.38664	1.87119	0.0009	0.00803218
SMTN	20.3594	9.84678	-1.04797	0.0068	0.0369787
SMURF2	14.377	6.26457	-1.19847	5e-05	0.00079288
SNCAIP	3.96652	1.73108	-1.1962	0.0027	0.0186094
SNCG	18.1792	4.65939	-1.96408	5e-05	0.00079288
SNED1	10.2985	4.8861	-1.07567	0.00265	0.0183496
SNHG1	15.5208	36.1999	1.22178	5e-05	0.00079288
SNHG3	6.75382	29.3565	2.1199	0.00305	0.0203634
SNRNP25	5.66296	11.8724	1.06798	0.0051	0.0299379
SNTB1	9.45459	2.3071	-2.03494	5e-05	0.00079288
SNX10	2.99049	6.46934	1.11323	0.00495	0.029253
SNX20	1.12645	3.5233	1.64515	0.0059	0.0333358
SNX29P2	1.51679	0.359941	-2.07519	0.0102	0.0493849
SOCS2	7.89682	2.74991	-1.52188	0.00025	0.00299879
SOCS3	133.374	21.5777	-2.62786	5e-05	0.00079288
SOD2	102.697	276.309	1.42788	5e-05	0.00079288
SORBS1	38.0396	10.0116	-1.92583	0.00085	0.00769175
SORBS2	7.36198	2.95874	-1.31511	0.001	0.00868063
SOSTDC1	8.98474	21.4545	1.25573	0.0006	0.0058748
SOWAHB	1.39532	0.397791	-1.81051	0.00145	0.0115705
SOX13	5.80703	2.86464	-1.01945	0.00145	0.0115705
SOX17	3.82358	0.962285	-1.99039	5e-05	0.00079288
SOX5	7.19139	2.14924	-1.74244	5e-05	0.00079288
SOX6	3.83773	1.56191	-1.29694	0.00025	0.00299879
SOX7	5.13785	22.21	2.11198	5e-05	0.00079288
SOX9	6.53418	13.3115	1.0266	0.0017	0.0131098
SP110	7.54167	15.1217	1.00366	0.00105	0.00902021
SP8	1.43449	0.274105	-2.38774	0.0025	0.017547
SPIN4	2.49868	6.63069	1.40799	5e-05	0.00079288
SPNS2	13.216	38.9555	1.55954	5e-05	0.00079288
SPOCK2	1.93035	5.02577	1.38048	5e-05	0.00079288
SPON1	20.9902	9.54249	-1.13728	5e-05	0.00079288
SPON2	26.0906	9.8879	-1.39979	5e-05	0.00079288
SPRR1A	20.6292	462.949	4.48809	5e-05	0.00079288
SPRR1B	48.8536	1571.81	5.00782	5e-05	0.00079288
SPRR2A	1.92213	3249.07	10.7231	5e-05	0.00079288
SPRR2B	1.48477	1750.33	10.2032	5e-05	0.00079288
SPRR2D	15.7544	2409.82	7.25703	5e-05	0.00079288
SPRR2E	149.965	4031.78	4.74872	5e-05	0.00079288
SPRR2F	0.351042	1003.65	11.4813	0.00055	0.00550812
SPRR2G	83.3839	3871.15	5.53685	5e-05	0.00079288
SPRY1	43.4645	20.0607	-1.11546	0.00015	0.00197905
SPRY2	17.4119	5.0136	-1.79616	5e-05	0.00079288
SPRYD4	3.98516	9.09891	1.19106	0.0019	0.0142543
SPTLC2	13.3269	36.3056	1.44585	5e-05	0.00079288
SPTSSA	14.1439	51.335	1.85976	5e-05	0.00079288
SQLE	21.4368	89.1145	2.05557	5e-05	0.00079288
SQRDL	25.2962	75.3673	1.57502	5e-05	0.00079288
SRGAP2	15.29	7.4682	-1.03376	0.00075	0.00696856
SRM	13.7954	37.6471	1.44835	5e-05	0.00079288
SRMS	0.298976	2.54158	3.08762	0.0008	0.00731023
SRPX	26.8328	9.84615	-1.44636	0.00015	0.00197905
SRPX2	7.81307	3.09691	-1.33506	0.0008	0.00731023
SRXN1	6.79861	24.3359	1.83977	5e-05	0.00079288
SSC5D	7.17883	2.41314	-1.57284	5e-05	0.00079288
SSPN	15.0417	5.40339	-1.47703	5e-05	0.00079288
SST	0.0192543	1.10272	5.83975	0.0073	0.0388621
SSTR2	1.28054	0.251424	-2.34856	0.00535	0.031003
ST14	20.5219	50.2085	1.29076	5e-05	0.00079288
ST3GAL3	3.75425	1.57266	-1.25532	0.0011	0.00931566
ST6GALNAC1	0.602153	2.6077	2.11458	0.0007	0.00660683
STAB1	23.9382	11.4158	-1.06829	0.00505	0.029738
STAB2	0.95881	0.409161	-1.22858	0.0049	0.0290496
STAC	1.36436	0.345823	-1.98012	0.0005	0.00512431
STAP2	18.3122	36.9687	1.0135	0.0007	0.00660683
STARD13	8.32715	4.08008	-1.02923	0.0008	0.00731023
STARD8	4.32126	1.89421	-1.18985	0.0013	0.010641
STARD9	7.2937	2.69543	-1.43614	5e-05	0.00079288
STAT1	24.4732	108.49	2.1483	5e-05	0.00079288
STAT3	54.9257	154.233	1.48955	0.00175	0.0134191
STC1	5.93331	1.87285	-1.66361	5e-05	0.00079288
STIL	1.27807	3.17368	1.31219	0.00105	0.00902021
STK32B	3.90198	1.32024	-1.5634	0.00015	0.00197905
STRA13	14.3029	28.6701	1.00324	0.0052	0.0303934
STRIP2	0.268485	1.1227	2.06406	0.0015	0.0118932
STS	7.31193	16.1926	1.14701	5e-05	0.00079288
STX2	7.58642	3.64514	-1.05744	0.0015	0.0118932
STXBP6	6.85868	2.51782	-1.44576	0.0002	0.0024995
SULF1	9.41877	2.84691	-1.72614	0.0001	0.00142931
SULT2B1	33.4641	126.641	1.92005	5e-05	0.00079288
SURF2	8.3912	22.568	1.42733	0.0005	0.00512431
SUSD4	2.06839	7.51428	1.86113	0.0008	0.00731023
SVEP1	33.6298	12.3733	-1.44251	0.00015	0.00197905
SYBU	9.98752	3.55585	-1.48993	5e-05	0.00079288
SYDE2	3.65066	1.14466	-1.67324	5e-05	0.00079288
SYNE1	20.8636	7.92375	-1.39673	5e-05	0.00079288
SYNE3	15.0436	6.12703	-1.29589	0.0002	0.0024995
SYNM	20.1288	6.54712	-1.62033	0.00735	0.0390031
SYNPO2	72.9002	12.5293	-2.54062	0.0013	0.010641
[truncated: 298 more rows]

## Sheet: SP vs C
gene_id	value_control	value_SP	log2(fold_change)	p_value	q_value
A2ML1	26.2601	142.816	2.44321	5e-05	0.000806478
A4GALT	18.8016	5.02728	-1.90301	5e-05	0.000806478
AAMDC	23.6803	7.54363	-1.65036	0.0001	0.00145415
AASS	5.42473	15.2879	1.49477	5e-05	0.000806478
ABCA13	0.187557	1.26135	2.74957	5e-05	0.000806478
ABCA3	3.80455	1.2989	-1.55044	5e-05	0.000806478
ABCA4	0.371789	2.58712	2.79879	5e-05	0.000806478
ABCA6	17.2678	8.53795	-1.01613	0.0007	0.00702097
ABCA8	23.3269	9.65499	-1.27265	0.00205	0.0162032
ABCA9	7.67105	2.35906	-1.70121	5e-05	0.000806478
ABCB4	1.76799	0.713372	-1.30939	0.0029	0.0209236
ABCC9	22.7827	7.39929	-1.62248	0.0008	0.00776046
ABHD17C	5.8086	15.9508	1.45736	5e-05	0.000806478
ABHD5	17.2531	40.9421	1.24673	5e-05	0.000806478
ABI3BP	26.9637	11.0673	-1.28471	5e-05	0.000806478
ABL1	27.4766	12.0215	-1.19258	0.0002	0.00256207
ABLIM2	3.07618	1.47358	-1.06182	0.0091	0.0489962
ABLIM3	6.95923	1.86866	-1.89692	5e-05	0.000806478
ABRACL	16.2528	37.1972	1.1945	0.00055	0.00583504
ACACA	8.43842	21.0574	1.31928	0.00055	0.00583504
ACACB	6.64935	2.99847	-1.14898	0.00045	0.00497742
ACAD8	10.3479	21.7949	1.07465	5e-05	0.000806478
ACADL	1.53994	0.192167	-3.00244	0.0006	0.00619959
ACADM	12.8137	29.8247	1.21882	0.0007	0.00702097
ACCS	4.75899	1.8307	-1.37826	0.0008	0.00776046
ACE	5.30658	1.89411	-1.48626	5e-05	0.000806478
ACE2	0.153701	0.944822	2.61991	0.00165	0.0136578
ACKR1	49.7652	15.2105	-1.71007	5e-05	0.000806478
ACKR2	1.80513	16.8118	3.2193	5e-05	0.000806478
ACKR3	77.8355	14.9124	-2.38391	5e-05	0.000806478
ACOT7	8.51535	22.4301	1.3973	5e-05	0.000806478
ACP5	17.5487	38.8039	1.14484	0.00085	0.00812516
ACPP	18.6664	60.8958	1.7059	5e-05	0.000806478
ACSBG1	8.7005	21.409	1.29904	0.0014	0.012004
ACSS3	3.64415	1.41758	-1.36215	0.00175	0.0143048
ACVRL1	17.9261	5.97401	-1.58529	5e-05	0.000806478
ACY1	4.54153	10.3925	1.19429	0.0055	0.033778
ADAM22	1.36537	0.623699	-1.13037	0.00195	0.015601
ADAM23	0.616583	1.64501	1.41573	0.001	0.00924801
ADAM33	21.4584	3.67911	-2.54411	5e-05	0.000806478
ADAMDEC1	0.144676	7.88677	5.76853	0.0003	0.00357838
ADAMTS1	58.7336	9.5515	-2.62039	5e-05	0.000806478
ADAMTS10	7.0602	2.27424	-1.63432	5e-05	0.000806478
ADAMTS18	1.02141	0.328978	-1.6345	0.00585	0.0352662
ADAMTS2	20.8018	3.14684	-2.72473	5e-05	0.000806478
ADAMTS3	1.1864	0.488757	-1.2794	0.00375	0.0254476
ADAMTS4	7.2754	1.909	-1.93021	5e-05	0.000806478
ADAMTS5	11.1788	5.50788	-1.02119	0.00345	0.0238962
ADAMTS7	1.6416	0.642126	-1.35417	0.00105	0.00960428
ADAMTS9	4.57418	2.161	-1.08181	0.0031	0.0219875
ADAMTSL1	3.56833	1.35528	-1.39666	0.00135	0.0116682
ADAMTSL3	2.66883	0.427776	-2.64128	5e-05	0.000806478
ADAMTSL5	1.64091	0.534822	-1.61737	0.0022	0.0170576
ADAP2	7.03419	21.0902	1.58411	5e-05	0.000806478
ADCK3	13.1511	5.22633	-1.33131	5e-05	0.000806478
ADCY2	3.48937	0.702153	-2.31311	5e-05	0.000806478
ADCY4	4.57134	1.9816	-1.20595	0.0004	0.00453424
ADCY5	1.70059	0.646939	-1.39433	0.0019	0.0153149
ADCY6	6.77435	3.11443	-1.12111	0.0003	0.00357838
ADCY8	0.937465	0.244169	-1.94088	0.0079	0.0441609
ADD3	62.8429	28.3914	-1.1463	0.0033	0.0230694
ADGRA2	37.1534	9.89199	-1.90916	5e-05	0.000806478
ADGRB1	0.607381	2.01045	1.72685	0.0012	0.0106466
ADGRD1	10.3551	1.08971	-3.24834	5e-05	0.000806478
ADGRE5	14.9032	6.80068	-1.13187	0.00045	0.00497742
ADGRF5	13.72	5.33673	-1.36225	0.0018	0.0146105
ADGRL2	13.9775	37.546	1.42556	0.0035	0.0241537
ADGRL3	9.49569	19.2811	1.02184	0.00285	0.0206618
ADH1B	95.303	20.7106	-2.20215	5e-05	0.000806478
ADH7	0.120014	1.46689	3.61149	0.00025	0.00306948
ADIPOR1	54.4138	111.195	1.03105	0.0054	0.0334228
ADIRF	173.114	71.3278	-1.27918	0.00335	0.0233755
ADM	20.6408	8.44006	-1.29018	0.00015	0.00203765
ADRA2A	6.62655	2.14514	-1.62719	5e-05	0.000806478
ADRA2C	4.5693	0.981373	-2.2191	5e-05	0.000806478
ADRB2	37.4095	3.93061	-3.25058	5e-05	0.000806478
ADTRP	7.93767	24.1926	1.60778	5e-05	0.000806478
AEBP1	81.4384	21.6145	-1.91371	5e-05	0.000806478
AFAP1L1	8.32365	2.98345	-1.48024	5e-05	0.000806478
AFF3	2.84757	0.666237	-2.09562	5e-05	0.000806478
AGAP1	10.1072	3.82794	-1.40075	5e-05	0.000806478
AGAP2	0.816438	2.51444	1.62282	0.0051	0.0320666
AGFG2	6.6608	2.3329	-1.51357	5e-05	0.000806478
AGPAT5	3.90834	8.58769	1.13571	5e-05	0.000806478
AGR2	4.03831	8.42282	1.06055	0.00645	0.038031
AGR3	4.42991	0.0172295	-8.00625	0.00265	0.0196178
AGT	1.32488	0.362121	-1.87132	0.0037	0.0252334
AGTR1	13.6204	2.48329	-2.45545	5e-05	0.000806478
AHDC1	8.90608	4.36074	-1.03022	0.00035	0.00406534
AIF1L	15.2268	6.54772	-1.21755	0.00015	0.00203765
AIM1	33.679	83.0851	1.30274	0.00335	0.0233755
AIM2	0.300174	1.69311	2.49581	0.0033	0.0230694
AK7	2.24716	0.551681	-2.0262	0.0002	0.00256207
AKAP12	23.1951	4.60834	-2.3315	5e-05	0.000806478
AKR1B10	0.878922	62.427	6.15029	5e-05	0.000806478
AKR1C1	31.5094	14.8841	-1.08202	0.00115	0.0103124
AKR1C2	15.993	6.44977	-1.31012	0.0011	0.00997082
AKR1C3	31.6118	10.8374	-1.54445	5e-05	0.000806478
ALAS1	13.8873	33.8378	1.28487	5e-05	0.000806478
ALDH1A2	3.41141	0.769609	-2.14817	0.0001	0.00145415
ALDH1B1	18.7587	4.29359	-2.1273	0.0008	0.00776046
ALDH3B1	4.23461	1.97035	-1.10377	0.0049	0.0311077
ALDH3B2	29.4898	103.115	1.80597	5e-05	0.000806478
ALDH5A1	3.64861	7.88525	1.11181	0.00025	0.00306948
ALOX12B	16.7429	126.02	2.91204	5e-05	0.000806478
ALOX15B	7.65394	40.4342	2.4013	5e-05	0.000806478
ALOXE3	8.93453	19.655	1.13743	0.009	0.0485968
ALPK2	1.53441	0.354669	-2.11314	5e-05	0.000806478
ALPK3	1.00639	0.330538	-1.6063	0.00025	0.00306948
AMMECR1	7.96985	21.4876	1.43088	5e-05	0.000806478
AMOT	4.52267	1.95908	-1.207	0.0001	0.00145415
AMOTL2	32.3157	14.6597	-1.14038	0.0006	0.00619959
ANGPT1	4.15128	1.74246	-1.25243	0.0008	0.00776046
ANGPTL2	53.8711	21.8364	-1.30277	0.0041	0.027174
ANGPTL5	8.77217	1.5138	-2.53476	0.00205	0.0162032
ANK2	37.2144	10.6572	-1.80403	0.0004	0.00453424
ANKEF1	1.79511	5.75795	1.68148	5e-05	0.000806478
ANKRD13B	3.02765	1.01134	-1.58193	0.0017	0.0140178
ANKRD22	12.1361	29.4501	1.27897	0.00055	0.00583504
ANKRD33B	9.81012	1.68832	-2.53868	5e-05	0.000806478
ANKS6	2.99898	1.22767	-1.28855	5e-05	0.000806478
ANO2	1.43156	0.489571	-1.548	0.00275	0.0200818
ANXA3	5.43168	22.1678	2.029	5e-05	0.000806478
ANXA6	48.7761	20.3844	-1.25871	0.00035	0.00406534
AOC3	20.1297	4.78507	-2.07271	5e-05	0.000806478
AOX1	26.242	9.8224	-1.41773	5e-05	0.000806478
AP1S3	1.02844	3.05905	1.57262	0.0003	0.00357838
APBA1	3.15445	1.07734	-1.54992	5e-05	0.000806478
APBB1	8.84094	3.49823	-1.33757	0.0001	0.00145415
APELA	0.883729	3.50757	1.9888	0.0007	0.00702097
APLN	1.74823	0.446719	-1.96846	5e-05	0.000806478
APOC1	14.7429	51.5002	1.80456	5e-05	0.000806478
APOL1	5.31155	16.6062	1.64451	5e-05	0.000806478
APOL6	9.46571	26.5926	1.49024	0.0005	0.00541906
APOLD1	38.5	2.97638	-3.69323	5e-05	0.000806478
AQP1	291.696	81.1889	-1.84511	5e-05	0.000806478
AQP9	17.113	6.67604	-1.35803	5e-05	0.000806478
AR	9.10165	2.94977	-1.62552	5e-05	0.000806478
ARFGEF3	3.72674	1.57414	-1.24334	5e-05	0.000806478
ARG1	34.873	222.684	2.67482	0.0003	0.00357838
ARHGAP11A	2.93905	9.38534	1.67506	5e-05	0.000806478
ARHGAP11B	0.853139	3.0213	1.82432	0.00075	0.00742362
ARHGAP20	2.88399	0.769843	-1.90543	5e-05	0.000806478
ARHGAP33	1.70792	0.538701	-1.66468	0.00105	0.00960428
ARHGAP6	5.21697	1.52407	-1.77528	5e-05	0.000806478
ARHGEF10	12.2587	5.33525	-1.20018	0.0001	0.00145415
ARHGEF15	3.54008	1.27495	-1.47334	0.0002	0.00256207
ARHGEF17	6.2913	2.96494	-1.08536	0.00085	0.00812516
ARHGEF25	7.44318	2.76664	-1.42779	0.00015	0.00203765
ARHGEF26	11.6125	5.15558	-1.17147	5e-05	0.000806478
ARID5A	13.0021	4.46461	-1.54214	5e-05	0.000806478
ARL11	0.293293	0.886337	1.59552	0.00225	0.0174095
ARL5B	9.73844	23.9126	1.29601	5e-05	0.000806478
ARNTL2	5.98626	29.4864	2.30032	5e-05	0.000806478
ARSF	1.16256	15.5114	3.73795	0.00015	0.00203765
ART4	1.17456	0.39752	-1.56302	0.0074	0.0421957
ASAP2	19.1516	6.87948	-1.47709	5e-05	0.000806478
ASIC2	1.01898	0.0710767	-3.84161	5e-05	0.000806478
ASPA	5.5998	2.43311	-1.20258	0.0047	0.0301814
ASPG	0.832252	2.45379	1.55992	0.0025	0.018803
ASPM	2.80565	7.57781	1.43345	5e-05	0.000806478
ATF3	42.4356	3.94281	-3.42798	5e-05	0.000806478
ATG16L2	10.9539	5.2368	-1.06469	0.0024	0.0183254
ATG9B	2.25627	9.85058	2.12627	0.0026	0.0193236
ATHL1	5.70407	2.65302	-1.10435	0.0006	0.00619959
ATIC	4.33734	9.87306	1.18669	0.00085	0.00812516
ATOH8	5.66536	0.886471	-2.67602	5e-05	0.000806478
ATP10A	5.14262	1.89247	-1.44223	5e-05	0.000806478
ATP10B	3.72706	14.9572	2.00473	5e-05	0.000806478
ATP12A	2.71718	74.7942	4.78274	5e-05	0.000806478
ATP13A3	11.2209	26.2603	1.2267	0.0003	0.00357838
ATP13A4	5.06739	11.9104	1.23291	5e-05	0.000806478
ATP13A5	1.43309	0.420906	-1.76756	0.0014	0.012004
ATP1B1	35.3434	133.733	1.91984	0.0002	0.00256207
ATP2A3	5.3355	2.6103	-1.03141	0.00315	0.0222897
ATP5G3	24.6633	51.3839	1.05895	0.00065	0.00659855
ATP6V0D2	0.0568994	0.961197	4.07835	0.00125	0.010942
ATP6V1B2	25.0306	64.1498	1.35775	0.0001	0.00145415
ATP6V1D	19.6144	42.7946	1.12552	0.00015	0.00203765
ATP8A2	0.154911	1.16914	2.91594	0.0008	0.00776046
ATP8B2	20.4772	6.66485	-1.61938	5e-05	0.000806478
AURKA	1.33775	7.18155	2.42449	5e-05	0.000806478
AVPR1A	6.83161	1.79994	-1.92427	5e-05	0.000806478
AWAT1	2.39937	14.7505	2.62004	5e-05	0.000806478
AWAT2	3.58777	16.4891	2.20035	0.0025	0.018803
AXL	37.2953	10.839	-1.78276	5e-05	0.000806478
AZGP1P1	0.429323	2.94735	2.77928	0.00165	0.0136578
B3GNT3	0.703739	2.95203	2.06859	5e-05	0.000806478
B4GALNT2	0.561254	7.90693	3.81639	0.00015	0.00203765
BAG2	12.3985	2.50178	-2.30914	5e-05	0.000806478
BAK1	5.17344	13.4813	1.38176	0.0001	0.00145415
BARX2	6.87687	24.688	1.84398	5e-05	0.000806478
BATF2	0.252835	2.88717	3.51339	5e-05	0.000806478
BCAN	1.94979	0.674719	-1.53096	0.00395	0.0264474
BCAR1	11.0785	4.69006	-1.24008	0.0002	0.00256207
BCAR3	9.61997	3.15751	-1.60724	0.0001	0.00145415
BCAS1	0.943489	2.03582	1.10953	0.00685	0.0397976
BCHE	9.70901	2.40697	-2.0121	5e-05	0.000806478
BCL2	11.2022	4.97421	-1.17124	0.00025	0.00306948
BCL6B	6.09003	2.12127	-1.52152	0.00015	0.00203765
BDH1	4.56792	23.1434	2.34099	5e-05	0.000806478
BEND3P3	2.61381	1.18212	-1.14477	0.002	0.0159081
BEND6	1.92366	0.727202	-1.40343	0.00735	0.042006
BGN	60.7409	23.1182	-1.39364	0.00035	0.00406534
BHMT2	4.0895	0.736835	-2.47251	5e-05	0.000806478
BIK	1.30794	4.66651	1.83504	0.00075	0.00742362
BIN1	15.0886	5.22174	-1.53086	5e-05	0.000806478
BIRC3	6.92665	14.1394	1.02949	0.0031	0.0219875
BIRC5	2.39575	6.66428	1.47597	0.0001	0.00145415
BLM	0.650748	1.78464	1.45546	0.00065	0.00659855
BLNK	3.73336	15.9757	2.09733	5e-05	0.000806478
BMP1	11	4.49046	-1.29257	0.00015	0.00203765
BMP2K	15.4497	43.1484	1.48172	0.00765	0.0432772
BMP3	2.05111	0.163499	-3.64905	5e-05	0.000806478
BMPER	0.30236	1.31307	2.1186	5e-05	0.000806478
BMX	2.21303	0.89798	-1.30127	0.00265	0.0196178
BOC	25.5912	11.7063	-1.12836	0.007	0.0404818
BPIFC	11.9983	45.7956	1.93238	0.00775	0.0435974
BRCA2	1.49586	3.16226	1.07998	0.0004	0.00453424
BRIP1	0.950532	2.69345	1.50265	0.00015	0.00203765
BST1	5.88819	1.6065	-1.8739	5e-05	0.000806478
BTBD16	2.4866	0.271544	-3.19491	5e-05	0.000806478
BTC	15.3745	4.72992	-1.70065	5e-05	0.000806478
BTG2	85.4248	42.0327	-1.02314	0.0093	0.0497884
BTG3	17.725	37.4041	1.07741	0.0006	0.00619959
BTNL9	4.08483	0.976839	-2.06408	5e-05	0.000806478
BUB1	1.40479	5.36389	1.93293	5e-05	0.000806478
C10orf10	61.5655	11.7357	-2.39122	0.00345	0.0238962
C10orf99	1.74018	120.754	6.11669	5e-05	0.000806478
C11orf96	42.124	3.99408	-3.39871	5e-05	0.000806478
C12orf56	0.346143	4.73324	3.77339	5e-05	0.000806478
C14orf1	12.5166	30.6567	1.29236	0.00025	0.00306948
C14orf132	18.2931	4.51774	-2.01763	5e-05	0.000806478
C14orf28	3.19391	1.50674	-1.0839	0.00895	0.0484483
C14orf37	3.48295	1.25118	-1.47702	0.00065	0.00659855
C14orf80	7.39554	2.51399	-1.55668	0.0007	0.00702097
C15orf27	1.73212	0.604868	-1.51784	0.00665	0.0389208
C15orf48	16.6025	55.3415	1.73696	5e-05	0.000806478
C15orf59	2.09157	0.439665	-2.25011	5e-05	0.000806478
C16orf45	16.686	7.11856	-1.22898	5e-05	0.000806478
C16orf70	9.56306	22.8077	1.25397	0.005	0.0315696
C16orf89	1.97684	0.223817	-3.1428	0.00035	0.00406534
C17orf96	1.17364	2.96496	1.33702	0.00115	0.0103124
C1QTNF1	23.3703	10.2227	-1.1929	0.0009	0.008522
C1QTNF2	5.03771	0.801346	-2.65227	5e-05	0.000806478
C1QTNF3	24.8968	2.16765	-3.52176	5e-05	0.000806478
C1QTNF5	18.8065	6.87555	-1.45168	0.00015	0.00203765
C1QTNF6	5.01898	1.63743	-1.61596	5e-05	0.000806478
C1QTNF7	9.46813	0.897314	-3.3994	0.00775	0.0435974
C1orf115	10.4176	4.8333	-1.10794	0.00105	0.00960428
C1orf95	2.18067	0.973074	-1.16415	0.00115	0.0103124
C20orf24	27.5604	64.4678	1.22598	0.0024	0.0183254
C21orf2	7.31838	3.61296	-1.01834	0.0048	0.0306277
C2CD4B	2.20298	0.776713	-1.504	0.00445	0.0289336
C3	104.932	35.7241	-1.55448	0.00065	0.00659855
C3orf52	16.1408	7.12194	-1.18037	0.00045	0.00497742
C3orf70	4.76178	1.97601	-1.26891	0.00185	0.014976
C5orf17	0.196393	1.13019	2.52475	0.0035	0.0241537
C5orf22	6.30644	13.5196	1.10015	0.00435	0.0283937
C5orf46	36.1928	15.7271	-1.20245	0.0047	0.0301814
C6	1.15078	0.21071	-2.44928	0.00645	0.038031
C6orf62	39.0515	83.2622	1.09228	0.00395	0.0264474
C7	19.7336	2.17083	-3.18433	5e-05	0.000806478
C7orf25	5.07571	11.5151	1.18184	0.00095	0.00887275
C8orf4	7.83238	2.78283	-1.4929	0.00015	0.00203765
C9orf41	6.69569	14.4942	1.11417	0.00045	0.00497742
C9orf84	0.385766	1.4577	1.91789	0.0003	0.00357838
CA6	13.5343	47.5691	1.81341	5e-05	0.000806478
CAB39L	19.5841	5.72637	-1.77399	5e-05	0.000806478
CACNA1G	0.907128	0.419698	-1.11196	0.0006	0.00619959
CACNA1H	6.21945	0.407226	-3.93289	5e-05	0.000806478
CACNA2D1	7.42515	3.33145	-1.15627	0.00025	0.00306948
CADM2	0.442827	1.03013	1.21802	0.0027	0.019832
CADM3	21.8846	3.59583	-2.60552	5e-05	0.000806478
CADPS	1.3491	0.307786	-2.132	5e-05	0.000806478
CALB2	3.41893	7.25655	1.08574	0.0083	0.045802
CALHM2	15.5652	7.10403	-1.13161	0.0016	0.0133098
CALML3	98.5819	896.486	3.18489	5e-05	0.000806478
CALN1	0.901122	0.381773	-1.23901	0.00365	0.0250056
CAMSAP3	10.8306	5.31801	-1.02615	0.00205	0.0162032
CAPN10-AS1	0.422013	1.06177	1.33111	0.0087	0.0474016
CAPN6	2.05665	0.708908	-1.53662	0.0003	0.00357838
CARD17	0.67227	3.10562	2.20777	0.0086	0.0469757
CARD18	11.8881	47.4473	1.99681	5e-05	0.000806478
CARD6	6.37348	13.4745	1.08008	0.00235	0.0179983
CARHSP1	9.55629	21.4858	1.16886	0.0004	0.00453424
CASC5	1.57315	4.51489	1.52103	5e-05	0.000806478
CASK	6.38377	15.2196	1.25345	0.0008	0.00776046
CASP1	14.3425	28.7387	1.0027	0.00125	0.010942
CASP5	0.278114	2.83655	3.35039	0.00015	0.00203765
CASQ2	9.50188	2.01752	-2.23563	0.0006	0.00619959
CBLN2	0.122298	9.52879	6.28382	5e-05	0.000806478
CBX2	1.24834	2.97464	1.2527	0.00025	0.00306948
CBX7	10.9427	4.57491	-1.25816	0.0001	0.00145415
CCBE1	4.4138	1.32686	-1.73401	5e-05	0.000806478
CCDC102A	4.1978	1.84539	-1.1857	0.004	0.0266873
CCDC102B	3.8066	1.59886	-1.25146	0.0041	0.027174
CCDC136	2.03384	0.407013	-2.32106	0.0005	0.00541906
CCDC141	1.39112	0.656641	-1.08307	0.0025	0.018803
CCDC149	4.71365	2.2138	-1.09032	0.00075	0.00742362
CCDC34	3.66794	10.2178	1.47804	0.00065	0.00659855
CCDC36	1.22304	0.465742	-1.39287	0.0065	0.0382959
CCDC50	20.4678	9.26651	-1.14326	0.0003	0.00357838
CCDC85A	3.12641	1.30707	-1.25817	0.0028	0.0203581
CCL13	25.7806	60.9108	1.24041	0.00125	0.010942
CCL14	129.708	31.7156	-2.032	5e-05	0.000806478
CCL17	0.979254	3.72503	1.9275	0.00785	0.0439629
CCL18	20.9688	157.392	2.90805	5e-05	0.000806478
CCL22	1.76982	22.9981	3.69984	5e-05	0.000806478
CCL27	147.781	19.2585	-2.93989	0.00195	0.015601
CCNA2	2.9567	12.0558	2.02767	0.0004	0.00453424
CCNB1	4.47318	17.0409	1.92963	5e-05	0.000806478
CCNB2	3.40716	13.6661	2.00396	5e-05	0.000806478
CCNE1	0.842477	3.76814	2.16114	0.00025	0.00306948
CCNF	2.0985	4.80259	1.19445	0.0004	0.00453424
CCR5	0.682923	3.44393	2.33426	5e-05	0.000806478
CCR7	0.844679	3.28056	1.95747	0.0001	0.00145415
CCRN4L	4.48346	12.5179	1.48131	5e-05	0.000806478
CCT6A	39.8941	83.8759	1.07208	0.00235	0.0179983
CD177	0.0973952	10.658	6.77387	5e-05	0.000806478
CD1B	0.830857	2.27673	1.45429	0.0081	0.0450449
CD2	2.40511	8.25048	1.77838	0.0001	0.00145415
CD226	0.792182	1.95305	1.30182	0.00325	0.0227833
CD24	38.3576	575.56	3.90738	0.00625	0.037084
CD248	45.9069	7.6681	-2.58177	5e-05	0.000806478
CD274	1.05277	11.3827	3.43457	5e-05	0.000806478
CD276	25.0031	9.66911	-1.37065	5e-05	0.000806478
CD28	0.741773	1.70634	1.20186	0.00385	0.0259161
CD300E	0.449149	2.30378	2.35874	5e-05	0.000806478
CD300LG	4.06522	0.613175	-2.72896	5e-05	0.000806478
CD34	69.9945	17.441	-2.00476	5e-05	0.000806478
CD3D	2.32286	6.45453	1.47441	0.00375	0.0254476
CD3E	1.62443	5.36077	1.72251	0.00115	0.0103124
CD3G	0.95493	5.53576	2.53532	5e-05	0.000806478
CD69	10.5515	2.11471	-2.31891	5e-05	0.000806478
CD70	4.16348	1.03105	-2.01368	0.00035	0.00406534
CD80	0.182621	1.61831	3.14756	0.0005	0.00541906
CD81	211.981	100.243	-1.08044	0.00225	0.0174095
CD82	18.6794	49.3333	1.40111	5e-05	0.000806478
CD93	29.9947	12.8892	-1.21854	0.0027	0.019832
CD99L2	14.5681	6.27609	-1.21487	5e-05	0.000806478
CDA	4.05535	11.5423	1.50903	0.0003	0.00357838
CDC20	2.97299	9.81094	1.72248	5e-05	0.000806478
CDC25A	0.481596	1.75673	1.867	0.00075	0.00742362
CDC42EP2	8.45411	4.02253	-1.07155	0.00325	0.0227833
CDC6	1.53272	5.24504	1.77486	5e-05	0.000806478
CDCA2	1.02778	3.79435	1.88432	5e-05	0.000806478
CDCA5	1.46354	4.03181	1.46197	0.0006	0.00619959
CDCA7	5.08161	13.9097	1.45273	5e-05	0.000806478
CDH23	3.97301	1.10125	-1.8511	0.00165	0.0136578
CDH26	0.328104	2.29763	2.80792	5e-05	0.000806478
CDH3	8.67263	34.7376	2.00196	5e-05	0.000806478
CDH5	18.4539	5.99978	-1.62094	5e-05	0.000806478
CDH6	3.1468	1.50702	-1.06219	0.0012	0.0106466
CDHR1	46.5564	10.249	-2.18349	5e-05	0.000806478
CDK1	5.49735	14.0143	1.35009	5e-05	0.000806478
CDK14	7.22609	2.94669	-1.29412	5e-05	0.000806478
CDK5R1	1.10354	4.18719	1.92384	5e-05	0.000806478
CDKN1C	9.85556	3.71001	-1.40951	0.0003	0.00357838
CDKN2B	8.34707	35.042	2.06975	5e-05	0.000806478
CDKN3	2.79028	6.94287	1.31512	0.0093	0.0497884
CDON	21.4047	9.27869	-1.20594	0.00025	0.00306948
CDR2	10.3243	3.90477	-1.40273	5e-05	0.000806478
CDR2L	5.27721	1.76995	-1.57607	5e-05	0.000806478
CDRT1	0.288736	1.99992	2.79212	0.0001	0.00145415
CEACAM19	2.27423	5.43469	1.25682	0.0026	0.0193236
CEACAM5	1.53415	9.50681	2.63152	5e-05	0.000806478
CEACAM6	5.21748	11.889	1.1882	0.0012	0.0106466
CEBPD	83.0236	34.0466	-1.28601	5e-05	0.000806478
CECR2	0.350602	1.39415	1.99149	0.00025	0.00306948
CENPE	1.5684	4.85681	1.63072	0.0001	0.00145415
CENPF	4.90444	12.7876	1.38258	0.0001	0.00145415
CEP55	2.28274	7.90389	1.7918	5e-05	0.000806478
CERS3	24.6816	67.3207	1.44762	0.00055	0.00583504
CES1	21.8579	2.65941	-3.03898	0.00075	0.00742362
CES3	0.349924	1.00449	1.52135	0.0082	0.0454332
CFAP45	0.765486	2.18734	1.51473	0.00295	0.0212234
CFD	564.393	149.824	-1.91343	5e-05	0.000806478
CFI	5.73845	2.51074	-1.19255	0.00375	0.0254476
CFL2	18.7547	6.27597	-1.57934	0.00255	0.0191123
CGNL1	16.0621	7.35244	-1.12737	0.00065	0.00659855
CHAC1	0.484256	35.397	6.19171	5e-05	0.000806478
CHD7	5.25669	10.6296	1.01586	0.0029	0.0209236
CHEK1	2.28499	6.53831	1.51673	0.0001	0.00145415
CHI3L1	12.3783	72.6106	2.55236	5e-05	0.000806478
CHI3L2	3.52315	89.7247	4.67057	5e-05	0.000806478
CHL1	13.5848	6.29264	-1.11026	0.00105	0.00960428
CHORDC1	5.34765	11.2274	1.07005	0.0013	0.0112944
CHP1	37.3293	83.8816	1.16804	0.00095	0.00887275
CHP2	36.7376	6.09609	-2.5913	5e-05	0.000806478
CHRD	5.85321	1.16777	-2.32548	5e-05	0.000806478
CHRDL1	58.4627	11.699	-2.32113	5e-05	0.000806478
CHRM4	1.25739	0.141574	-3.1508	0.0008	0.00776046
CHRNA5	0.210163	1.09354	2.37943	0.00085	0.00812516
CHRNA9	0.239141	4.40662	4.20374	5e-05	0.000806478
CHST14	6.33414	2.81283	-1.17112	0.0011	0.00997082
CHST2	1.88236	9.07705	2.26968	5e-05	0.000806478
CHST7	3.34971	1.25972	-1.41093	0.00075	0.00742362
CHSY3	2.89061	0.923306	-1.64649	0.0001	0.00145415
CIART	14.38	5.17607	-1.47413	0.0008	0.00776046
CIB2	2.80509	6.28818	1.16459	0.00585	0.0352662
CIDEA	4.04357	21.8691	2.43519	0.00095	0.00887275
CILP	51.9343	9.35444	-2.47296	0.00045	0.00497742
CILP2	1.59375	0.237949	-2.7437	0.00055	0.00583504
CIRBP	186.77	86.5297	-1.10999	0.0024	0.0183254
CIRH1A	5.47635	12.2817	1.16523	0.00025	0.00306948
CKAP2	7.5684	16.2035	1.09824	0.0025	0.018803
CKAP2L	0.877567	2.96203	1.75501	5e-05	0.000806478
CKMT1A	2.52825	17.2853	2.77333	5e-05	0.000806478
CKS2	9.02297	22.525	1.31985	0.0021	0.0164945
CLCA2	44.6408	251.243	2.49265	0.0015	0.0126314
CLCA3P	0.0285217	0.910328	4.99626	0.00385	0.0259161
CLCN5	4.75684	9.91758	1.05999	0.00805	0.044833
CLDN11	19.6548	2.34801	-3.06537	5e-05	0.000806478
CLDN23	9.52287	2.53457	-1.90965	5e-05	0.000806478
CLDN3	1.80631	0.305208	-2.56518	0.0028	0.0203581
CLDN5	28.9247	4.57882	-2.65926	5e-05	0.000806478
CLDN8	9.38803	3.03997	-1.62676	5e-05	0.000806478
CLEC11A	11.676	4.55133	-1.35918	0.0002	0.00256207
CLEC14A	13.4924	5.87366	-1.19982	5e-05	0.000806478
CLEC2A	29.7911	1.49067	-4.32085	0.00025	0.00306948
CLEC2D	5.54217	15.3402	1.4688	0.00275	0.0200818
CLEC3B	411.345	60.7321	-2.75982	0.00015	0.00203765
CLEC7A	4.31001	18.1585	2.07488	5e-05	0.000806478
CLIP2	8.68601	4.08483	-1.08842	0.0006	0.00619959
CLSPN	0.536335	1.91297	1.83461	5e-05	0.000806478
CLSTN2	4.20628	1.47244	-1.51433	5e-05	0.000806478
CMAHP	15.4836	4.39772	-1.81591	5e-05	0.000806478
CMBL	2.23897	1.10456	-1.01937	0.00605	0.0362111
CMPK2	1.88856	9.14925	2.27637	5e-05	0.000806478
CMTM6	51.2015	108.574	1.08442	0.0026	0.0193236
CNDP2	7.97481	24.2709	1.60571	5e-05	0.000806478
CNFN	69.263	935.72	3.75592	5e-05	0.000806478
CNKSR2	2.57199	0.319957	-3.00693	5e-05	0.000806478
CNKSR3	5.96313	12.4617	1.06336	0.00045	0.00497742
CNNM4	4.14327	10.8972	1.39512	5e-05	0.000806478
CNRIP1	10.1081	4.50388	-1.16627	0.00035	0.00406534
CNTNAP1	2.30107	1.03977	-1.14604	0.0024	0.0183254
CNTNAP3	5.38546	1.02911	-2.38767	5e-05	0.000806478
CNTNAP3P2	0.995301	0.184012	-2.43534	0.00545	0.033553
COA6	9.76437	31.3906	1.68473	0.0002	0.00256207
COL13A1	1.98177	0.771042	-1.36191	0.00665	0.0389208
COL14A1	98.4071	18.7182	-2.39432	0.00015	0.00203765
COL16A1	32.0993	13.801	-1.21776	0.00035	0.00406534
COL18A1	50.7987	17.7342	-1.51826	5e-05	0.000806478
COL1A1	1105.88	151.263	-2.87006	0.00425	0.0279347
COL1A2	1460.33	174.106	-3.06826	0.0009	0.008522
COL23A1	2.63323	1.05885	-1.31433	0.0015	0.0126314
COL25A1	1.56787	0.404573	-1.95433	5e-05	0.000806478
COL5A1	58.5845	7.76115	-2.91618	5e-05	0.000806478
COL5A2	87.5589	20.8197	-2.07231	0.0002	0.00256207
COL5A3	14.1105	4.86187	-1.53719	5e-05	0.000806478
COL6A1	252.875	58.8999	-2.10209	0.0036	0.0247305
COL6A2	511.162	96.531	-2.40472	5e-05	0.000806478
COL7A1	27.1297	11.6233	-1.22285	0.0013	0.0112944
COL8A2	13.2404	6.16923	-1.10178	0.0004	0.00453424
COLEC12	35.1746	13.8914	-1.34035	0.00015	0.00203765
COMTD1	6.65707	13.9516	1.06747	0.00435	0.0283937
COPZ2	32.2963	13.3011	-1.27982	5e-05	0.000806478
CORO2B	4.57804	1.24852	-1.87452	5e-05	0.000806478
COX5A	33.0757	79.831	1.27118	5e-05	0.000806478
COX7A1	17.5812	4.78458	-1.87757	5e-05	0.000806478
CP	17.9247	8.02058	-1.16017	0.0045	0.0291706
CPA4	17.5749	65.2438	1.89233	5e-05	0.000806478
CPE	68.0615	33.9766	-1.0023	0.0076	0.0430752
CPED1	15.5801	5.8174	-1.42126	0.00055	0.00583504
CPLX3	0.109471	0.923398	3.0764	0.0015	0.0126314
CPQ	42.4456	16.1899	-1.39052	0.0004	0.00453424
CPSF3	12.1575	27.489	1.177	0.0035	0.0241537
CPXM1	10.0188	4.12222	-1.28122	0.00745	0.0423685
CPZ	22.5828	2.69607	-3.06629	5e-05	0.000806478
CRABP2	94.5205	417.032	2.14146	5e-05	0.000806478
CRACR2A	2.81886	1.15861	-1.28271	0.00525	0.03275
CRAT	14.4056	37.4478	1.37825	0.0088	0.0478082
CRCT1	66.6299	155.482	1.2225	0.00055	0.00583504
CREB3L1	7.60811	1.82116	-2.06268	5e-05	0.000806478
CREG1	87.3872	313.051	1.8409	0.00165	0.0136578
CRIP1	273.669	68.4541	-1.99923	5e-05	0.000806478
CRIP2	83.0329	39.5671	-1.06938	0.0005	0.00541906
CRISPLD1	2.83303	1.19189	-1.2491	0.00085	0.00812516
CRNN	1.09354	3.28158	1.58539	0.00245	0.018538
CROCC	4.87159	2.25259	-1.1128	0.0001	0.00145415
CROT	9.4576	20.0967	1.08741	0.00025	0.00306948
CRTAP	36.0795	15.6779	-1.20244	5e-05	0.000806478
CRY2	28.412	7.16849	-1.98676	5e-05	0.000806478
CSF1	16.7058	7.97878	-1.06611	0.0006	0.00619959
CSF3	3.53747	0.157694	-4.48752	0.00395	0.0264474
CSRNP1	53.59	9.02103	-2.5706	5e-05	0.000806478
CST1	0.205175	5.67278	4.78913	0.0012	0.0106466
CST6	316.324	1456.86	2.20339	5e-05	0.000806478
CST7	3.54363	7.78878	1.13617	0.00635	0.0375443
CSTA	137.971	856.593	2.63424	5e-05	0.000806478
CSTB	52.659	339.18	2.6873	5e-05	0.000806478
CTGF	191.179	10.3942	-4.20107	5e-05	0.000806478
CTHRC1	77.4687	14.5761	-2.41001	5e-05	0.000806478
CTLA4	0.459532	2.0032	2.12407	5e-05	0.000806478
CTNND2	0.425108	2.216	2.38205	5e-05	0.000806478
CTPS1	4.31665	8.91224	1.04588	0.0021	0.0164945
CTSB	105.274	258.846	1.29794	0.00585	0.0352662
CTSC	64.0762	152.636	1.25224	0.0032	0.0225166
CTSF	32.1082	10.7608	-1.57716	5e-05	0.000806478
CTSK	255.349	84.1475	-1.60148	0.0007	0.00702097
CTSV	13.1676	59.8663	2.18475	5e-05	0.000806478
CUEDC1	7.78784	2.55819	-1.6061	5e-05	0.000806478
CWH43	14.0614	57.7927	2.03914	5e-05	0.000806478
CXCL1	1.9315	27.2848	3.82031	5e-05	0.000806478
CXCL10	1.62845	17.1866	3.39971	5e-05	0.000806478
CXCL16	10.149	25.1341	1.30831	0.0033	0.0230694
CXCL2	10.2141	2.18419	-2.22539	5e-05	0.000806478
CXCL8	4.49621	36.7981	3.03285	5e-05	0.000806478
CXCR2	1.30062	10.9794	3.07753	5e-05	0.000806478
CXorf36	9.94388	4.08582	-1.28318	0.00125	0.010942
CYB5R2	11.3874	35.3762	1.63534	5e-05	0.000806478
CYB5R3	59.4209	25.3184	-1.23078	0.0001	0.00145415
CYCS	13.7065	54.9264	2.00264	0.0063	0.0373072
CYFIP2	1.72874	7.11152	2.04043	5e-05	0.000806478
CYGB	8.0323	3.51461	-1.19245	0.00125	0.010942
CYP27B1	0.221114	1.6597	2.90806	0.00045	0.00497742
CYP27C1	1.27123	2.76964	1.12347	0.0012	0.0106466
CYP2J2	4.57772	1.09947	-2.05783	5e-05	0.000806478
CYP2S1	1.24995	5.74283	2.19989	5e-05	0.000806478
CYP2W1	2.28844	0.0828934	-4.78697	5e-05	0.000806478
CYP3A5	11.8236	5.05047	-1.22719	0.0027	0.019832
CYP4B1	12.3286	2.00699	-2.6189	5e-05	0.000806478
CYP4F11	0.202717	4.06287	4.32496	5e-05	0.000806478
CYP4F12	10.981	3.05939	-1.84369	5e-05	0.000806478
CYP4F2	0.22915	4.43317	4.27397	5e-05	0.000806478
CYP4F22	12.4149	37.2062	1.58347	5e-05	0.000806478
CYP4Z2P	0.245305	4.32701	4.14072	5e-05	0.000806478
CYR61	69.9894	3.91643	-4.15953	5e-05	0.000806478
CYS1	4.31773	1.31967	-1.7101	5e-05	0.000806478
CYSRT1	10.3639	26.695	1.365	5e-05	0.000806478
DAAM2	10.8028	3.10678	-1.79791	0.0001	0.00145415
DACH1	1.99815	4.94531	1.3074	0.0002	0.00256207
DACT1	4.05896	1.41957	-1.51566	0.00035	0.00406534
DAGLA	1.25528	0.561414	-1.16087	0.0047	0.0301814
DAPP1	8.66484	20.4272	1.23725	5e-05	0.000806478
DBN1	41.2951	8.76332	-2.23642	5e-05	0.000806478
DBP	12.6438	4.13536	-1.61235	5e-05	0.000806478
DCANP1	0.527069	1.71109	1.69885	0.0012	0.0106466
DCHS1	11.2119	2.44608	-2.19648	5e-05	0.000806478
DCHS2	1.18526	0.462611	-1.35733	0.0048	0.0306277
DCLK1	24.6289	7.23324	-1.76764	0.0021	0.0164945
DCLK2	1.98494	0.905938	-1.13161	0.0073	0.0417836
DCN	2058.5	413.386	-2.31603	0.00515	0.0323135
DCT	56.3831	16.5627	-1.76733	5e-05	0.000806478
DDIAS	1.07784	2.47312	1.19819	0.0045	0.0291706
DDR2	35.3044	14.8469	-1.24969	0.00015	0.00203765
DDX52	5.70008	11.6707	1.03383	0.00035	0.00406534
DDX58	7.67163	25.16	1.71353	5e-05	0.000806478
DDX60	10.2522	23.4396	1.19302	0.00025	0.00306948
DDX60L	4.69607	12.6719	1.4321	0.0002	0.00256207
DENND2A	6.31083	0.870259	-2.85831	5e-05	0.000806478
DENND2D	5.95252	12.7094	1.09432	0.00045	0.00497742
DENND3	4.09959	1.68721	-1.28084	0.0001	0.00145415
DENND5A	19.5088	8.52433	-1.19446	0.0001	0.00145415
DENND5B	2.432	1.0264	-1.24455	0.0002	0.00256207
DEPDC1	1.07423	2.57683	1.2623	0.00065	0.00659855
DEPDC1B	0.921017	4.02665	2.12828	0.0002	0.00256207
DGAT2L6	0.877347	18.354	4.3868	5e-05	0.000806478
DGCR6	8.90603	3.64843	-1.28751	0.0018	0.0146105
DGKQ	6.1007	2.74367	-1.15287	0.00065	0.00659855
DHCR7	12.5923	40.6459	1.69056	5e-05	0.000806478
DHRS9	3.03548	20.0879	2.72633	5e-05	0.000806478
DIAPH3	1.37096	3.83644	1.48458	5e-05	0.000806478
DIP2C	6.38396	2.57327	-1.31085	5e-05	0.000806478
DISP1	3.24962	1.47003	-1.14442	0.00195	0.015601
DIXDC1	11.3866	5.09045	-1.16147	0.0002	0.00256207
DKC1	13.9806	29.6385	1.08405	0.0018	0.0146105
DKK1	3.55605	0.320201	-3.47323	0.0003	0.00357838
DKK2	20.6816	6.23994	-1.72875	5e-05	0.000806478
DLC1	27.7191	7.44659	-1.89623	5e-05	0.000806478
DLGAP5	1.43395	5.66737	1.98269	5e-05	0.000806478
DLL4	3.50924	1.40658	-1.31896	0.00215	0.016791
DMPK	10.6035	3.83836	-1.46597	0.00085	0.00812516
DMRT2	1.43187	0.172039	-3.05709	0.0003	0.00357838
DMRT3	1.18638	0.0751292	-3.98105	0.0009	0.008522
DNA2	0.915174	2.14871	1.23135	0.0034	0.0236259
DNAH1	2.24056	1.03966	-1.10775	0.00025	0.00306948
DNAH17	0.634352	2.66152	2.0689	0.0085	0.0465984
DNAJA1	54.6972	125.371	1.19667	0.00095	0.00887275
DNAJB4	25.5513	9.30424	-1.45744	5e-05	0.000806478
DNAJC6	0.72305	2.64893	1.87324	0.0001	0.00145415
DNASE1L2	8.83888	32.4279	1.8753	5e-05	0.000806478
DONSON	2.99628	7.2303	1.27088	0.0016	0.0133098
DPAGT1	4.90498	15.6786	1.67648	5e-05	0.000806478
DPT	133.532	34.0214	-1.97267	0.00505	0.0318186
DPY19L2	1.67701	0.740529	-1.17926	0.00465	0.0299497
DPYSL3	66.3277	20.7213	-1.6785	5e-05	0.000806478
DSC2	12.3515	224.883	4.18642	0.0002	0.00256207
DSEL	6.3319	2.85069	-1.15133	0.0002	0.00256207
DSG3	32.5985	222.747	2.77253	0.0001	0.00145415
DUOXA1	13.7796	30.5039	1.14646	0.00105	0.00960428
DUSP1	563.041	33.8978	-4.05398	5e-05	0.000806478
DUSP14	29.1896	64.867	1.15203	0.0001	0.00145415
DUSP18	4.27475	9.62836	1.17145	0.0035	0.0241537
DUSP7	23.6643	49.2518	1.05747	0.002	0.0159081
DYNLL1	198.389	426.133	1.10298	0.00075	0.00742362
DYNLT3	16.9041	38.3503	1.18186	0.00045	0.00497742
DZIP1L	4.7003	1.87098	-1.32896	0.00125	0.010942
E2F2	1.92772	4.1044	1.09027	0.001	0.00924801
E2F7	0.486232	1.19949	1.30271	0.0015	0.0126314
E2F8	1.24787	4.88838	1.96988	5e-05	0.000806478
EAF1	11.167	26.1839	1.22944	5e-05	0.000806478
EBF1	17.0951	6.81075	-1.3277	5e-05	0.000806478
EBF2	2.43656	0.754124	-1.69197	0.0002	0.00256207
EBF3	4.82891	1.22331	-1.9809	5e-05	0.000806478
EBNA1BP2	22.1951	50.6382	1.18998	5e-05	0.000806478
EBP	18.4696	41.0881	1.15357	0.00025	0.00306948
ECE2	2.59151	7.18959	1.47212	0.0028	0.0203581
ECM1	61.4685	29.4732	-1.06044	0.00085	0.00812516
ECSCR	15.586	6.24592	-1.31926	0.0026	0.0193236
EDA	3.11393	0.837169	-1.89515	0.0044	0.0286704
EDN1	17.781	4.55482	-1.96487	5e-05	0.000806478
EDN2	0.743583	3.85589	2.3745	0.00685	0.0397976
EEF2K	43.6193	11.7912	-1.88726	5e-05	0.000806478
EFEMP2	25.0264	7.91273	-1.6612	0.0003	0.00357838
EFHC2	2.18997	0.879861	-1.31557	0.0012	0.0106466
EFR3B	0.570506	1.38045	1.27482	0.0021	0.0164945
EGFL6	1.70884	4.9541	1.5356	0.0006	0.00619959
EGFL7	28.4856	8.58519	-1.73031	5e-05	0.000806478
EHD2	26.2761	11.5077	-1.19115	0.0001	0.00145415
EHD3	2.25562	7.13286	1.66095	5e-05	0.000806478
EIF2B2	9.61664	19.3796	1.01094	0.0006	0.00619959
ELANE	5.36773	0.909126	-2.56176	0.0022	0.0170576
ELF3	2.15374	8.2822	1.94317	5e-05	0.000806478
ELF5	2.39566	11.2455	2.23086	5e-05	0.000806478
ELMOD1	16.7214	6.07192	-1.46148	0.00015	0.00203765
ELN	115.677	6.76766	-4.0953	5e-05	0.000806478
ELOVL3	7.79818	38.6811	2.31042	0.0006	0.00619959
ELOVL4	26.6087	112.404	2.07872	5e-05	0.000806478
ELOVL5	22.4183	47.9424	1.09663	0.0042	0.0276906
ELOVL7	19.3538	54.6196	1.4968	5e-05	0.000806478
EMILIN1	15.4725	3.57845	-2.1123	5e-05	0.000806478
EMILIN2	18.2697	6.50899	-1.48894	0.0001	0.00145415
EML1	15.1808	6.92714	-1.13192	0.0001	0.00145415
EMP3	83.3553	34.0104	-1.2933	5e-05	0.000806478
EMX2OS	6.84866	2.33244	-1.55398	5e-05	0.000806478
EN1	4.32594	2.05426	-1.0744	0.00255	0.0191123
ENDOU	9.99307	39.9566	1.99943	5e-05	0.000806478
ENKD1	6.28084	2.70945	-1.21296	0.00275	0.0200818
ENKUR	0.108218	1.77367	4.03472	0.00025	0.00306948
ENO2	5.90541	2.79688	-1.07822	0.0041	0.027174
ENOX1	1.3558	0.478078	-1.50382	0.0038	0.0257059
ENPEP	4.30267	1.95407	-1.13875	0.0021	0.0164945
ENPP1	4.26188	1.40947	-1.59633	5e-05	0.000806478
ENPP2	40.9213	18.1291	-1.17455	0.0025	0.018803
ENPP4	6.17315	2.76636	-1.15802	0.0003	0.00357838
ENPP5	2.27878	0.491459	-2.21312	0.0001	0.00145415
ENTPD7	3.18243	12.5303	1.97722	0.00055	0.00583504
EPDR1	7.04385	2.64569	-1.41272	0.0012	0.0106466
EPGN	1.0915	31.2586	4.83987	5e-05	0.000806478
EPHA3	3.45084	1.496	-1.20583	0.00115	0.0103124
EPHA4	12.3711	25.3953	1.03759	0.00085	0.00812516
EPHB1	2.68066	0.765008	-1.80904	5e-05	0.000806478
EPHB2	2.96598	6.82829	1.20302	0.00175	0.0143048
EPHX3	13.7914	65.1435	2.23985	5e-05	0.000806478
EPN2	23.5808	11.655	-1.01666	0.0014	0.012004
EPN3	4.66024	17.6358	1.92003	5e-05	0.000806478
EPSTI1	3.07776	8.50899	1.46711	0.0002	0.00256207
ERO1L	9.69592	34.4382	1.82856	0.0001	0.00145415
ERP27	1.2963	4.89597	1.9172	0.0008	0.00776046
ERVMER34-1	0.238325	2.58889	3.44133	0.0001	0.00145415
ESAM	15.5202	6.41408	-1.27483	0.0006	0.00619959
ESCO2	0.982043	4.4135	2.16807	5e-05	0.000806478
ESPN	4.94282	1.14769	-2.1066	5e-05	0.000806478
ESR1	3.58713	1.50524	-1.25284	0.0004	0.00453424
ESRP1	33.5608	99.2513	1.56431	0.00655	0.0385302
ETHE1	10.6453	26.0683	1.29208	0.00015	0.00203765
ETV4	1.55919	4.06309	1.38178	0.0027	0.019832
EVC2	4.0618	1.93501	-1.06977	0.00095	0.00887275
EXO1	0.970949	3.45847	1.83267	0.00015	0.00203765
EZH2	4.13934	12.006	1.53629	5e-05	0.000806478
F10	22.6345	4.48703	-2.33469	5e-05	0.000806478
F12	1.13588	3.54183	1.64069	0.0016	0.0133098
F2RL3	1.05196	0.258824	-2.02304	0.00815	0.0452394
F3	39.7848	8.99388	-2.1452	5e-05	0.000806478
FA2H	1.38146	5.8746	2.08829	0.00015	0.00203765
FAAH2	5.44702	12.7154	1.22304	0.0006	0.00619959
FAAHP1	0.0953718	1.04318	3.45128	0.00245	0.018538
FABP3	12.2966	2.64349	-2.21774	5e-05	0.000806478
FABP5	5.64081	85.0809	3.91486	5e-05	0.000806478
FABP7	5.73684	32.1986	2.48867	0.00015	0.00203765
FABP9	18.6306	163.509	3.13362	5e-05	0.000806478
FADS3	7.31409	2.96315	-1.30355	0.00055	0.00583504
FADS6	1.99593	5.40846	1.43816	0.00045	0.00497742
FAM107A	13.9974	5.29903	-1.40136	0.00015	0.00203765
FAM110C	3.40298	20.2044	2.5698	5e-05	0.000806478
FAM110D	5.2719	1.40071	-1.91217	0.0005	0.00541906
FAM111B	1.97428	7.73911	1.97084	5e-05	0.000806478
FAM117A	9.30036	4.1489	-1.16456	0.00045	0.00497742
FAM132A	1.36893	5.01436	1.87302	0.0089	0.0482818
FAM136A	10.5664	21.7079	1.03874	0.0002	0.00256207
FAM149A	3.8925	0.965373	-2.01154	5e-05	0.000806478
FAM160A2	11.0382	5.19245	-1.08802	0.00035	0.00406534
FAM162B	2.76155	0.973422	-1.50434	0.0072	0.0414
FAM167A	8.30683	22.7914	1.45612	0.00405	0.0269374
FAM169A	0.648369	2.46826	1.92861	5e-05	0.000806478
FAM174B	3.80467	1.52642	-1.31762	0.00205	0.0162032
FAM180A	10.0503	3.84828	-1.38496	5e-05	0.000806478
FAM180B	17.2179	3.15645	-2.44754	5e-05	0.000806478
FAM189A2	5.15687	1.89509	-1.44423	0.0007	0.00702097
FAM198A	7.08329	2.12323	-1.73816	5e-05	0.000806478
FAM19A2	1.00014	0.406463	-1.299	0.0078	0.0437642
FAM19A5	7.93348	1.90029	-2.06173	5e-05	0.000806478
FAM206A	6.8379	15.2084	1.15324	0.00085	0.00812516
FAM25A	102.992	224.878	1.12661	0.00145	0.0123205
FAM26D	0.0670112	7.15356	6.73812	0.00065	0.00659855
FAM26E	6.46884	16.5451	1.35483	5e-05	0.000806478
FAM3B	1.40705	0.327079	-2.10497	0.00845	0.0464257
FAM43A	12.3496	26.0971	1.07943	0.00045	0.00497742
FAM46A	30.8849	11.739	-1.39559	5e-05	0.000806478
FAM83A	1.21611	17.3256	3.83256	5e-05	0.000806478
FAM84A	7.70057	31.2974	2.02301	5e-05	0.000806478
FAM95C	1.22168	0.0935363	-3.70719	0.00055	0.00583504
FAM98A	10.0142	27.7791	1.47196	0.0032	0.0225166
FAP	24.4518	6.03856	-2.01766	5e-05	0.000806478
FAR2	8.53715	20.1988	1.24245	0.00305	0.0217661
FAT3	1.55166	0.394887	-1.9743	0.00075	0.00742362
FBLN1	302.416	60.6577	-2.31777	0.0002	0.00256207
FBLN5	36.1309	12.5761	-1.52255	5e-05	0.000806478
FBLN7	5.32715	1.53663	-1.79359	0.0001	0.00145415
FBP1	1.65338	7.30826	2.14411	0.00015	0.00203765
FBXL7	5.3814	2.31363	-1.21782	0.0005	0.00541906
FBXO31	9.04914	4.46087	-1.02046	0.00055	0.00583504
FBXO45	7.29492	23.5151	1.68862	5e-05	0.000806478
FBXO5	3.08514	7.28879	1.24034	0.0016	0.0133098
FBXO6	4.27829	8.87729	1.05308	0.0049	0.0311077
FCGR3A	2.14308	6.79063	1.66386	0.0033	0.0230694
FCGRT	103.697	38.9727	-1.41184	0.0006	0.00619959
FCHO1	3.57059	1.68414	-1.08415	0.00785	0.0439629
FCHSD1	6.3252	28.4994	2.17175	5e-05	0.000806478
FCMR	0.207026	2.03299	3.29571	0.00015	0.00203765
FDFT1	32.7148	108.442	1.72891	5e-05	0.000806478
FDPS	46.6147	122.985	1.39962	0.00115	0.0103124
FEN1	5.92901	12.771	1.107	5e-05	0.000806478
FERMT1	9.63105	49.0133	2.34741	5e-05	0.000806478
FERMT2	40.499	11.2263	-1.851	5e-05	0.000806478
FETUB	0.391624	3.64142	3.21696	0.00015	0.00203765
FEZ1	12.0862	5.43499	-1.15301	0.0009	0.008522
FFAR2	0.455727	1.90771	2.0656	0.0002	0.00256207
FGD5	12.5203	3.78029	-1.7277	5e-05	0.000806478
FGF13	2.72103	0.833631	-1.70667	0.00385	0.0259161
FGF18	0.321008	5.15534	4.00539	5e-05	0.000806478
FGFBP1	64.1724	134.316	1.0656	0.00895	0.0484483
FGFBP2	11.0278	3.23538	-1.76914	5e-05	0.000806478
FGFR1	37.9732	10.5494	-1.84782	5e-05	0.000806478
FGFR3	75.0184	30.9285	-1.27831	0.0008	0.00776046
FGFRL1	3.37077	1.53389	-1.13588	0.00155	0.0130015
FHDC1	4.40504	9.84561	1.16033	0.0003	0.00357838
FHL1	189.549	26.1476	-2.85782	5e-05	0.000806478
FHL5	6.58249	1.43956	-2.19301	5e-05	0.000806478
FIBIN	14.0932	3.28457	-2.10122	5e-05	0.000806478
FILIP1	5.63751	1.00577	-2.48676	5e-05	0.000806478
FKBP10	35.1839	7.53142	-2.22392	5e-05	0.000806478
FKBP14	8.98219	4.47191	-1.00618	0.0022	0.0170576
FKBP9	76.8208	36.3918	-1.07788	0.0018	0.0146105
FLRT3	8.01633	19.0103	1.24577	0.00535	0.0331951
FLT4	4.63886	1.29379	-1.84217	5e-05	0.000806478
FLVCR2	3.54984	8.36737	1.23702	5e-05	0.000806478
FMO2	2.67389	6.5911	1.30158	0.0002	0.00256207
FN1	223.576	40.2922	-2.47219	5e-05	0.000806478
FNDC1	5.37418	0.569734	-3.23768	5e-05	0.000806478
FNDC5	1.68918	0.452012	-1.90189	0.00125	0.010942
FOS	922.576	13.304	-6.11573	5e-05	0.000806478
FOSB	80.0211	3.80137	-4.39579	5e-05	0.000806478
FOSL1	4.63823	14.2087	1.61513	0.00065	0.00659855
FOXE1	0.445477	5.05492	3.50427	5e-05	0.000806478
FOXF2	1.42178	0.367163	-1.95321	0.0004	0.00453424
FOXN1	5.22809	12.0698	1.20705	0.0011	0.00997082
FOXP2	6.47838	3.21479	-1.01091	0.00615	0.0366205
FOXQ1	14.8329	6.32127	-1.23052	5e-05	0.000806478
FRAT1	3.08465	1.31805	-1.2267	0.00235	0.0179983
FREM1	3.89983	1.59787	-1.28726	0.0002	0.00256207
FRMPD1	1.354	5.01292	1.88842	5e-05	0.000806478
FSTL3	15.3021	3.65741	-2.06483	5e-05	0.000806478
FUT1	1.61353	3.57145	1.14629	0.00165	0.0136578
FUT2	1.31117	8.86474	2.75723	5e-05	0.000806478
FUT3	0.369545	4.96541	3.74809	0.00015	0.00203765
FXYD1	26.2955	6.77334	-1.95688	0.00015	0.00203765
FYB	3.88852	8.25846	1.08665	0.0005	0.00541906
FYN	22.4547	10.4097	-1.10909	0.0005	0.00541906
FZD3	2.07377	4.66282	1.16895	0.00025	0.00306948
FZD5	1.36161	5.15484	1.92061	5e-05	0.000806478
GAA	16.723	6.67043	-1.32598	5e-05	0.000806478
GABRA4	0.171308	1.09517	2.67649	5e-05	0.000806478
GADD45B	100.398	14.3983	-2.80176	5e-05	0.000806478
GAL	4.61101	33.2385	2.8497	0.00015	0.00203765
GAL3ST4	8.00143	3.36039	-1.25163	0.00025	0.00306948
GALNT12	5.17503	0.94418	-2.45443	5e-05	0.000806478
GALNT13	1.74881	0.313677	-2.47902	5e-05	0.000806478
GALNT15	13.6557	2.16531	-2.65685	5e-05	0.000806478
GALNT16	20.5987	2.40679	-3.09737	5e-05	0.000806478
GALNT3	5.13172	15.3708	1.58268	5e-05	0.000806478
GALNT6	2.85094	17.9116	2.65138	5e-05	0.000806478
GAP43	2.78854	0.562102	-2.3106	0.00135	0.0116682
GAR1	4.81634	10.7134	1.15341	0.00595	0.0357119
GARNL3	3.04502	1.45391	-1.06651	0.00395	0.0264474
GART	11.8702	24.6877	1.05646	0.0011	0.00997082
GAS1	66.3817	23.6183	-1.49088	5e-05	0.000806478
GAS6	68.0978	23.9326	-1.50863	0.0001	0.00145415
GATA2	4.71855	1.7799	-1.40655	0.00045	0.00497742
GATA3	42.4016	15.1534	-1.48448	0.0002	0.00256207
GBA	15.5238	31.9981	1.04351	0.0002	0.00256207
GBP1	11.0825	38.1305	1.78266	5e-05	0.000806478
GBP1P1	0.347949	2.21982	2.67349	0.00075	0.00742362
GBP3	7.20008	23.5635	1.71047	0.00085	0.00812516
GBP4	3.60846	8.12077	1.17023	0.00125	0.010942
GBP5	1.09114	7.12416	2.70688	5e-05	0.000806478
GBP6	0.451986	9.49706	4.39313	5e-05	0.000806478
GCH1	4.71294	15.8365	1.74856	5e-05	0.000806478
GCLM	3.36119	10.8168	1.68623	5e-05	0.000806478
GCNT4	2.43249	17.8931	2.8789	5e-05	0.000806478
GCSAM	6.16789	2.13686	-1.52929	5e-05	0.000806478
GDA	0.197631	26.6716	7.07635	5e-05	0.000806478
GDF10	8.64509	1.28686	-2.74803	5e-05	0.000806478
GDPD2	11.0992	1.39307	-2.99412	5e-05	0.000806478
GDPD3	3.71085	29.8617	3.00847	5e-05	0.000806478
GDPD5	3.88078	1.17884	-1.71898	0.0001	0.00145415
GEM	15.6444	5.82241	-1.42596	5e-05	0.000806478
GFAP	0.317049	15.7699	5.63632	0.0084	0.0462353
GFPT2	12.0528	4.59471	-1.39132	0.0001	0.00145415
GGCT	35.8677	88.8709	1.30902	5e-05	0.000806478
GGH	14.0107	49.1616	1.811	5e-05	0.000806478
GGT5	7.98884	3.4195	-1.2242	0.0006	0.00619959
GGT7	3.31954	1.54717	-1.10135	0.0077	0.0435274
GIGYF1	11.3944	4.87903	-1.22366	0.0001	0.00145415
GINS1	1.97243	4.83878	1.29467	0.0004	0.00453424
GINS2	3.27496	7.61116	1.21664	0.00325	0.0227833
GINS3	3.06371	7.45826	1.28356	0.0007	0.00702097
GIPC2	4.58244	2.18788	-1.06658	0.00175	0.0143048
GJA3	0.146448	1.98452	3.76033	5e-05	0.000806478
GJA4	6.70237	2.3473	-1.51367	0.00025	0.00306948
GJB2	21.7045	1339.72	5.94779	0.00275	0.0200818
GJB4	12.8747	4.66168	-1.46562	5e-05	0.000806478
GJB6	19.2376	374.392	4.28255	5e-05	0.000806478
GJC2	2.04595	0.454127	-2.1716	0.00015	0.00203765
GK	1.22135	6.1936	2.3423	5e-05	0.000806478
GLB1L3	0.789252	3.02413	1.93796	0.00045	0.00497742
GLDC	0.943157	3.43033	1.86278	0.0002	0.00256207
GLIPR2	21.4792	9.69651	-1.1474	0.00065	0.00659855
GLIS2	3.11093	1.23255	-1.33569	0.00025	0.00306948
GLRB	2.72137	0.510151	-2.41534	5e-05	0.000806478
GLRX	15.8607	41.8157	1.39859	5e-05	0.000806478
GLT1D1	0.526576	1.58342	1.58833	0.0026	0.0193236
GLT8D2	12.0657	5.97157	-1.01473	0.00305	0.0217661
GLTP	125.369	337.892	1.43038	0.0046	0.0296911
GLTSCR2	141.919	64.4193	-1.13951	0.00015	0.00203765
GM2A	54.8138	198.16	1.85406	5e-05	0.000806478
GNA11	22.6412	10.111	-1.16303	0.0002	0.00256207
GNA15	16.6403	40.1636	1.2712	5e-05	0.000806478
GNAZ	2.79539	1.09621	-1.35053	0.0021	0.0164945
GNE	6.82999	3.22896	-1.08082	0.00095	0.00887275
GNG11	69.1621	24.4707	-1.49893	5e-05	0.000806478
GNLY	1.40171	4.88535	1.80127	0.0061	0.0364379
GOLGA7B	2.3451	5.79493	1.30514	0.00415	0.027433
GOT1	8.77148	20.2328	1.2058	0.0001	0.00145415
GOT2	18.5444	40.304	1.11994	0.0001	0.00145415
GPATCH4	6.27369	17.9634	1.51767	0.0001	0.00145415
GPIHBP1	5.2197	1.07639	-2.27776	0.0039	0.0261825
GPR12	1.88309	0.429489	-2.13241	5e-05	0.000806478
GPR176	8.37145	3.80019	-1.13941	0.0008	0.00776046
GPR68	3.58986	10.2786	1.51764	5e-05	0.000806478
GPRC5A	5.09124	1.93587	-1.39503	0.00115	0.0103124
GPRC5B	9.64165	4.66548	-1.04726	0.00195	0.015601
GPRC5C	8.63002	4.14021	-1.05966	0.00365	0.0250056
GPRC5D	1.17166	57.0383	5.6053	5e-05	0.000806478
GPRIN2	13.9079	6.28546	-1.14582	0.0006	0.00619959
GPT2	11.534	25.6927	1.15547	0.0001	0.00145415
GPX3	48.025	167.305	1.80062	0.0054	0.0334228
GPX8	14.9598	5.18637	-1.5283	5e-05	0.000806478
GRASP	8.32487	1.75872	-2.2429	0.00435	0.0283937
GREB1	2.47081	0.802414	-1.62256	5e-05	0.000806478
GREB1L	1.65345	0.305917	-2.43427	5e-05	0.000806478
GREM2	7.23296	1.32248	-2.45134	5e-05	0.000806478
GRHL1	29.2762	64.1153	1.13094	0.0006	0.00619959
GRHL3	14.1135	51.9344	1.87962	0.00055	0.00583504
GRK5	12.9182	5.82586	-1.14886	0.0008	0.00776046
GRPEL2	6.85398	15.6428	1.19049	0.0003	0.00357838
GSDMA	23.3765	118.146	2.33744	5e-05	0.000806478
GSDMC	10.9591	23.1604	1.07953	0.0027	0.019832
GSTA4	36.2565	81.4849	1.16829	0.0006	0.00619959
GSTM2	8.17998	3.42848	-1.25453	0.0021	0.0164945
GSTM3	18.6641	4.94082	-1.91744	5e-05	0.000806478
GSTM5	9.44097	2.20975	-2.09505	5e-05	0.000806478
GTF2IRD2	1.85294	0.724277	-1.3552	0.0051	0.0320666
GTSE1	0.642963	1.97016	1.6155	0.00175	0.0143048
GUCY1A2	6.30692	1.44057	-2.1303	5e-05	0.000806478
GUF1	7.66012	15.4174	1.00912	0.0032	0.0225166
GXYLT2	14.5549	3.67336	-1.98633	5e-05	0.000806478
GYPC	36.3561	10.1956	-1.83425	5e-05	0.000806478
GZMA	1.19937	7.29823	2.60526	0.00105	0.00960428
H19	94.1759	2.86886	-5.03681	5e-05	0.000806478
H1FX	54.8221	23.4144	-1.22736	0.0002	0.00256207
H2AFY	51.8948	111.325	1.10112	0.0029	0.0209236
H6PD	30.2706	14.09	-1.10325	0.0016	0.0133098
HACD2	19.0962	39.5029	1.04868	0.00265	0.0196178
HAL	14.6904	55.9839	1.93014	5e-05	0.000806478
HAS2	21.7462	6.33715	-1.77886	5e-05	0.000806478
HAS3	1.12202	13.2938	3.56658	0.00755	0.0428563
HBA1	15.2078	5.71275	-1.41255	0.00755	0.0428564
HCAR2	5.59705	13.6625	1.28749	5e-05	0.000806478
HCAR3	2.41287	7.9398	1.71835	0.0001	0.00145415
HCCS	5.45242	14.0129	1.36178	0.00015	0.00203765
HDAC1	19.1342	38.3311	1.00236	0.00045	0.00497742
HDAC5	17.2842	8.22525	-1.07132	0.00055	0.00583504
HEATR3	5.0788	12.8356	1.33759	5e-05	0.000806478
HEBP1	15.4646	7.48175	-1.04753	0.00575	0.0348306
HELLS	3.47286	8.03997	1.21107	5e-05	0.000806478
HELZ2	3.97114	9.0641	1.19061	0.0004	0.00453424
HEPHL1	0.730604	81.3091	6.79818	5e-05	0.000806478
HERC2P3	1.00144	0.328707	-1.6072	0.00125	0.010942
HERC6	2.6535	37.6293	3.82589	5e-05	0.000806478
HEXA	30.3978	14.9979	-1.0192	0.0034	0.0236259
HEYL	3.80347	1.51055	-1.33225	0.0009	0.008522
HIC1	8.96437	1.82425	-2.2969	0.00235	0.0179983
HID1	2.52777	0.676333	-1.90206	5e-05	0.000806478
HIF1A	41.5432	126.728	1.60905	0.0082	0.0454332
HIGD1A	32.1643	108.631	1.7559	0.0001	0.00145415
HILPDA	9.05628	20.3497	1.16802	0.00075	0.00742362
HIPK2	4.17173	12.5459	1.5885	0.00635	0.0375443
HIST1H1A	5.07798	36.0664	2.82833	5e-05	0.000806478
HIST1H1B	70.662	153.12	1.11566	0.0002	0.00256207
HIST1H2AB	12.9173	39.5733	1.61523	0.00015	0.00203765
HIST1H2AI	36.0707	77.1367	1.09659	0.0008	0.00776046
HIST1H2AJ	22.2634	58.9112	1.40387	0.0002	0.00256207
HIST1H2AL	28.9293	63.744	1.13976	0.0002	0.00256207
HIST1H2BB	20.3862	51.6435	1.34099	0.0003	0.00357838
HIST1H2BE	32.6558	67.0813	1.03857	0.0021	0.0164945
HIST1H2BF	17.7593	51.5972	1.53872	5e-05	0.000806478
HIST1H2BH	47.0989	128.224	1.4449	5e-05	0.000806478
HIST1H2BI	36.23	76.9458	1.08666	0.0016	0.0133098
HIST1H2BL	25.7182	54.0358	1.07113	0.00415	0.027433
HIST1H2BM	21.6078	57.0306	1.40019	0.00015	0.00203765
HIST1H2BO	33.5686	70.3588	1.06762	0.00155	0.0130015
HIST1H3C	34.05	91.5653	1.42715	5e-05	0.000806478
HIST1H3E	13.3669	28.9327	1.11404	0.00565	0.0344325
HIST1H3F	39.3115	86.7584	1.14205	0.0009	0.008522
HIST1H3G	30.0942	68.9818	1.19673	0.00155	0.0130015
HIST1H3I	18.7827	44.1705	1.23368	0.00095	0.00887275
HIST1H3J	10.69	39.2664	1.87703	5e-05	0.000806478
HIST1H4L	14.4149	53.9989	1.90537	5e-05	0.000806478
HJURP	1.12953	4.26295	1.91613	5e-05	0.000806478
HK2	3.82407	24.4369	2.67588	5e-05	0.000806478
HLA-DRB1	11.5069	48.1524	2.06511	5e-05	0.000806478
HLF	17.0826	8.41789	-1.021	0.0034	0.0236259
HMCN2	5.50221	0.230222	-4.57891	5e-05	0.000806478
HMGB3	3.61334	9.88665	1.45215	5e-05	0.000806478
HMGCR	31.093	78.643	1.33873	0.00055	0.00583504
HMGCS1	22.7372	86.4139	1.92621	5e-05	0.000806478
HMMR	1.64193	6.2278	1.92333	5e-05	0.000806478
HMOX1	25.1318	57.0134	1.18179	0.00015	0.00203765
HMOX2	18.369	37.4453	1.02751	0.00525	0.03275
HOMER1	3.70735	16.7186	2.17299	5e-05	0.000806478
HOOK1	6.86642	13.8224	1.00938	0.00245	0.018538
HOTAIRM1	5.99361	2.09245	-1.51823	0.0073	0.0417836
HOXA10	4.99369	0.222552	-4.48789	0.00415	0.027433
HOXA9	7.1318	2.3193	-1.62058	0.00185	0.014976
HOXB-AS3	2.11926	0.377327	-2.48968	0.00045	0.00497742
HOXB3	2.9819	1.12477	-1.4066	0.0048	0.0306277
HOXB7	5.12997	0.253853	-4.33689	5e-05	0.000806478
HOXC13	1.49232	8.61169	2.52874	5e-05	0.000806478
HOXC8	2.85641	1.0879	-1.39266	0.0063	0.0373072
HOXC9	4.51657	1.218	-1.89071	0.00045	0.00497742
HPSE	2.99281	21.5974	2.85129	5e-05	0.000806478
HPSE2	1.62124	0.381878	-2.08591	0.00035	0.00406534
HR	19.698	41.5905	1.07821	0.00315	0.0222897
HRCT1	2.54958	0.265233	-3.26493	0.0004	0.00453424
HRH2	0.986223	3.08005	1.64297	0.00125	0.010942
HRNR	0.531714	2.22554	2.06543	5e-05	0.000806478
HRSP12	7.01358	14.9376	1.09073	0.00285	0.0206618
HS1BP3	9.04857	4.51949	-1.00153	0.00125	0.010942
HS3ST2	1.55392	0.420695	-1.88507	0.0055	0.033778
HS3ST3A1	0.39898	1.66242	2.0589	0.00015	0.00203765
HS3ST6	15.6323	5.06452	-1.62603	0.0001	0.00145415
HSD17B11	21.438	9.7298	-1.13969	0.00025	0.00306948
HSD17B13	2.72779	0.217405	-3.64928	0.00035	0.00406534
HSD17B14	2.32246	0.809432	-1.52067	0.0074	0.0421957
HSD17B2	0.867118	13.8997	4.00268	5e-05	0.000806478
HSD3B7	25.983	11.3561	-1.1941	0.0003	0.00357838
HSF4	4.70905	1.6583	-1.50574	0.0034	0.0236259
HSPA12B	7.42429	1.6811	-2.14284	5e-05	0.000806478
HSPA4	32.1953	67.5536	1.06918	0.0015	0.0126314
HSPA4L	10.4413	31.5863	1.597	5e-05	0.000806478
HSPA7	7.28804	3.30198	-1.1422	0.0018	0.0146105
HSPB3	4.76541	1.17746	-2.01692	0.00745	0.0423685
HSPB6	4.74715	1.34873	-1.81547	0.00075	0.00742362
HSPB7	5.83278	1.0032	-2.53958	5e-05	0.000806478
HSPG2	51.3722	14.8152	-1.79391	0.0043	0.0281528
HSPH1	10.3473	42.9813	2.05446	0.0026	0.0193236
HTATSF1P2	1.60622	7.85938	2.29075	5e-05	0.000806478
HTR7	0.368495	1.51193	2.03667	0.0008	0.00776046
HTRA1	137.146	55.2553	-1.31153	0.0003	0.00357838
HTRA3	28.7568	6.38064	-2.17213	5e-05	0.000806478
HUNK	4.20794	1.37189	-1.61695	5e-05	0.000806478
HYAL4	0.250244	5.39962	4.43145	5e-05	0.000806478
ICA1L	1.6649	0.578677	-1.52461	0.00045	0.00497742
ICOS	0.251897	1.53051	2.60311	0.00175	0.0143048
ID4	58.0725	20.8024	-1.4811	0.00015	0.00203765
IDH3A	13.7144	41.4988	1.59738	5e-05	0.000806478
IDI1	22.9933	59.7862	1.3786	0.00085	0.00812516
IDO1	0.284954	4.77728	4.06739	5e-05	0.000806478
IER2	68.2887	25.0086	-1.44922	0.0004	0.00453424
IFFO1	5.57172	2.54599	-1.1299	0.00255	0.0191123
IFI27	64.9993	643.794	3.3081	5e-05	0.000806478
IFI44	8.39598	38.299	2.18954	5e-05	0.000806478
IFI44L	3.28946	13.8671	2.07575	5e-05	0.000806478
IFI6	31.9639	246.489	2.94701	5e-05	0.000806478
IFIH1	5.3004	33.8648	2.67561	0.0001	0.00145415
IFIT1	5.10844	14.9247	1.54675	5e-05	0.000806478
IFIT3	10.5744	32.1021	1.60209	5e-05	0.000806478
IGDCC4	2.15493	0.615339	-1.80819	5e-05	0.000806478
IGF2	11.967	4.58576	-1.38382	0.0032	0.0225166
IGFBP5	301.957	69.6585	-2.11597	0.00025	0.00306948
IGFBP6	94.8209	16.5861	-2.51523	5e-05	0.000806478
IGFL4	1.07846	13.2832	3.62255	5e-05	0.000806478
IGLL5	0.435406	8.62276	4.30772	0.00015	0.00203765
IGSF10	24.2244	4.55584	-2.41067	0.00235	0.0179983
IKZF2	11.1647	5.29934	-1.07506	0.00215	0.016791
IKZF3	0.776679	3.07792	1.98657	5e-05	0.000806478
IL12RB2	1.22933	2.91193	1.24411	0.00205	0.0162032
IL17D	6.59346	1.22963	-2.42282	5e-05	0.000806478
IL17F	0.0141803	1.51439	6.73871	0.0031	0.0219875
IL17RD	5.54607	2.68201	-1.04815	0.00075	0.00742362
IL17RE	8.71391	4.05638	-1.10313	0.0028	0.0203581
IL1A	0.913995	2.77719	1.60337	0.0009	0.008522
IL1B	1.59326	10.8813	2.7718	5e-05	0.000806478
IL1RN	29.3604	93.1221	1.66525	0.00035	0.00406534
IL21R	0.313121	1.12251	1.84194	0.0005	0.00541906
IL2RG	3.21836	10.5776	1.71661	0.0001	0.00145415
IL31RA	1.20889	4.066	1.74993	0.0018	0.0146105
IL34	26.414	8.34308	-1.66265	5e-05	0.000806478
IL36A	0.0289327	29.3956	9.98868	0.0031	0.0219875
IL36B	1.97044	28.0756	3.83273	5e-05	0.000806478
IL36G	5.65112	248.92	5.461	5e-05	0.000806478
IL36RN	19.0309	172.761	3.18236	5e-05	0.000806478
IL37	52.8511	6.42994	-3.03906	5e-05	0.000806478
IL6	28.5157	0.872511	-5.03044	5e-05	0.000806478
IL7R	3.25835	13.4141	2.04153	5e-05	0.000806478
INA	0.239688	3.07583	3.68175	0.0001	0.00145415
INMT	13.5969	3.21793	-2.07907	5e-05	0.000806478
INPP5A	16.2784	5.97308	-1.44641	5e-05	0.000806478
INSIG1	19.2043	48.5447	1.33789	0.0002	0.00256207
IRAK2	2.13623	4.95042	1.21248	0.00015	0.00203765
IRF2BP1	9.23025	4.53726	-1.02455	0.001	0.00924801
IRF7	4.9204	18.6522	1.92249	5e-05	0.000806478
IRF9	17.7854	37.1102	1.06112	0.0001	0.00145415
IRS1	11.2674	3.68109	-1.61396	5e-05	0.000806478
IRS2	9.74992	3.45094	-1.4984	5e-05	0.000806478
IRX1	6.17894	2.40827	-1.35937	0.00145	0.0123205
ISG15	10.7609	60.5224	2.49167	5e-05	0.000806478
ISG20	1.95188	5.54879	1.50731	0.0009	0.008522
ISLR	68.1815	15.6702	-2.12135	5e-05	0.000806478
ISM1	12.7197	5.85793	-1.1186	0.0038	0.0257059
ITGA1	18.1167	6.78792	-1.41628	0.002	0.0159081
ITGA11	11.4413	1.99429	-2.5203	5e-05	0.000806478
ITGA5	25.9351	9.57121	-1.43813	0.00295	0.0212234
ITGA7	13.4869	3.87833	-1.79805	5e-05	0.000806478
ITGA9	10.5268	4.83809	-1.12156	0.00025	0.00306948
ITGAX	1.16052	2.44986	1.07793	0.0049	0.0311077
ITGB3	9.81968	2.42087	-2.02015	5e-05	0.000806478
ITGB6	2.01149	7.91245	1.97586	5e-05	0.000806478
ITGBL1	41.396	18.4425	-1.16646	0.00495	0.031359
ITIH3	1.27428	0.146226	-3.12341	0.0004	0.00453424
ITIH5	34.1591	7.44235	-2.19844	5e-05	0.000806478
ITM2A	44.8916	21.7611	-1.0447	0.0066	0.0387335
ITM2C	21.2382	9.56445	-1.15091	0.00025	0.00306948
IVL	35.9293	145.441	2.0172	5e-05	0.000806478
JAM3	23.1686	7.81806	-1.56729	5e-05	0.000806478
JAZF1	11.3428	4.48726	-1.33787	0.0001	0.00145415
JCHAIN	1.2941	4.88464	1.9163	0.00025	0.00306948
JDP2	13.0462	3.30067	-1.9828	5e-05	0.000806478
JHDM1D-AS1	3.21319	6.46513	1.00867	0.0058	0.0350771
JPH2	4.52873	1.17912	-1.9414	0.0053	0.0329663
JUN	133.856	16.1166	-3.05405	5e-05	0.000806478
JUNB	335.876	86.0678	-1.96438	5e-05	0.000806478
JUND	126.179	32.0282	-1.97806	5e-05	0.000806478
KANK2	38.5516	10.9803	-1.81187	5e-05	0.000806478
KANK3	4.6226	1.08764	-2.08751	5e-05	0.000806478
KANTR	3.53411	1.62408	-1.12173	0.00725	0.041624
KATNAL1	7.48681	3.68172	-1.02397	0.0008	0.00776046
KAZALD1	2.99207	0.802606	-1.89838	0.00025	0.00306948
KBTBD8	0.569444	1.73099	1.60397	0.00015	0.00203765
KCNA1	1.08032	0.196095	-2.46183	5e-05	0.000806478
KCNA6	3.12611	0.535331	-2.54586	5e-05	0.000806478
KCNB1	1.1703	0.321988	-1.8618	0.00075	0.00742362
KCND2	1.48924	0.269127	-2.46821	5e-05	0.000806478
KCNE4	7.78895	1.4649	-2.41063	5e-05	0.000806478
KCNIP3	3.14242	1.36751	-1.20032	0.00525	0.03275
KCNJ15	1.77088	10.8702	2.61784	5e-05	0.000806478
KCNJ2	3.99951	8.0565	1.01033	0.0009	0.008522
KCNJ8	6.42766	3.11069	-1.04706	0.00565	0.0344325
KCNK2	8.98657	3.37589	-1.4125	5e-05	0.000806478
KCNK5	7.59498	3.59995	-1.07707	0.0014	0.012004
KCNK6	8.7715	21.5027	1.29362	5e-05	0.000806478
KCNMA1	4.39069	1.82055	-1.27007	0.00235	0.0179983
KCNMB1	5.82553	2.2262	-1.3878	0.0054	0.0334228
KCNMB4	2.59499	0.884528	-1.55275	0.00055	0.00583504
KCNT2	1.52937	0.706284	-1.11462	0.00715	0.0412069
KCTD1	18.8904	39.291	1.05654	0.00175	0.0143048
KCTD17	8.2439	3.12896	-1.39764	0.0002	0.00256207
KCTD21	2.10257	4.4848	1.09289	0.0029	0.0209236
KDM1B	6.81366	17.2554	1.34055	0.00345	0.0238962
KIAA0101	2.1209	6.37928	1.58872	0.00045	0.00497742
KIAA0513	6.1487	12.3702	1.00852	0.00095	0.00887275
KIAA1024	1.1409	0.417727	-1.44954	0.00475	0.0304376
KIAA1217	11.3263	31.0649	1.45561	0.00165	0.0136578
KIAA1324L	5.33433	1.50791	-1.82276	5e-05	0.000806478
KIAA1462	8.65928	3.97345	-1.12385	0.00325	0.0227833
KIAA1614	2.40618	0.893273	-1.42957	0.00035	0.00406534
KIAA1683	3.98091	0.496772	-3.00244	5e-05	0.000806478
KIAA1919	4.97602	10.1363	1.02647	0.00145	0.0123205
KIF11	3.60869	9.6182	1.41429	5e-05	0.000806478
KIF14	0.657516	1.98394	1.59327	0.0001	0.00145415
KIF15	1.26063	3.34431	1.40757	0.00025	0.00306948
KIF18A	0.954348	3.40074	1.83326	5e-05	0.000806478
KIF18B	0.635766	1.51807	1.25567	0.0034	0.0236259
KIF23	2.55009	10.3217	2.01707	0.00025	0.00306948
KIF26A	3.84646	1.84013	-1.06372	0.00095	0.00887275
KIF2A	10.7488	22.1486	1.04305	0.00675	0.0393532
KIF2C	1.74522	3.94551	1.1768	0.0025	0.018803
KIF4A	0.986765	3.04203	1.62425	0.00015	0.00203765
KIF5C	0.648605	1.61554	1.31661	0.0017	0.0140178
KLF11	22.7407	9.21501	-1.30322	5e-05	0.000806478
KLF15	2.84336	0.802051	-1.82583	0.0007	0.00702097
KLF2	31.2041	3.99407	-2.96581	5e-05	0.000806478
KLF4	231.117	58.7082	-1.97699	5e-05	0.000806478
KLF6	99.65	33.2302	-1.58437	5e-05	0.000806478
KLF9	50.7425	6.61748	-2.93884	5e-05	0.000806478
KLHDC7B	0.137261	6.45339	5.55506	5e-05	0.000806478
KLHL13	2.77517	1.32023	-1.07179	0.0074	0.0421957
KLHL29	4.96005	2.14211	-1.21132	0.00025	0.00306948
KLK12	0.213878	4.57395	4.41858	0.00835	0.0460274
KLK14	0.428848	3.66492	3.09525	0.00035	0.00406534
KLK6	3.80075	228.253	5.9082	5e-05	0.000806478
KLK8	38.8405	101.006	1.37881	0.0002	0.00256207
KLK9	3.42173	62.7829	4.19757	5e-05	0.000806478
KLRB1	1.55929	5.14498	1.72227	0.00035	0.00406534
KNSTRN	3.86502	9.20556	1.25203	0.0006	0.00619959
KPNA2	13.9476	51.583	1.88688	5e-05	0.000806478
KRT19	25.8306	11.1492	-1.21213	0.0004	0.00453424
KRT26	1.76721	34.5637	4.28972	5e-05	0.000806478
KRT27	15.7934	248.132	3.97372	5e-05	0.000806478
KRT28	2.92002	44.5041	3.92988	5e-05	0.000806478
KRT31	11.5021	307.144	4.73895	5e-05	0.000806478
KRT32	2.32499	35.4314	3.92973	5e-05	0.000806478
KRT33B	1.35469	141.517	6.70687	5e-05	0.000806478
KRT34	2.0376	157.051	6.26822	5e-05	0.000806478
KRT35	2.59802	71.5782	4.78404	5e-05	0.000806478
KRT36	0.246665	1.67121	2.76027	0.00025	0.00306948
KRT37	0.183848	1.04509	2.50704	0.0026	0.0193236
KRT38	0.149436	2.71594	4.18385	5e-05	0.000806478
KRT39	0.482372	13.8461	4.84319	5e-05	0.000806478
KRT6A	66.9477	4914.86	6.19797	5e-05	0.000806478
KRT6B	62.7467	1361.01	4.439	5e-05	0.000806478
KRT71	17.1151	239.118	3.80438	5e-05	0.000806478
KRT72	1.6023	13.0868	3.0299	0.00015	0.00203765
KRT73	2.53922	14.9783	2.56042	0.00035	0.00406534
KRT74	4.28653	59.1721	3.78704	5e-05	0.000806478
KRT75	5.13765	55.0375	3.42124	5e-05	0.000806478
KRT77	96.3547	4.69545	-4.35902	5e-05	0.000806478
KRT79	24.9551	105.838	2.08445	5e-05	0.000806478
KRT80	48.412	103.644	1.0982	0.00805	0.044833
KRT81	1.27256	86.5991	6.08854	5e-05	0.000806478
KRT82	0.951244	20.2788	4.41401	5e-05	0.000806478
KRT83	1.02906	160.919	7.28887	5e-05	0.000806478
KRT86	2.50467	158.873	5.98711	5e-05	0.000806478
KRT9	0.542635	5.8191	3.42274	5e-05	0.000806478
KRTAP1-5	4.28721	345.131	6.33096	5e-05	0.000806478
KRTAP11-1	2.22504	139.204	5.96722	5e-05	0.000806478
KRTAP13-1	0.0156519	1.12809	6.1714	0.0031	0.0219875
KRTAP5-9	0.186945	2.24403	3.5854	0.0003	0.00357838
KRTAP9-3	2.73559	250.747	6.51823	5e-05	0.000806478
KRTAP9-6	0.0316844	10.6595	8.39415	0.00315	0.0222897
KRTAP9-7	0.027386	27.3313	9.9629	0.0028	0.0203581
KY	4.39795	2.12191	-1.05147	0.00145	0.0123205
KYNU	2.0132	37.8482	4.23267	5e-05	0.000806478
L1CAM	3.75768	1.85522	-1.01825	0.00215	0.016791
LAD1	55.3427	119.603	1.11178	0.00155	0.0130015
LAMA4	51.0169	16.3949	-1.63773	0.002	0.0159081
LAMA5	16.642	5.48292	-1.60181	0.0006	0.00619959
LAMB2	77.3507	24.3408	-1.66804	5e-05	0.000806478
LAMB2P1	1.31075	0.453487	-1.53126	0.0078	0.0437642
LAMB4	20.8317	4.03087	-2.36962	5e-05	0.000806478
LAMC1	74.1152	28.6688	-1.37029	0.0022	0.0170576
LAMC3	6.91404	1.80105	-1.94069	5e-05	0.000806478
LAMP3	3.90609	23.5078	2.58934	5e-05	0.000806478
LAMTOR4	116.644	49.0693	-1.24922	5e-05	0.000806478
LAP3	32.8724	86.3948	1.39407	5e-05	0.000806478
LARP6	11.5253	4.27469	-1.43092	0.009	0.0485968
LATS2	13.1709	5.48686	-1.26331	5e-05	0.000806478
LCE2A	35.6982	102.861	1.52677	0.00035	0.00406534
LCE3C	0.0696019	17.2381	7.95226	0.0079	0.0441609
LCE3D	11.6384	521.395	5.48541	5e-05	0.000806478
LCE3E	2.8908	152.605	5.72219	5e-05	0.000806478
LCE5A	37.3709	4.02344	-3.21542	5e-05	0.000806478
LCK	1.45314	3.35533	1.20728	0.00355	0.0244316
LCLAT1	6.00879	13.548	1.17293	0.00735	0.042006
LCN2	4.79732	214.944	5.48559	5e-05	0.000806478
LCP1	31.6658	63.8766	1.01236	0.00775	0.0435974
LDB2	17.1032	5.92042	-1.5305	0.00065	0.00659855
LDB3	2.39562	0.916732	-1.38582	0.00745	0.0423685
LDHD	1.55429	3.76145	1.27503	0.00375	0.0254476
LEF1	2.09191	6.36251	1.60478	5e-05	0.000806478
LEO1	13.7357	45.6944	1.73409	0.00595	0.0357119
LEP	5.08237	0.983741	-2.36915	5e-05	0.000806478
LEPR	42.7074	7.60706	-2.48908	0.00585	0.0352662
LGI3	2.8943	0.589002	-2.29687	5e-05	0.000806478
LGI4	4.74331	1.30187	-1.86531	5e-05	0.000806478
LHFP	74.1682	23.6542	-1.64871	5e-05	0.000806478
LHX2	0.594018	6.09266	3.35849	5e-05	0.000806478
LHX6	3.13674	0.731153	-2.10102	5e-05	0.000806478
LIF	3.58641	0.745319	-2.26661	5e-05	0.000806478
LIFR	24.5528	9.07515	-1.4359	0.0001	0.00145415
LIMCH1	15.6304	7.22453	-1.11338	0.00065	0.00659855
LIMS2	14.4936	2.98617	-2.27905	5e-05	0.000806478
LINC00173	1.99198	0.546448	-1.86605	0.0034	0.0236259
LINC00312	3.62348	1.41389	-1.3577	0.0016	0.0133098
LINC00327	1.08798	0.279809	-1.95913	0.00465	0.0299497
LINC00339	8.82271	4.25888	-1.05075	0.0092	0.0493934
LINC00504	0.887425	2.4292	1.45279	0.0006	0.00619959
LINC00592	0.384434	1.55984	2.02059	0.00725	0.041624
LINC00667	13.3847	5.45183	-1.29578	5e-05	0.000806478
LINC00696	1.30395	2.79556	1.10025	0.00555	0.0340158
LINC00702	2.39519	0.457754	-2.3875	0.0072	0.0414
LINC00936	1.6056	0.60846	-1.39988	0.00585	0.0352662
LINC00963	7.10979	2.82767	-1.33019	0.0001	0.00145415
LINC00968	4.95539	0.599132	-3.04805	5e-05	0.000806478
LINC01094	0.890675	4.6255	2.37664	5e-05	0.000806478
LINC01116	5.83324	1.88436	-1.63022	0.00175	0.0143048
LINC01139	0.400327	3.17732	2.98856	0.0002	0.00256207
LINC01279	105.369	21.3587	-2.30256	0.0004	0.00453424
LINC01305	1.09226	0.139884	-2.96501	5e-05	0.000806478
LINC01336	0.697395	3.74182	2.42369	0.00515	0.0323135
LINC01436	1.78784	0.410027	-2.12443	0.00745	0.0423685
LINC01503	3.47556	8.73534	1.32962	0.00895	0.0484483
LINC01550	2.66404	0.951691	-1.48505	0.00415	0.027433
LINC01554	1.09295	4.22956	1.95228	0.00025	0.00306948
LINC01605	1.28416	4.79602	2.55227	5e-05	0.000806478
LIPC	2.42235	0.834832	-1.53685	0.0038	0.0257059
LIPG	0.942556	11.7313	3.63764	5e-05	0.000806478
LIPK	14.081	28.7864	1.03164	0.00505	0.0318186
LMNB1	6.27195	15.676	1.32157	5e-05	0.000806478
LMOD1	25.6222	6.66957	-1.94173	0.0001	0.00145415
LOC100419583	10.5569	31.9379	1.59708	5e-05	0.000806478
LOC100506674	2.64601	1.01819	-1.37781	0.00855	0.0468044
LOC101927189	4.08996	11.8629	1.5363	5e-05	0.000806478
LOC101928882	1.44993	0.173513	-3.06287	0.00025	0.00306948
LOC148696	2.20001	0.890921	-1.30414	0.00165	0.0136578
LOC155060	1.80779	0.766181	-1.23847	0.0029	0.0209236
LOC221946	1.3131	0.30831	-2.09053	0.00555	0.0340158
LOC283299	1.28741	0.457072	-1.49398	0.00485	0.0308553
LOC284578	0.907984	0.167321	-2.44005	0.0023	0.0177326
LOC284930	2.00795	0.343064	-2.54918	0.00245	0.018538
LOC285629	0.101207	2.09112	4.3689	0.0001	0.00145415
LOC389831	4.3845	11.6561	1.41061	5e-05	0.000806478
LOC400043	9.2125	2.82161	-1.70707	0.0001	0.00145415
LOC728554	2.95193	8.92891	1.59683	5e-05	0.000806478
LOC729737	0.228589	1.01244	2.147	0.0002	0.00256207
LOC729970	2.57542	0.61274	-2.07146	0.0069	0.0399956
LONRF1	38.1505	13.7359	-1.47375	5e-05	0.000806478
LOR	263.401	94.4645	-1.47942	0.00215	0.016791
LOX	35.8772	11.1057	-1.69177	0.0001	0.00145415
LOXL2	8.28664	3.74779	-1.14475	0.00805	0.044833
LOXL4	9.46367	1.70505	-2.47259	5e-05	0.000806478
LPAR1	37.2813	14.4485	-1.36753	5e-05	0.000806478
LPAR3	4.94238	11.024	1.15736	0.0011	0.00997082
LPAR5	2.65979	8.68418	1.70708	0.0008	0.00776046
LPPR4	4.34131	1.74913	-1.31149	0.0011	0.00997082
LRCH2	1.27792	0.496385	-1.36426	0.001	0.00924801
LRFN5	3.29906	0.286613	-3.52488	5e-05	0.000806478
LRG1	2.68369	33.8886	3.65851	5e-05	0.000806478
LRP3	12.3817	5.23544	-1.24182	0.0002	0.00256207
LRP4	14.1046	3.80227	-1.89123	5e-05	0.000806478
LRP5	11.3762	4.87657	-1.22208	0.0002	0.00256207
LRP8	0.970002	5.67369	2.54823	0.0002	0.00256207
LRRC17	9.43494	1.99842	-2.23915	5e-05	0.000806478
LRRC2	4.55568	1.15952	-1.97414	5e-05	0.000806478
LRRC32	15.704	4.06195	-1.95089	5e-05	0.000806478
LRRC4B	1.1018	0.394132	-1.48311	0.00915	0.04916
LRRC55	0.137405	1.91275	3.79914	0.0002	0.00256207
LRRC8B	6.17799	20.7638	1.74886	5e-05	0.000806478
LRRN1	4.82852	1.8025	-1.42158	0.0002	0.00256207
LRRN4CL	15.1839	3.16816	-2.26083	5e-05	0.000806478
LSAMP	4.15753	1.53809	-1.43459	5e-05	0.000806478
LSMEM1	0.470063	2.13559	2.18371	0.0001	0.00145415
LSP1	70.3265	15.75	-2.15872	5e-05	0.000806478
LTBP4	32.5425	7.57697	-2.10263	5e-05	0.000806478
LTF	6.06456	33.7639	2.47701	0.0029	0.0209236
LVRN	3.0065	1.34165	-1.16408	0.0008	0.00776046
LY6D	211.908	525.796	1.31107	0.00015	0.00203765
LYPD3	95.2859	240.981	1.33859	0.00125	0.010942
LYPD5	29.57	99.2496	1.74693	0.0026	0.0193236
LYPD6	0.63642	2.88003	2.17803	5e-05	0.000806478
LYRM9	6.27329	2.42738	-1.36982	0.00055	0.00583504
LYVE1	70.2537	10.3232	-2.76669	0.0001	0.00145415
LYZ	56.3071	188.473	1.74297	5e-05	0.000806478
LZTS3	1.72068	0.675623	-1.34869	0.00065	0.00659855
MAB21L1	2.64043	0.157842	-4.06421	0.00565	0.0344325
MAD2L1	3.30046	8.26893	1.32503	0.00145	0.0123205
MAFF	23.1138	9.77093	-1.24219	5e-05	0.000806478
MAGEH1	17.9909	7.656	-1.2326	0.00015	0.00203765
MAMDC2	34.7872	10.5608	-1.71983	5e-05	0.000806478
MAML2	12.8835	6.04669	-1.09131	0.0004	0.00453424
MAN1C1	6.52974	1.50351	-2.11869	5e-05	0.000806478
MANF	25.2374	58.0582	1.20194	5e-05	0.000806478
MANSC1	14.1658	35.8611	1.34001	0.00025	0.00306948
MAP1A	16.549	3.81358	-2.11752	0.00825	0.0456264
MAP1B	37.5968	12.9845	-1.53382	0.0001	0.00145415
MAP1LC3C	3.02706	0.335429	-3.17384	0.00055	0.00583504
MAP3K3	14.6675	6.98998	-1.06926	0.00115	0.0103124
MAP3K8	15.5907	7.57449	-1.04147	0.00035	0.00406534
MAP3K9	2.50562	7.14015	1.51078	0.0001	0.00145415
MAP6	1.70547	0.482613	-1.82123	0.00155	0.0130015
MAP7	11.5782	25.9266	1.16302	0.0013	0.0112944
MAPK8IP1	3.09275	1.22659	-1.33424	0.00145	0.0123205
MAPT	1.56765	0.446935	-1.81046	5e-05	0.000806478
MARS2	3.14066	6.69513	1.09204	0.0011	0.00997082
MARVELD1	27.1459	10.1248	-1.42285	5e-05	0.000806478
MARVELD2	5.11091	11.9829	1.22932	0.0004	0.00453424
MARVELD3	1.38236	3.57878	1.37234	0.0031	0.0219875
MAST4	13.6921	28.0463	1.03447	0.0049	0.0311077
MAT1A	1.70266	0.234112	-2.86252	5e-05	0.000806478
MATN2	34.3271	16.1898	-1.08426	0.0009	0.008522
MBOAT1	6.08829	2.97042	-1.03537	0.00065	0.00659855
MBOAT2	14.8822	31.4413	1.07908	0.00085	0.00812516
MCCC2	9.7909	24.5963	1.32893	0.0006	0.00619959
MCHR1	0.206336	0.961268	2.21994	0.00485	0.0308553
MCM10	0.75994	2.70468	1.8315	0.00015	0.00203765
MCOLN3	5.78237	1.28342	-2.17166	5e-05	0.000806478
MDFI	3.91706	10.9312	1.48061	0.0002	0.00256207
MDGA1	2.03451	0.304324	-2.741	5e-05	0.000806478
ME1	13.4822	48.5309	1.84785	5e-05	0.000806478
MEDAG	34.1892	7.54114	-2.18068	5e-05	0.000806478
MEF2D	13.2847	6.55911	-1.01819	0.00045	0.00497742
MEG3	13.6964	3.96251	-1.78931	0.00045	0.00497742
MEGF6	19.507	5.91208	-1.72225	5e-05	0.000806478
MEIS3	4.10891	0.936239	-2.13381	0.0003	0.00357838
MEIS3P1	4.87847	2.40265	-1.0218	0.0058	0.0350771
MELK	2.00102	9.72446	2.28088	5e-05	0.000806478
MEMO1	7.30393	15.6806	1.10224	0.0013	0.0112944
MEOX1	8.63452	3.79998	-1.18412	0.0022	0.0170576
MEOX2	15.2771	6.85743	-1.15564	5e-05	0.000806478
METAP1	15.1155	32.643	1.11074	0.0006	0.00619959
METTL24	2.82501	1.05599	-1.41966	0.00335	0.0233755
MFAP4	176.231	45.6923	-1.94744	5e-05	0.000806478
MFAP5	124.418	12.6011	-3.30358	5e-05	0.000806478
MFGE8	56.8527	24.9961	-1.18553	0.0002	0.00256207
MFI2	6.29002	2.20922	-1.50953	0.00745	0.0423685
MFSD2A	39.369	10.123	-1.95942	5e-05	0.000806478
MFSD4	3.89112	1.26565	-1.62031	5e-05	0.000806478
MGLL	26.56	13.1474	-1.01448	0.00395	0.0264474
MGP	249.394	75.8646	-1.71693	0.0089	0.0482818
MGST1	41.5042	111.37	1.42403	5e-05	0.000806478
MICU3	2.79415	1.0148	-1.46121	0.0002	0.00256207
MIR100HG	15.6882	5.9244	-1.40494	5e-05	0.000806478
MIR155HG	0.618919	1.9008	1.61878	0.00245	0.018538
MIR17HG	0.918204	3.13491	1.77154	0.0002	0.00256207
MIRLET7DHG	2.12171	4.75633	1.16462	0.0041	0.027174
MLF1	6.32489	2.43175	-1.37904	0.0004	0.00453424
MLKL	3.09038	6.86345	1.15115	0.0015	0.0126314
MLLT11	1.32758	5.44263	2.0355	0.00025	0.00306948
MLXIP	10.2895	4.96586	-1.05106	0.00035	0.00406534
MMADHC	50.5076	101.545	1.00754	0.00235	0.0179983
MMP11	3.41059	1.29971	-1.39183	0.0045	0.0291706
MMP12	0.301359	11.6811	5.27655	5e-05	0.000806478
MMP14	72.1889	35.4279	-1.02689	0.0027	0.019832
MMP16	3.59626	1.31449	-1.452	0.0001	0.00145415
MMP17	2.41625	1.10126	-1.13361	0.00455	0.0294441
MMP27	6.85285	1.88385	-1.86302	5e-05	0.000806478
MMP28	22.5774	6.89787	-1.71066	5e-05	0.000806478
MMP7	14.6907	6.73138	-1.12593	0.00365	0.0250056
MMP9	2.30283	15.1121	2.71422	5e-05	0.000806478
MMRN1	24.0965	9.27192	-1.37788	0.00015	0.00203765
MMRN2	16.8687	7.20769	-1.22674	0.00055	0.00583504
MOGAT2	0.423687	1.80732	2.09278	0.00765	0.0432772
MOXD1	9.50758	19.1962	1.01367	0.0008	0.00776046
MPDZ	8.58253	4.0066	-1.09902	0.00055	0.00583504
MPHOSPH10	13.3952	32.9549	1.29877	0.0034	0.0236259
MPHOSPH6	12.0969	66.1921	2.45202	5e-05	0.000806478
MPZ	8.21889	3.7042	-1.14978	0.0039	0.0261825
MPZL2	16.1211	127.252	2.98067	5e-05	0.000806478
MPZL3	23.0111	59.6986	1.37537	0.0005	0.00541906
MRC2	45.4693	17.846	-1.34929	0.00065	0.00659855
MREG	7.5542	36.3996	2.26857	5e-05	0.000806478
MRGPRF	16.5853	4.09665	-2.01739	5e-05	0.000806478
MRPL13	12.1604	34.4125	1.50074	0.0004	0.00453424
MRPL35	8.85645	17.9554	1.01962	0.0023	0.0177326
MSMO1	33.242	160.012	2.2671	5e-05	0.000806478
MSRB1	8.52648	22.265	1.38476	5e-05	0.000806478
MSRB3	25.3679	11.4485	-1.14784	0.0026	0.0193236
MSX1	8.09098	2.17174	-1.89746	5e-05	0.000806478
MSX2	2.35281	8.2561	1.81108	5e-05	0.000806478
MT1A	8.05891	0.950494	-3.08384	0.0011	0.00997082
MT1E	106.891	36.2684	-1.55936	0.0001	0.00145415
MT1M	51.4529	7.15926	-2.84537	5e-05	0.000806478
MT1X	436.893	92.2922	-2.243	5e-05	0.000806478
MT2A	403.097	168.159	-1.2613	0.001	0.00924801
MT4	10.5931	62.7469	2.56642	0.00045	0.00497742
MTF1	4.10967	10.8649	1.40258	0.0057	0.0346392
MTFR2	0.594773	2.09891	1.81923	0.004	0.0266873
MTMR9LP	4.08091	1.5015	-1.44249	0.0004	0.00453424
MTO1	6.94186	13.8976	1.00144	0.00105	0.00960428
MTRR	9.12442	22.4812	1.30091	0.00115	0.0103124
MUC20	2.4448	0.549993	-2.15223	0.00085	0.00812516
MUCL1	213.725	592.27	1.4705	0.00135	0.0116682
MVD	11.4964	25.1632	1.13013	0.00085	0.00812516
MX1	9.61518	85.6242	3.15463	5e-05	0.000806478
MX2	6.04647	16.4176	1.44107	5e-05	0.000806478
MXD1	5.47523	41.3337	2.91633	0.0002	0.00256207
MXRA7	63.784	26.786	-1.25172	0.001	0.00924801
MXRA8	50.7664	14.1758	-1.84045	5e-05	0.000806478
MYADM	52.806	19.2461	-1.45613	0.00045	0.00497742
MYBL2	1.68628	3.89571	1.20805	0.00425	0.0279347
MYC	121.551	34.9681	-1.79744	5e-05	0.000806478
MYCBP	6.69072	17.6502	1.39945	0.0001	0.00145415
MYCL	14.527	7.08838	-1.0352	0.00195	0.015601
MYCN	1.0124	4.32942	2.09639	0.00055	0.00583504
MYD88	5.89722	25.8766	2.13354	0.001	0.009248
MYH11	116.193	28.9598	-2.00439	0.0049	0.0311077
MYH14	22.0822	9.48371	-1.21936	0.001	0.00924801
MYOC	3.26029	0.40215	-3.01919	0.00035	0.00406534
MYOM1	1.79209	0.65825	-1.44493	0.001	0.00924801
MYOM2	1.13331	0.228474	-2.31044	5e-05	0.000806478
MYOM3	0.571314	1.234	1.11099	0.0066	0.0387335
MYRF	0.292551	0.935409	1.67691	0.00125	0.010942
N4BP2L1	8.3052	3.97315	-1.06373	0.00055	0.00583504
NABP1	4.08052	14.7645	1.85531	5e-05	0.000806478
NACAD	0.948408	0.333121	-1.50946	0.00385	0.0259161
NAGLU	9.78167	3.84496	-1.34711	0.0001	0.00145415
NAP1L3	4.32371	1.18129	-1.87191	5e-05	0.000806478
NBL1	143.943	48.8677	-1.55855	0.0006	0.00619959
NCALD	19.8924	7.18281	-1.4696	5e-05	0.000806478
NCAPH	0.571953	1.79041	1.64632	0.00015	0.00203765
NCKAP5L	5.47189	2.60685	-1.06973	0.00125	0.010942
NCOR2	12.1422	6.0617	-1.00223	0.0022	0.0170576
NDC80	1.74296	5.66142	1.69963	0.0002	0.00256207
NDNF	4.84653	1.69642	-1.51446	5e-05	0.000806478
NDP	0.263274	1.08528	2.04343	0.00765	0.0432772
NDRG4	4.99208	20.5124	2.03879	5e-05	0.000806478
NEB	1.00484	2.02187	1.00872	0.0072	0.0414
NECAB1	2.15271	0.836553	-1.36363	0.0031	0.0219875
NEDD9	20.2695	5.68971	-1.83288	5e-05	0.000806478
NEIL3	1.61823	4.33341	1.42108	0.0054	0.0334228
NEK2	1.30246	4.37135	1.74684	0.00015	0.00203765
NELL2	2.46143	13.7368	2.48048	5e-05	0.000806478
NETO2	0.900513	4.69702	2.38293	5e-05	0.000806478
NEU2	2.53514	11.5611	2.18914	5e-05	0.000806478
NEXN	6.8656	1.79683	-1.93393	0.00125	0.010942
NFATC4	12.8278	4.81544	-1.41353	5e-05	0.000806478
NFE2L3	9.11309	29.8925	1.71377	5e-05	0.000806478
NFKBIA	261.412	102.588	-1.34946	0.00015	0.00203765
NID1	23.0445	10.6514	-1.11339	0.00455	0.0294441
NID2	9.32536	4.02486	-1.21222	0.0055	0.033778
NIFK	14.0993	33.2106	1.23602	0.00055	0.00583504
NIPA2	13.3776	30.0894	1.16943	0.0021	0.0164945
NIPAL4	19.9539	65.6914	1.71903	0.00245	0.018538
NKD1	3.40703	1.66484	-1.03313	0.0006	0.00619959
NKD2	5.11515	2.17839	-1.23152	0.003	0.0214907
NLGN1	1.30371	0.566387	-1.20277	0.00345	0.0238962
NLRP1	16.1756	7.40478	-1.12729	0.00055	0.00583504
NLRP2	3.07387	9.84638	1.67953	0.0002	0.00256207
NLRP3	4.42787	1.50391	-1.5579	0.00025	0.00306948
NLRX1	7.86804	22.2508	1.49978	5e-05	0.000806478
NNMT	86.9203	23.28	-1.9006	0.00025	0.00306948
NOD2	4.22492	11.6678	1.46553	5e-05	0.000806478
NOLC1	14.8905	33.4741	1.16866	0.0055	0.033778
NOP16	10.7076	23.9468	1.1612	0.0007	0.00702097
NOS2	0.16416	5.14982	4.97135	5e-05	0.000806478
NOSTRIN	6.31313	2.73438	-1.20714	0.0031	0.0219875
NOV	31.9761	4.24989	-2.9115	5e-05	0.000806478
NOVA1	7.28494	1.88721	-1.94866	5e-05	0.000806478
NOX4	2.06693	0.54158	-1.93224	0.00035	0.00406534
NPAS1	1.1818	0.2702	-2.12889	0.00625	0.037084
NPC1	9.93203	22.6955	1.19225	0.0004	0.00453424
NPM3	9.16246	19.0238	1.054	0.00335	0.0233755
NPR1	10.0102	1.87432	-2.41703	5e-05	0.000806478
NPTX2	3.14947	1.43292	-1.13615	0.00685	0.0397976
NPY1R	8.57582	3.20937	-1.41798	5e-05	0.000806478
NR3C2	6.87175	2.75413	-1.31908	5e-05	0.000806478
NR4A1	75.1264	4.66104	-4.0106	5e-05	0.000806478
NR4A2	8.07753	2.63692	-1.61506	0.0003	0.00357838
NRBF2	14.2063	41.6927	1.55327	5e-05	0.000806478
NRCAM	0.933189	1.9948	1.096	0.00775	0.0435974
NRN1	27.1626	8.13603	-1.73922	5e-05	0.000806478
NSDHL	8.07481	23.1885	1.52191	5e-05	0.000806478
NT5C3A	17.5139	51.6119	1.5592	5e-05	0.000806478
NT5E	22.4146	9.62545	-1.21952	0.0002	0.00256207
NTF3	2.06942	0.576988	-1.84261	0.00465	0.0299497
NTN1	13.3836	3.50895	-1.93135	5e-05	0.000806478
NTN4	19.4539	7.4196	-1.39065	5e-05	0.000806478
NUAK1	16.8049	6.5943	-1.34959	5e-05	0.000806478
NUF2	1.46156	3.36647	1.20373	0.00665	0.0389208
NUMBL	7.31492	2.14832	-1.76763	5e-05	0.000806478
NUP210	1.6682	3.52785	1.08049	0.0012	0.0106466
NUP50-AS1	3.29159	7.4786	1.18398	0.0062	0.0368745
NUS1	5.07063	12.7616	1.33157	0.00085	0.00812516
NUSAP1	7.41962	17.072	1.20221	0.00015	0.00203765
NXPH4	2.01425	6.20758	1.62379	5e-05	0.000806478
NYNRIN	9.25898	3.68184	-1.33043	5e-05	0.000806478
OAF	29.0506	9.96873	-1.54308	0.0001	0.00145415
OAS1	6.77488	55.7481	3.04065	5e-05	0.000806478
OAS2	4.73876	55.4904	3.54966	5e-05	0.000806478
OAS3	5.01017	34.2003	2.77108	0.0003	0.00357838
OASL	0.89791	18.4554	4.36133	5e-05	0.000806478
OLFML1	18.6997	5.51999	-1.76027	5e-05	0.000806478
OLFML2A	18.4601	8.98979	-1.03805	0.0008	0.00776046
OLFML2B	16.5827	6.2957	-1.39724	0.00045	0.00497742
OLFML3	71.1363	17.1282	-2.05422	5e-05	0.000806478
ORAI3	9.61341	4.48597	-1.09963	0.00045	0.00497742
ORC1	1.06986	2.34435	1.13177	0.0064	0.0377806
ORC6	1.00393	3.70803	1.88499	0.00075	0.00742362
OSM	0.387216	2.26132	2.54595	0.0007	0.00702097
OSR1	16.2251	3.13295	-2.37263	5e-05	0.000806478
OSR2	34.8759	3.73584	-3.22272	5e-05	0.000806478
OTUB2	4.27604	15.4044	1.84899	5e-05	0.000806478
OTUD1	17.955	5.89594	-1.60659	5e-05	0.000806478
OVCH2	1.0844	0.148996	-2.86354	0.0014	0.012004
P2RX1	4.01247	0.992836	-2.01486	5e-05	0.000806478
P2RX7	7.18465	3.41371	-1.07358	0.0015	0.0126314
P2RY2	1.90337	4.17967	1.13483	0.0019	0.0153149
P3H1	13.8348	4.52798	-1.61137	5e-05	0.000806478
P3H3	9.44295	2.15653	-2.13053	5e-05	0.000806478
P3H4	5.70601	2.83833	-1.00744	0.00485	0.0308553
PA2G4	36.2161	73.8199	1.02738	0.0028	0.0203581
PABPC3	5.10908	12.1706	1.25227	0.0015	0.0126314
PADI1	0.990673	4.02986	2.02425	5e-05	0.000806478
PADI3	0.657239	8.72986	3.73147	5e-05	0.000806478
PAFAH1B3	4.8249	11.1027	1.20234	0.005	0.0315696
PAK3	2.61497	0.868636	-1.58997	0.00065	0.00659855
PALM	24.9406	4.94076	-2.33569	5e-05	0.000806478
PAM	79.4574	25.927	-1.61573	0.00015	0.00203765
PAMR1	22.8693	8.78673	-1.38001	5e-05	0.000806478
PANDAR	0.688252	1.71926	1.32078	0.0069	0.0399956
PANK1	2.36144	4.93528	1.06347	0.001	0.00924801
PANX1	15.0274	30.6945	1.03039	0.00055	0.00583504
PAPL	1.9999	43.6217	4.44704	5e-05	0.000806478
PAPLN	7.62021	2.92883	-1.3795	5e-05	0.000806478
PAQR5	2.23277	4.94401	1.14685	0.00045	0.00497742
PARPBP	1.36899	3.07161	1.16588	0.00615	0.0366205
PAX3	3.67554	0.852823	-2.10764	5e-05	0.000806478
PBK	1.73329	4.82818	1.47796	0.00085	0.00812516
PBXIP1	32.4109	14.4964	-1.16079	0.00015	0.00203765
PCDH12	4.44072	1.62453	-1.45077	0.0008	0.00776046
PCDH20	7.04178	1.56715	-2.1678	0.00015	0.00203765
PCDHB11	1.85579	0.69139	-1.42446	0.00625	0.037084
PCDHB12	0.944145	0.372164	-1.34307	0.0083	0.045802
PCDHB4	1.75821	0.670275	-1.39128	0.00055	0.00583504
PCLO	0.73362	2.32613	1.66483	0.0005	0.00541906
PCOLCE	101.038	21.1201	-2.25821	5e-05	0.000806478
PCOLCE2	32.1433	5.63654	-2.51164	5e-05	0.000806478
PCP4L1	1.78625	16.095	3.17161	5e-05	0.000806478
PCSK5	13.271	2.88826	-2.2	0.0001	0.00145415
PCSK9	0.537665	2.50796	2.22174	0.00015	0.00203765
PDCD1	0.314329	0.926455	1.55944	0.0047	0.0301814
PDCD10	25.6594	75.5445	1.55784	0.00455	0.0294441
PDE2A	8.7368	1.88944	-2.20914	5e-05	0.000806478
PDE3A	3.75408	1.61718	-1.21498	0.00115	0.0103124
PDE4A	2.84952	1.26163	-1.17543	0.00245	0.018538
PDE9A	2.77589	0.883885	-1.65102	0.00565	0.0344325
PDGFB	7.55237	2.855	-1.40344	0.0001	0.00145415
PDGFC	18.8447	8.42093	-1.1621	0.0001	0.00145415
PDGFD	19.6773	5.53824	-1.82903	5e-05	0.000806478
PDGFRA	42.996	20.0618	-1.09975	0.00135	0.0116682
PDGFRB	92.6774	22.907	-2.01643	5e-05	0.000806478
PDGFRL	24.1592	5.32435	-2.1819	5e-05	0.000806478
PDIA5	10.7505	4.05204	-1.40769	0.00015	0.00203765
PDK4	70.516	7.35047	-3.26204	5e-05	0.000806478
PDLIM3	19.2212	3.26471	-2.55767	5e-05	0.000806478
PDP2	1.02696	2.43429	1.24512	5e-05	0.000806478
PDZD4	2.37806	0.964355	-1.30215	0.0027	0.019832
PDZK1IP1	26.5009	132.591	2.32287	5e-05	0.000806478
PDZRN3	14.1806	34.0195	1.26244	0.0008	0.00776046
PDZRN4	3.15566	0.610212	-2.37056	0.00015	0.00203765
PEAR1	3.78498	1.28636	-1.55699	0.00015	0.00203765
PELI2	11.2439	5.00904	-1.16654	0.00015	0.00203765
PER1	36.4479	4.43789	-3.03789	5e-05	0.000806478
PFKFB2	5.81462	12.7737	1.13542	0.0005	0.00541906
PFKFB4	1.15196	2.88704	1.3255	0.00195	0.015601
PGAM1	19.5739	42.2076	1.10857	5e-05	0.000806478
PGAM5	11.6467	25.0697	1.10602	0.00025	0.00306948
PGBD5	1.09877	5.7359	2.38413	5e-05	0.000806478
PGD	18.7214	51.8954	1.47092	5e-05	0.000806478
PGLYRP3	6.16458	27.8002	2.17302	5e-05	0.000806478
PGLYRP4	3.10346	16.2826	2.39138	5e-05	0.000806478
PGM2	16.8773	52.8539	1.64692	5e-05	0.000806478
PGM5	19.1432	5.84954	-1.71044	0.00105	0.00960428
PGR	2.01896	0.820564	-1.29892	0.00265	0.0196178
PHACTR3	1.00132	0.259638	-1.94733	0.002	0.0159081
PHLDA2	3.5752	8.35695	1.22495	0.0026	0.0193236
PHLDB1	20.1116	7.4943	-1.42416	5e-05	0.000806478
PHYH	12.0733	5.66974	-1.09047	0.00065	0.00659855
PHYHD1	10.3599	4.37246	-1.24449	0.0016	0.0133098
PHYHIP	10.4237	1.01719	-3.35721	5e-05	0.000806478
PI15	1.67231	8.72991	2.38412	5e-05	0.000806478
PI16	102.576	11.272	-3.18588	5e-05	0.000806478
PI3	6.89235	3567.54	9.01572	5e-05	0.000806478
PIEZO2	3.79763	0.784315	-2.27559	5e-05	0.000806478
PIGW	5.00349	10.0567	1.00714	0.00285	0.0206618
PINLYP	3.7744	11.8053	1.64511	0.00385	0.0259161
PIP	82.5348	26.8208	-1.62165	0.00025	0.00306948
PIRT	0.116435	1.48969	3.67741	5e-05	0.000806478
PITX1	0.212032	6.04756	4.834	0.0042	0.0276906
PKD1	17.8191	5.97299	-1.5769	0.0013	0.0112944
PKD1L2	2.05363	0.295324	-2.7978	0.0022	0.0170576
PKDCC	11.7528	2.70621	-2.11866	5e-05	0.000806478
PKHD1L1	2.30748	0.71057	-1.69927	5e-05	0.000806478
PKIG	25.3042	11.1834	-1.17802	0.0004	0.00453424
PKN1	20.3492	5.47235	-1.89474	5e-05	0.000806478
PLA2G2A	6.88669	16.5101	1.26147	0.0032	0.0225166
PLA2G2F	3.17784	21.3455	2.74782	5e-05	0.000806478
PLA2G3	4.53133	14.1047	1.63817	5e-05	0.000806478
PLA2G4B	10.0626	42.0353	2.0626	5e-05	0.000806478
PLA2G4D	2.80323	69.0822	4.62315	5e-05	0.000806478
PLA2G4E	12.5733	81.5098	2.69661	5e-05	0.000806478
PLA2G6	4.26776	2.05156	-1.05676	0.0048	0.0306277
PLA2G7	1.36433	7.31652	2.42296	0.0012	0.0106466
PLAC9	97.1204	15.3813	-2.6586	5e-05	0.000806478
PLAGL2	3.74777	7.65337	1.03006	0.00535	0.0331951
PLAT	7.95024	22.1368	1.47738	0.0001	0.00145415
PLB1	1.24508	2.54132	1.02934	0.00435	0.0283937
PLBD1	19.9026	74.2402	1.89924	5e-05	0.000806478
PLCB4	5.64591	2.10638	-1.42244	0.0003	0.00357838
PLCH2	11.3432	4.298	-1.4001	5e-05	0.000806478
PLCL2	6.33438	3.10234	-1.02985	0.00125	0.010942
PLEKHA6	2.49308	1.06925	-1.22133	0.00025	0.00306948
PLEKHG4	6.87766	3.04719	-1.17444	0.00045	0.00497742
PLEKHG5	27.7241	7.62297	-1.86271	5e-05	0.000806478
PLGRKT	12.5579	26.3988	1.07187	0.0015	0.0126314
PLIN5	1.40982	7.49366	2.41016	5e-05	0.000806478
PLK1	1.40802	4.67683	1.73187	0.0005	0.00541906
PLK4	2.21544	5.17623	1.22431	0.0022	0.0170576
PLLP	19.2158	3.21338	-2.58013	5e-05	0.000806478
PLS1	1.49999	3.64518	1.28103	0.00035	0.00406534
PLSCR1	12.135	30.9418	1.35039	0.0001	0.00145415
PLVAP	29.4755	11.8708	-1.3121	0.00145	0.0123205
PLXNA4	5.19615	2.08976	-1.31411	5e-05	0.000806478
PLXNB3	1.75999	0.871668	-1.01372	0.0047	0.0301814
PLXND1	16.6368	7.29217	-1.18996	0.0012	0.0106466
PM20D1	5.75302	22.4515	1.96442	0.0064	0.0377806
PMFBP1	0.349012	1.21979	1.80528	0.001	0.00924801
PMP22	163.594	65.8587	-1.31267	0.00145	0.0123205
PNLIPRP3	4.65469	25.7242	2.46637	5e-05	0.000806478
PNMAL2	2.04487	0.837458	-1.28792	0.00265	0.0196178
PNP	12.2465	43.7464	1.83679	5e-05	0.000806478
PNPLA7	3.45526	1.32788	-1.37967	0.00025	0.00306948
PODN	33.6429	8.65522	-1.95866	5e-05	0.000806478
POFUT2	6.84224	2.92523	-1.22592	0.00055	0.00583504
POLB	7.37632	15.6763	1.08761	0.0006	0.00619959
POLE3	18.4548	37.025	1.0045	0.00215	0.016791
POLQ	0.646597	1.9413	1.58608	5e-05	0.000806478
POLR3G	1.3233	8.37713	2.66232	5e-05	0.000806478
POLR3K	2.5288	7.68783	1.60412	0.0032	0.0225166
PON2	22.2122	45.1821	1.0244	0.0006	0.00619959
PON3	3.26054	14.5052	2.15339	5e-05	0.000806478
POP1	1.93766	3.94225	1.0247	0.00175	0.0143048
POPDC2	6.35917	0.692444	-3.19907	5e-05	0.000806478
POSTN	167.946	55.0895	-1.60815	0.0015	0.0126314
POU6F1	3.20587	1.03182	-1.63552	5e-05	0.000806478
PPAP2B	143.571	40.8525	-1.81327	0.00035	0.00406534
PPAPDC3	2.04137	0.53231	-1.9392	0.00015	0.00203765
PPARD	7.12733	28.9367	2.02146	5e-05	0.000806478
PPARGC1B	2.20709	5.70704	1.37059	5e-05	0.000806478
PPFIA2	1.0595	0.324983	-1.70494	0.00015	0.00203765
PPFIBP2	13.7777	27.8035	1.01293	0.0007	0.00702097
PPID	11.1711	26.933	1.2696	0.0015	0.0126314
PPIF	14.3547	59.6068	2.05395	5e-05	0.000806478
PPOX	6.06977	2.70205	-1.16759	0.00525	0.03275
PPP1R14A	4.87577	1.12	-2.12213	0.00875	0.0476224
PPP1R15A	92.0865	21.873	-2.07384	5e-05	0.000806478
PPP1R1B	14.3503	5.18037	-1.46995	5e-05	0.000806478
PPP1R3C	5.98806	12.5807	1.07106	0.00125	0.010942
PPP1R9A	1.18597	0.471524	-1.33067	0.0022	0.0170576
PRC1	7.10808	16.0522	1.17524	0.0003	0.00357838
PRDM1	9.49378	45.8155	2.27078	0.0002	0.00256207
PRDM6	1.20084	0.199809	-2.58735	0.0022	0.0170576
PRELID1	35.5781	73.0093	1.03709	0.0008	0.00776046
PRELP	19.5386	8.2051	-1.25173	0.00025	0.00306948
PRG4	14.1422	0.777888	-4.18431	5e-05	0.000806478
PRKCB	5.74321	2.52455	-1.18583	0.00485	0.0308553
PRKCDBP	50.2776	13.3114	-1.91725	5e-05	0.000806478
PRKCI	11.8153	33.751	1.51428	0.0002	0.00256207
PRKCQ	0.624083	2.967	2.2492	5e-05	0.000806478
PRKCQ-AS1	0.303922	1.82729	2.58793	0.0036	0.0247305
PRKD1	2.70373	1.08622	-1.31564	0.0019	0.0153149
PRKG2	5.07569	0.789437	-2.68471	5e-05	0.000806478
PRKXP1	0.28627	1.18892	2.05421	5e-05	0.000806478
PRLR	3.98347	1.70865	-1.22117	5e-05	0.000806478
PRMT3	5.67691	11.7097	1.04453	0.00085	0.00812516
PRND	1.57374	0.215967	-2.86532	0.00025	0.00306948
PROB1	0.391745	1.75632	2.16457	0.0001	0.00145415
PRODH	12.4845	2.55403	-2.28929	5e-05	0.000806478
PRR11	1.33775	3.58943	1.42394	0.0001	0.00145415
PRR15L	4.0837	1.22355	-1.73881	0.00065	0.00659855
PRR9	13.9194	238.292	4.09756	5e-05	0.000806478
PRRG4	9.88301	34.8861	1.81963	5e-05	0.000806478
PRSS16	0.414765	1.88203	2.18192	5e-05	0.000806478
PRSS22	1.16601	25.6443	4.45899	5e-05	0.000806478
PRSS27	0.995316	23.8937	4.58533	5e-05	0.000806478
PRSS3	19.0597	73.3476	1.94422	5e-05	0.000806478
PRTFDC1	5.0203	2.36046	-1.0887	0.00585	0.0352662
PSMA5	8.90165	20.2922	1.18878	5e-05	0.000806478
PSMD1	30.6682	68.2234	1.15352	0.0037	0.0252334
PSMD11	14.3438	29.3819	1.0345	0.00185	0.014976
PSMD12	17.4887	48.1726	1.46179	0.00275	0.0200818
PSME2	27.6586	67.0099	1.27664	5e-05	0.000806478
PSME3	14.7396	43.2277	1.55226	0.0014	0.012004
PSPH	2.52679	7.72327	1.6119	5e-05	0.000806478
PTAFR	4.10456	9.9315	1.27478	5e-05	0.000806478
PTGER2	5.24937	1.89224	-1.47205	0.0005	0.00541906
PTGFR	16.72	7.96866	-1.06917	0.0012	0.0106466
PTGIS	49.2745	5.52475	-3.15686	5e-05	0.000806478
PTGR2	2.92001	6.83216	1.22637	0.005	0.0315696
PTGS2	7.44841	3.44447	-1.11265	0.0004	0.00453424
PTN	8.41758	17.7169	1.07365	0.00355	0.0244316
PTPN21	17.7631	7.94903	-1.16003	0.0006	0.00619959
PTPRD	0.772004	2.39662	1.63432	5e-05	0.000806478
PTPRE	6.49004	15.2751	1.23488	0.0002	0.00256207
PTPRG	14.3387	6.99503	-1.03551	0.00095	0.00887275
PTPRM	18.9672	7.34042	-1.36957	5e-05	0.000806478
PTPRS	27.2348	8.34361	-1.70671	5e-05	0.000806478
PTPRU	6.46357	2.27904	-1.5039	5e-05	0.000806478
PTRF	240.601	75.7002	-1.66827	0.0002	0.00256207
PTTG1	11.2299	36.9287	1.7174	5e-05	0.000806478
PXDC1	35.219	11.2939	-1.64081	5e-05	0.000806478
PXN	19.9769	9.96662	-1.00316	0.00145	0.0123205
PXYLP1	5.9698	2.94821	-1.01784	0.00275	0.0200818
PYCARD	39.8231	91.7854	1.20466	0.00015	0.00203765
PYGL	20.2902	44.5554	1.13482	5e-05	0.000806478
PYROXD2	2.9566	0.80705	-1.87321	0.0005	0.00541906
QPRT	3.45754	1.11807	-1.62874	0.0016	0.0133098
RAB10	53.6622	128.713	1.26218	0.00435	0.0283937
RAB23	14.6503	6.51824	-1.16838	0.00095	0.00887275
RAB24	10.3835	21.3541	1.04022	0.0005	0.00541906
RAB25	56.6382	169.811	1.58408	0.0001	0.00145415
RAB27A	4.66705	14.1862	1.60391	0.0001	0.00145415
RAB38	22.6942	79.1233	1.80178	5e-05	0.000806478
RAB3B	1.73802	0.620892	-1.48503	0.00015	0.00203765
RAB3IL1	9.91706	2.61289	-1.92427	5e-05	0.000806478
RABIF	3.31577	9.14737	1.46401	5e-05	0.000806478
RAC2	5.73583	14.4899	1.33698	0.00045	0.00497742
RAD50	10.1538	20.7915	1.03398	0.00365	0.0250056
RAD51AP1	1.62157	5.17733	1.67482	0.0002	0.00256207
RADIL	1.52518	0.335953	-2.18265	0.00035	0.00406534
RAET1L	1.04767	4.77765	2.18912	0.00405	0.0269374
RAI2	10.4183	2.63388	-1.98386	5e-05	0.000806478
RALGDS	41.5854	18.4861	-1.16964	0.00205	0.0162032
RAPGEF3	3.7476	1.15206	-1.70175	5e-05	0.000806478
RARA	11.3203	5.35051	-1.08116	0.00145	0.0123205
RARRES1	3.36554	20.9109	2.63535	5e-05	0.000806478
RASAL1	3.29983	7.19308	1.12422	0.00095	0.00887275
RASD1	30.9023	12.7117	-1.28155	0.00035	0.00406534
RASEF	1.21676	3.5174	1.53146	5e-05	0.000806478
RASGRP1	5.76099	16.6284	1.52926	5e-05	0.000806478
RASL11A	8.65387	3.22132	-1.42569	0.00095	0.00887275
RASL12	11.0294	4.26484	-1.37079	0.001	0.00924801
RASSF10	2.92794	6.11098	1.06152	0.0039	0.0261825
RASSF8	14.7986	6.19816	-1.25555	0.00015	0.00203765
RBM24	2.19772	0.343484	-2.67769	5e-05	0.000806478
RBM47	8.52442	22.2444	1.38377	5e-05	0.000806478
RBP1	6.98867	28.9016	2.04806	0.003	0.0214907
RBP7	21.1078	6.19637	-1.76828	0.00055	0.00583504
RBPMS2	1.16129	0.246768	-2.2345	0.00845	0.0464257
RCAN2	16.2012	4.63665	-1.80494	5e-05	0.000806478
RCN2	17.2443	36.5773	1.08483	0.00475	0.0304376
RCN3	28.0499	5.90651	-2.24762	5e-05	0.000806478
RDH12	18.468	51.7697	1.48708	5e-05	0.000806478
RDH16	0.850175	7.49336	3.13978	5e-05	0.000806478
RECK	22.6805	5.4068	-2.0686	5e-05	0.000806478
REEP6	2.52298	6.77748	1.42562	0.0005	0.00541906
REL	11.3066	28.6549	1.34161	0.0083	0.045802
REM1	2.28936	0.84231	-1.44252	0.0042	0.0276906
RENBP	5.18792	2.20357	-1.23532	0.0018	0.0146105
RFX2	7.43902	2.423	-1.61832	5e-05	0.000806478
RGCC	47.7241	12.9014	-1.88719	5e-05	0.000806478
RGS16	10.9658	2.11646	-2.37328	5e-05	0.000806478
RGS2	46.7162	14.5626	-1.68166	5e-05	0.000806478
RGS20	1.45426	7.11187	2.28994	5e-05	0.000806478
RGS22	1.56165	0.644574	-1.27665	0.00245	0.018538
RGS6	1.07441	0.410748	-1.38722	0.008	0.044637
RGS7BP	1.12014	0.253517	-2.14353	0.00245	0.018538
RHCG	2.3207	121.808	5.7139	5e-05	0.000806478
RHOB	287.615	38.7733	-2.891	5e-05	0.000806478
RHOBTB1	5.45994	2.09353	-1.38294	0.0001	0.00145415
RHOBTB3	15.6346	5.70695	-1.45395	5e-05	0.000806478
RHOC	89.5602	39.9588	-1.16435	0.0008	0.00776046
RIMKLB	13.8255	6.69142	-1.04694	0.0043	0.0281528
RIMS2	0.204866	1.23557	2.59243	0.0007	0.00702097
RIMS3	2.27219	7.30696	1.68519	5e-05	0.000806478
RIOK1	8.08535	21.668	1.42219	0.00075	0.00742362
RIPK4	6.74401	19.3541	1.52096	5e-05	0.000806478
RMI2	3.51866	7.77338	1.14352	0.00775	0.0435974
RNASE4	47.2939	18.0238	-1.39175	5e-05	0.000806478
RND1	0.807165	2.97766	1.88324	0.0046	0.0296911
RNF112	1.99962	0.490833	-2.02642	0.00015	0.00203765
RNF150	2.9595	1.12931	-1.38991	0.0001	0.00145415
RNF152	12.9616	33.8358	1.38431	5e-05	0.000806478
RNF180	10.5474	3.32197	-1.66677	0.0001	0.00145415
RNF182	0.396128	1.1789	1.57341	0.0012	0.0106466
RNF212	0.975539	0.306416	-1.67071	0.00575	0.0348306
RNF222	2.10143	8.87457	2.07831	5e-05	0.000806478
RNF225	3.26958	9.46009	1.53275	0.0037	0.0252334
ROBO4	6.95286	2.56204	-1.44031	0.0001	0.00145415
ROR2	4.93938	1.73944	-1.50571	5e-05	0.000806478
RORC	7.2305	2.6837	-1.42987	0.0001	0.00145415
ROS1	0.250148	1.31281	2.3918	0.0011	0.00997082
RPL22L1	9.74833	19.9464	1.0329	0.00055	0.00583504
RPTN	1.46255	10.0584	2.78184	5e-05	0.000806478
RRAS	26.1114	8.73859	-1.57921	5e-05	0.000806478
RRM2	2.81952	22.3873	2.98916	5e-05	0.000806478
RSAD2	1.91868	23.8065	3.63317	5e-05	0.000806478
RSC1A1	10.591	39.7867	1.90945	0.00195	0.015601
RSPO3	1.21079	0.457972	-1.40261	0.0048	0.0306277
RTKN2	0.606387	2.86259	2.23901	0.0001	0.00145415
RTN4RL1	3.04168	1.3017	-1.22447	0.0038	0.0257059
RTN4RL2	0.892054	0.294087	-1.60089	0.00375	0.0254476
RTP4	1.81781	6.14969	1.75831	0.00135	0.0116682
RYR2	0.958471	0.379024	-1.33844	0.0003	0.00357838
S100A14	139.164	420.22	1.59436	5e-05	0.000806478
S100A16	134.986	344.365	1.35113	0.00015	0.00203765
S100A2	69.6457	685.213	3.29845	5e-05	0.000806478
S100A3	14.8617	211.793	3.83298	0.00245	0.018538
S100A7A	0.338625	840.284	11.277	5e-05	0.000806478
S100A8	52.911	10516.6	7.63488	5e-05	0.000806478
S100P	10.1241	60.699	2.58389	5e-05	0.000806478
S1PR1	17.3544	7.77739	-1.15795	0.0006	0.00619959
S1PR2	8.09255	4.03662	-1.00345	0.0012	0.0106466
SAMD15	0.407805	1.29286	1.66461	0.0028	0.0203581
SAMD4A	17.6654	5.16067	-1.77529	5e-05	0.000806478
SAMD5	2.3613	8.10738	1.77965	5e-05	0.000806478
SAMD9	4.83519	35.7136	2.88483	5e-05	0.000806478
SAMSN1	3.49925	8.43015	1.26851	0.0015	0.0126314
SAPCD2	2.53666	5.88499	1.21411	0.00015	0.00203765
SATB2	3.08905	1.48359	-1.05807	0.00375	0.0254476
SC5D	7.19376	18.5207	1.36432	5e-05	0.000806478
SCAPER	8.71292	19.2477	1.14346	0.00045	0.00497742
SCARA3	22.2824	7.00046	-1.67038	5e-05	0.000806478
SCARA5	105.944	12.1956	-3.11888	5e-05	0.000806478
SCARF1	4.32737	2.05333	-1.07553	0.004	0.0266873
SCARF2	4.12876	1.2281	-1.74928	0.0002	0.00256207
SCART1	1.06945	0.379272	-1.49556	0.00385	0.0259161
SCCPDH	19.0772	7.27034	-1.39176	5e-05	0.000806478
SCEL	122.268	34.6372	-1.81965	0.0001	0.00145415
SCGB1B2P	33.357	12.3859	-1.4293	0.0037	0.0252334
SCGB1D2	87.1209	34.1834	-1.34972	0.0001	0.00145415
SCGB2A2	311.084	101.379	-1.61755	0.00195	0.015601
SCN3A	1.13753	0.53534	-1.08738	0.00545	0.033553
SCNN1D	0.951997	2.87261	1.59334	0.0002	0.00256207
SCRN3	6.22229	13.008	1.06389	0.00925	0.0496088
SCYL2	16.5954	34.2393	1.04487	0.0013	0.0112944
SDC2	47.1279	21.8567	-1.1085	0.00095	0.00887275
SDK1	3.6899	1.66796	-1.1455	5e-05	0.000806478
SDK2	0.579396	2.02228	1.80336	5e-05	0.000806478
SDPR	31.6169	5.38021	-2.55496	5e-05	0.000806478
SDR42E1	8.48944	24.2577	1.5147	5e-05	0.000806478
SDR9C7	18.8016	54.0225	1.5227	5e-05	0.000806478
SEC14L2	2.63327	7.35394	1.48166	5e-05	0.000806478
SEC14L6	1.47635	11.8884	3.00945	5e-05	0.000806478
SEC24A	9.20369	21.2436	1.20675	0.0026	0.0193236
SEH1L	11.9197	24.3911	1.03301	0.00495	0.031359
SELL	1.15807	3.65737	1.65908	0.0026	0.0193236
SELM	71.957	26.8089	-1.42442	5e-05	0.000806478
SEMA3A	3.15592	1.30129	-1.27811	5e-05	0.000806478
SEMA3B	12.4774	2.04973	-2.60582	5e-05	0.000806478
SEMA3D	13.0653	2.03744	-2.68091	5e-05	0.000806478
SEMA3E	4.51521	1.2967	-1.79995	5e-05	0.000806478
SEMA4A	8.72531	18.4245	1.07834	0.00065	0.00659855
SEMA6B	2.67223	0.859553	-1.63638	0.0004	0.00453424
SEMA7A	2.9496	6.484	1.13636	0.00065	0.00659855
SEPHS2	6.63065	18.3051	1.46502	0.0029	0.0209236
SERINC2	7.17494	23.1571	1.69041	5e-05	0.000806478
SERPINA1	1.22431	11.604	3.24458	5e-05	0.000806478
SERPINA12	185.827	37.262	-2.31818	5e-05	0.000806478
SERPINA3	6.03857	130.502	4.43372	5e-05	0.000806478
SERPINA5	7.54754	0.828016	-3.18828	5e-05	0.000806478
SERPINB1	16.912	61.3036	1.85793	5e-05	0.000806478
SERPINB13	11.5638	148.463	3.68242	0.0022	0.0170576
SERPINB4	1.44298	1456.91	9.97964	5e-05	0.000806478
SERPINB8	16.236	41.4094	1.35077	0.0079	0.0441609
SERPINB9	3.05958	10.7431	1.81201	5e-05	0.000806478
SERPINF1	218.776	57.7329	-1.92199	5e-05	0.000806478
SERPINH1	80.6587	25.63	-1.654	5e-05	0.000806478
SFN	252.16	840.662	1.73719	0.00035	0.00406534
SFRP2	133.644	29.4226	-2.1834	0.0033	0.0230694
SGCD	10.191	3.16297	-1.68795	5e-05	0.000806478
SGCE	14.4223	5.64837	-1.35239	0.00035	0.00406534
SGCG	4.5805	1.00353	-2.19043	0.0001	0.00145415
SGK2	1.29491	5.99247	2.2103	0.0003	0.00357838
SGOL1	0.776935	3.91514	2.3332	5e-05	0.000806478
SGPP2	11.8719	31.5923	1.41201	5e-05	0.000806478
SGSM1	1.4038	0.196738	-2.835	0.0017	0.0140178
SH3BP2	22.799	10.811	-1.07647	0.0039	0.0261825
SHANK3	5.04914	2.06211	-1.29192	5e-05	0.000806478
SHB	3.77545	7.98466	1.08058	0.0004	0.00453424
SHC2	4.92062	1.15311	-2.09331	5e-05	0.000806478
SHCBP1	1.273	3.25073	1.35253	0.00105	0.00960428
SHISA2	1.36934	8.57702	2.647	5e-05	0.000806478
SHISA4	4.08729	1.50194	-1.44431	0.0025	0.018803
SHISA6	0.978764	0.269341	-1.86153	0.00025	0.00306948
SHROOM2	1.59989	5.46628	1.77259	5e-05	0.000806478
SIK1	82.5631	7.80985	-3.40213	5e-05	0.000806478
SIM1	0.377992	1.46695	1.9564	0.00355	0.0244316
SIM2	0.994783	0.247287	-2.00819	0.003	0.0214907
SKA1	0.55071	3.37172	2.61412	5e-05	0.000806478
SKI	25.0128	11.5953	-1.10913	0.00025	0.00306948
SLAMF1	0.604246	1.50012	1.31187	0.00635	0.0375443
SLAMF6	0.540311	1.95278	1.85367	0.00095	0.00887275
SLAMF7	0.659108	7.71604	3.54927	5e-05	0.000806478
SLC11A2	18.4578	44.2635	1.26189	0.00645	0.038031
SLC12A4	14.5738	6.21733	-1.22901	0.0001	0.00145415
SLC12A8	0.585042	2.77567	2.24623	5e-05	0.000806478
SLC15A1	6.76494	42.644	2.65619	5e-05	0.000806478
SLC16A10	10.0225	24.7	1.30127	0.00145	0.0123205
SLC16A2	4.50678	2.2327	-1.01331	0.00175	0.0143048
SLC16A5	6.00099	2.6743	-1.16604	0.0027	0.019832
SLC16A9	0.581992	4.67338	3.0054	5e-05	0.000806478
SLC17A7	1.71271	0.674075	-1.3453	0.0081	0.0450449
SLC17A9	2.63952	0.678234	-1.96042	0.0002	0.00256207
SLC19A3	1.50662	3.71149	1.30068	0.00115	0.0103124
SLC20A2	13.6641	28.2166	1.04615	0.00625	0.037084
SLC22A15	2.52012	1.19225	-1.07981	0.0035	0.0241537
SLC22A17	5.86311	2.49956	-1.22999	0.0014	0.012004
SLC23A2	8.52859	22.7299	1.41421	0.0013	0.0112944
SLC25A15	2.16246	4.79198	1.14795	0.0015	0.0126314
SLC25A27	3.72519	1.75811	-1.08329	0.0062	0.0368745
SLC25A29	8.92791	3.07578	-1.53737	0.00015	0.00203765
SLC25A42	2.92019	1.37085	-1.09099	0.008	0.044637
SLC25A44	6.35694	19.2496	1.59842	0.0007	0.00702097
SLC25A5	91.7266	233.235	1.34637	0.00025	0.00306948
SLC26A9	0.773538	11.7563	3.92581	5e-05	0.000806478
SLC27A1	6.72031	3.15518	-1.0908	0.0006	0.00619959
SLC27A2	0.754501	2.31652	1.61837	0.00155	0.0130015
SLC27A6	0.616689	6.56146	3.4114	5e-05	0.000806478
SLC28A3	3.36439	12.5963	1.90458	5e-05	0.000806478
SLC29A1	40.4865	12.605	-1.68345	5e-05	0.000806478
SLC2A10	8.65709	2.7121	-1.67447	5e-05	0.000806478
SLC2A13	4.52396	1.97289	-1.19727	5e-05	0.000806478
SLC2A3	15.2758	6.30884	-1.2758	0.0002	0.00256207
SLC2A4	2.29502	1.06599	-1.10632	0.00395	0.0264474
SLC2A9	2.11861	5.47465	1.36965	0.001	0.00924801
SLC31A1	16.9631	47.6768	1.49088	0.0001	0.00145415
SLC35F3	0.34582	1.38584	2.00266	0.0001	0.00145415
SLC39A10	11.4905	24.4807	1.09121	0.00095	0.00887275
SLC39A2	13.7094	30.3645	1.14722	0.0009	0.008522
SLC39A6	34.436	86.1286	1.32257	0.00045	0.00497742
SLC39A8	9.30813	22.1079	1.248	0.00025	0.00306948
SLC40A1	26.887	77.2108	1.5219	5e-05	0.000806478
SLC41A1	5.43543	12.2871	1.17668	0.0032	0.0225166
SLC43A1	6.73016	2.35056	-1.51764	5e-05	0.000806478
SLC46A2	8.91798	2.21831	-2.00726	5e-05	0.000806478
SLC4A3	0.531969	1.28955	1.27745	0.00925	0.0496088
SLC52A3	0.50786	1.62851	1.68105	0.0008	0.00776046
SLC5A1	5.30244	30.6722	2.5322	5e-05	0.000806478
SLC6A14	2.55286	66.3041	4.69891	5e-05	0.000806478
SLC6A2	2.55475	0.569948	-2.16428	0.0006	0.00619959
SLC7A1	13.3196	37.3439	1.48732	0.0025	0.018803
SLC7A11	0.693579	8.56775	3.62678	5e-05	0.000806478
SLC7A5	5.94979	25.1224	2.07806	5e-05	0.000806478
SLC7A8	5.97122	14.0459	1.23406	5e-05	0.000806478
SLCO4C1	0.213936	2.3737	3.47188	0.0001	0.00145415
SLFN11	12.2368	5.86401	-1.06127	0.0043	0.0281528
SLIT3	66.6872	16.7621	-1.9922	5e-05	0.000806478
SLITRK4	3.13858	1.02423	-1.61558	0.0001	0.00145415
SMARCA1	13.6975	6.77499	-1.01562	0.0011	0.00997082
SMC2	6.52012	13.4012	1.03939	0.0074	0.0421957
SMC4	9.35714	20.5078	1.13203	0.0078	0.0437642
SMCO4	5.10668	12.765	1.32174	0.002	0.0159081
SMIM10	6.42189	1.75922	-1.86806	5e-05	0.000806478
SMIM3	8.03502	3.37409	-1.2518	0.0005	0.00541906
SMOC1	0.657392	1.88564	1.52023	0.0033	0.0230694
SMOC2	33.1505	9.31533	-1.83135	5e-05	0.000806478
SMOX	4.71267	19.8537	2.07479	5e-05	0.000806478
SMPD3	7.08122	25.4308	1.84451	5e-05	0.000806478
SMPDL3B	0.381572	1.33004	1.80144	0.0093	0.0497884
SMURF2	14.4686	7.07169	-1.0328	0.00015	0.00203765
SNCG	18.3141	4.7781	-1.93845	5e-05	0.000806478
SNHG1	15.6209	39.3216	1.33184	5e-05	0.000806478
SNHG18	3.87627	1.79331	-1.11205	0.00625	0.037084
SNORA40	1.67147	23.0465	3.78535	0.00505	0.0318186
SNRK	34.8948	15.8191	-1.14134	0.00085	0.00812516
SNRPA1	5.63932	12.2404	1.11806	0.0052	0.0325594
SNTA1	7.73191	3.31037	-1.22383	0.00135	0.0116682
SNTB1	9.51089	2.81697	-1.75543	5e-05	0.000806478
SNX10	3.01276	9.23866	1.6166	5e-05	0.000806478
SNX20	1.1338	3.60389	1.66838	0.0041	0.027174
SNX21	27.3496	12.1593	-1.16946	0.0009	0.008522
SNX29P2	1.52803	0.342014	-2.15954	0.0048	0.0306277
SOAT1	7.5236	24.5763	1.70778	5e-05	0.000806478
SOCS2	7.95931	3.39606	-1.22878	0.00305	0.0217661
SOCS3	134.432	17.0242	-2.98122	5e-05	0.000806478
SOD2	103.481	257.897	1.31743	0.00235	0.0179983
SOD3	44.8461	21.5662	-1.05621	0.0009	0.008522
SORBS3	24.1167	9.8804	-1.28739	5e-05	0.000806478
SORCS1	1.16285	0.426633	-1.44659	0.00035	0.00406534
SOSTDC1	9.05475	37.1206	2.03547	5e-05	0.000806478
SOX13	5.85205	2.57979	-1.18169	0.0005	0.00541906
SOX17	3.85435	0.939339	-2.03677	5e-05	0.000806478
SOX5	7.23413	1.87118	-1.95087	5e-05	0.000806478
SOX6	3.85727	1.12594	-1.77645	5e-05	0.000806478
[truncated: 320 more rows]

## Sheet: HF vs C
gene_id	value_control	value_HF	log2(fold_change)	p_value	q_value
A4GALT	17.7431	5.0345	-1.81734	0.00035	0.00983011
ABCA3	3.59357	1.60465	-1.16316	0.00415	0.0473287
ABCA6	16.2984	6.51444	-1.32301	0.0008	0.0168839
ABCA8	22.0095	7.80113	-1.49637	0.00195	0.0299306
ABCA9	7.24432	1.65945	-2.12614	5e-05	0.0024729
ABHD17B	10.1502	38.0813	1.90758	5e-05	0.0024729
ABL1	25.9393	10.5038	-1.30423	0.0012	0.0214438
ABLIM3	6.56805	2.57655	-1.35003	0.0044	0.0492244
ACACA	7.96959	19.3789	1.28191	0.0043	0.0484748
ACACB	6.27628	1.95758	-1.68084	5e-05	0.0024729
ACER1	14.695	33.5525	1.1911	0.00305	0.0398235
ACKR1	46.953	14.3414	-1.71103	0.0004	0.0107809
ACKR2	1.70377	7.87793	2.20909	0.00015	0.00542697
ACKR3	73.4008	16.7493	-2.13169	5e-05	0.0024729
ACPP	17.6429	42.31	1.26191	0.00405	0.0468798
ACSBG1	8.2205	2.84153	-1.53256	0.00185	0.0289092
ACVRL1	16.9169	6.67116	-1.34245	0.00245	0.034906
ADAM23	0.581765	10.3543	4.15365	5e-05	0.0024729
ADAM33	20.2677	4.56781	-2.14961	5e-05	0.0024729
ADAMTS1	55.401	8.68227	-2.67377	0.0002	0.00669203
ADAMTS10	6.6686	1.87317	-1.8319	0.00045	0.0118886
ADAMTS15	4.24524	0.740182	-2.5199	5e-05	0.0024729
ADAMTS2	19.6253	7.88254	-1.31598	0.0037	0.0445486
ADAMTS4	6.85224	1.23533	-2.47168	0.00055	0.0133316
ADAMTSL1	3.37172	0.379893	-3.14982	5e-05	0.0024729
ADAP2	6.63614	29.6853	2.16133	5e-05	0.0024729
ADCY2	3.29703	1.27498	-1.37069	0.0034	0.0422169
ADCY6	6.39552	2.80247	-1.19036	0.0044	0.0492244
ADGRA2	35.0789	14.5239	-1.27218	0.0017	0.0274109
ADGRD1	9.77218	1.94296	-2.33042	5e-05	0.0024729
ADGRL3	8.96339	3.18589	-1.49235	0.00185	0.0289092
ADH1B	90.0385	15.4878	-2.53941	5e-05	0.0024729
ADH7	0.113408	17.6407	7.28124	0.00225	0.0329514
ADIPOR1	51.3958	170.051	1.72624	0.00045	0.0118886
ADRB2	35.3636	10.9797	-1.68743	5e-05	0.0024729
AGTR1	12.8566	1.49937	-3.10008	5e-05	0.0024729
AKAP12	21.885	5.36338	-2.02873	0.00145	0.0244817
AKR1B10	0.829323	35.7079	5.42816	5e-05	0.0024729
ALDH1A2	3.2191	0.626823	-2.36053	0.001	0.0195332
ALDH3B2	27.8737	90.7771	1.70342	5e-05	0.0024729
ALDH7A1	4.87102	11.306	1.2148	0.00235	0.0339421
ALOX12B	15.8325	131.847	3.0579	5e-05	0.0024729
ALOX15	1.13434	8.1743	2.84925	0.00035	0.00983011
ALOXE3	8.45128	30.6006	1.85632	0.00045	0.0118886
AMMECR1	7.52778	18.2436	1.27709	0.00075	0.0162729
ANKEF1	1.69628	6.05647	1.8361	0.00025	0.00782996
ANKRD18A	1.87855	0.150977	-3.63723	0.00295	0.0388285
ANKRD31	0.130323	2.76097	4.40501	0.00165	0.0269598
ANKRD33B	9.27382	1.90672	-2.28207	5e-05	0.0024729
ANP32B	23.7738	87.1752	1.87455	0.0022	0.0325436
AOC3	18.9914	5.90021	-1.68651	0.00155	0.0257265
AOX1	24.7644	7.16959	-1.78831	0.0004	0.0107809
APBB1	8.34785	3.38487	-1.3023	0.0041	0.0470507
APELA	0.834933	3.5746	2.09805	0.00295	0.0388285
APOE	183.285	42.8268	-2.0975	5e-05	0.0024729
APOL6	8.93038	22.4436	1.32951	0.00295	0.0388285
APOLD1	36.3123	5.27723	-2.7826	5e-05	0.0024729
APOOL	4.56463	11.8771	1.37961	0.0012	0.0214438
AQP5	19.4082	96.462	2.3133	5e-05	0.0024729
AQP9	16.1693	2.77226	-2.54412	5e-05	0.0024729
AR	8.59614	3.78689	-1.18267	0.0036	0.0436667
ARAP2	18.541	43.5882	1.23322	0.00305	0.0398235
ARFGEF3	3.52396	1.04357	-1.75567	5e-05	0.0024729
ARG1	32.9791	718.557	4.44548	0.001	0.0195332
ARHGAP11A	2.77573	12.0262	2.11525	5e-05	0.0024729
ARHGAP6	4.92465	1.52825	-1.68814	0.00165	0.0269598
ARHGEF25	7.02807	1.96639	-1.83758	0.00195	0.0299306
ARHGEF26	10.978	4.69753	-1.22464	0.0013	0.0225451
ARL5B	9.19258	20.8809	1.18364	0.00165	0.0269598
ARNTL2	5.65505	22.9141	2.01862	5e-05	0.0024729
ARPC2	154.953	456.239	1.55796	0.00395	0.0463061
ARPC5L	20.6533	46.8276	1.18099	0.0024	0.034461
ARV1	10.7793	25.6256	1.24932	0.00335	0.0418793
ASAP2	18.0906	8.00218	-1.17678	0.00105	0.0199269
ASPM	2.65124	7.8414	1.56444	0.0003	0.00890242
ATF3	40.0537	3.58171	-3.48321	5e-05	0.0024729
ATG3	21.9646	62.0973	1.49935	0.0005	0.0126411
ATHL1	5.38902	2.10926	-1.35328	0.0032	0.0408737
ATIC	4.09732	14.021	1.77483	0.00015	0.00542697
ATOH8	5.35112	1.18461	-2.17543	0.00035	0.00983011
ATP10A	4.85376	1.80258	-1.42904	0.00095	0.0189086
ATP10B	3.52372	13.6583	1.95461	5e-05	0.0024729
ATP10D	12.512	27.9145	1.1577	0.0028	0.0377679
ATP1B3	91.7141	224.219	1.28969	0.00415	0.0473287
ATP6V0C	38.3143	92.7693	1.27576	0.0031	0.0401906
ATP6V0D1	33.6524	78.6971	1.2256	0.0012	0.0214438
ATP6V1B2	23.6355	60.6594	1.35978	0.001	0.0195332
ATP6V1D	18.5169	52.9357	1.5154	5e-05	0.0024729
ATP8B2	19.325	7.10908	-1.44273	0.00055	0.0133316
AURKA	1.26324	9.11399	2.85095	5e-05	0.0024729
AVPI1	21.2915	46.2247	1.11838	0.00345	0.0424787
AVPR1A	6.44488	2.12746	-1.59902	0.0006	0.0140789
AXL	35.2016	14.4951	-1.28008	0.00245	0.034906
AZGP1	139.395	410.475	1.55812	0.0007	0.0155557
BAG2	11.7042	2.74786	-2.09065	0.0003	0.00890242
BCAR3	9.08642	2.8465	-1.67452	0.001	0.0195332
BCL2	10.5872	4.9289	-1.10298	0.0045	0.0498872
BCL6B	5.74552	1.69218	-1.76356	0.0004	0.0107809
BDH1	4.31585	18.7705	2.12075	0.0001	0.00404656
BEX2	4.64694	14.7715	1.66846	0.0026	0.0362347
BHMT2	3.86031	0.757282	-2.34981	0.00175	0.0278502
BIRC5	2.26077	7.65559	1.7597	0.0002	0.00669203
BLM	0.614318	2.19355	1.83621	0.00135	0.0232475
BLNK	3.52547	23.5261	2.73837	5e-05	0.0024729
BLOC1S3	2.75015	7.55857	1.4586	0.002	0.0304751
BMP1	10.3831	3.31615	-1.64665	0.00125	0.0219108
BMP3	1.93724	0.131591	-3.87987	5e-05	0.0024729
BNC1	8.1159	20.1872	1.31462	0.00305	0.0398235
BOC	24.1814	9.51811	-1.34515	0.00415	0.0473287
BPIFC	11.3377	46.6316	2.04017	5e-05	0.0024729
BRAP	8.00442	19.3688	1.27486	0.0033	0.0416083
BRCC3	5.61163	15.0679	1.42498	0.00125	0.0219108
BRIP1	0.898377	2.68873	1.58153	0.0014	0.0238568
BTC	14.532	1.19125	-3.60869	5e-05	0.0024729
BTG3	16.7432	43.3778	1.37338	0.0005	0.0126411
BTNL9	3.85609	1.23799	-1.63913	0.00305	0.0398235
BUB1	1.32636	5.38045	2.02025	0.00035	0.00983011
C10orf99	1.64598	229.402	7.12278	0.00015	0.00542697
C11orf95	4.88677	2.05643	-1.24873	0.0032	0.0408737
C11orf96	39.7378	4.86304	-3.03058	5e-05	0.0024729
C12orf56	0.326794	7.22033	4.46561	0.00115	0.0211154
C14orf1	11.8236	28.5644	1.27255	0.0022	0.0325436
C14orf132	17.2761	5.65877	-1.61022	0.0001	0.00404656
C16orf70	9.03602	26.3345	1.54319	0.00375	0.0449663
C18orf21	8.84755	25.2622	1.51363	0.0028	0.0377679
C1QA	89.77	27.8913	-1.68642	0.0004	0.0107809
C1QTNF2	4.75372	1.34682	-1.8195	0.00055	0.0133316
C1orf115	9.83154	3.83679	-1.35752	0.0013	0.0225451
C1orf233	2.54921	8.47085	1.73246	0.00235	0.0339421
C1orf68	112.377	479.59	2.09345	5e-05	0.0024729
C1orf95	2.06129	0.785638	-1.39161	0.0018	0.0283086
C21orf59	16.451	36.1684	1.13655	0.00405	0.0468798
C4orf32	9.7832	22.109	1.17626	0.00105	0.0199269
C5AR1	5.02942	1.25943	-1.99762	0.00075	0.0162729
C5orf22	5.95561	14.4873	1.28247	0.00235	0.0339421
C5orf51	8.25411	21.6168	1.38897	0.0038	0.045307
C7	18.5983	3.17485	-2.55041	5e-05	0.0024729
C9orf85	5.13222	18.1348	1.82111	0.0006	0.0140789
CACNA1H	5.8856	0.642126	-3.19626	5e-05	0.0024729
CACNB4	3.35397	1.45297	-1.20686	0.004	0.0466317
CADM3	20.6711	6.78227	-1.60778	0.0001	0.00404656
CALHM2	14.6811	4.83235	-1.60317	0.0012	0.0214438
CALML3	93.0411	821.725	3.14272	0.00105	0.0199269
CASC5	1.48532	4.19727	1.49868	0.0009	0.0181845
CASP14	62.0666	314.722	2.34219	0.00385	0.0454969
CASP2	6.24329	18.1637	1.54068	0.00445	0.0495197
CBR1	46.5805	95.8962	1.04175	0.0036	0.0436667
CBX7	10.3398	3.73998	-1.4671	0.0008	0.0168839
CCBE1	4.16913	1.48238	-1.49183	0.0003	0.00890242
CCDC144B	2.06026	0.743822	-1.4698	0.00155	0.0257265
CCDC3	40.8432	19.3272	-1.07947	0.00315	0.040588
CCDC34	3.4618	16.1556	2.22244	0.00015	0.00542697
CCL13	24.3185	65.0866	1.42031	0.0022	0.0325436
CCL14	122.359	23.7389	-2.3658	5e-05	0.0024729
CCL17	0.924319	15.9249	4.10675	0.0018	0.0283086
CCL18	19.7599	108.577	2.45807	5e-05	0.0024729
CCL19	16.0273	45.1205	1.49325	0.00295	0.0388285
CCL22	1.67186	24.0569	3.84692	5e-05	0.0024729
CCL5	2.75209	16.0431	2.54336	0.0007	0.0155557
CCNB1	4.22309	16.8183	1.99366	5e-05	0.0024729
CCNB2	3.21817	15.4144	2.25996	0.00015	0.00542697
CCNYL1	4.09017	11.9651	1.5486	0.0017	0.0274109
CCR5	0.644524	3.73518	2.53487	0.0011	0.0205049
CCR7	0.79868	3.36789	2.07615	0.0021	0.0316054
CCT6A	37.6689	95.7288	1.34558	0.0026	0.0362347
CD14	41.1783	14.3303	-1.52281	0.004	0.0466317
CD1B	0.785381	12.1517	3.95162	5e-05	0.0024729
CD1E	4.13807	12.7179	1.61983	0.00355	0.0432746
CD2	2.2714	13.4113	2.56179	5e-05	0.0024729
CD226	0.748167	3.14633	2.07224	0.0037	0.0445486
CD300LG	3.83441	0.964146	-1.99168	0.00225	0.0329514
CD34	66.0735	18.0855	-1.86924	0.0001	0.00404656
CD3D	2.19428	8.98271	2.0334	0.00345	0.0424787
CD3E	1.5345	6.26547	2.02965	0.0038	0.045307
CD3G	0.902128	7.31064	3.01859	0.00025	0.00782996
CD69	9.96284	2.53552	-1.97427	0.0005	0.0126411
CD99L2	13.7485	6.07256	-1.17889	0.00445	0.0495197
CDA	3.82566	26.0185	2.76575	5e-05	0.0024729
CDC25A	0.4547	2.10395	2.21011	0.00335	0.0418793
CDC42EP2	7.97899	1.97813	-2.01207	0.00015	0.00542697
CDC6	1.44674	5.96525	2.04378	0.0005	0.0126411
CDC7	2.03113	6.77958	1.73891	0.0005	0.0126411
CDCA2	0.970511	3.95825	2.02805	0.0008	0.0168839
CDCA5	1.3818	4.01141	1.53756	0.00415	0.0473287
CDCA7	4.80178	17.0634	1.82927	0.00025	0.00782996
CDH22	1.19637	0.146408	-3.03059	0.00445	0.0495197
CDH26	0.309554	3.18527	3.36315	0.00245	0.034906
CDH3	8.19485	31.8503	1.95852	5e-05	0.0024729
CDK5R1	1.04299	5.14407	2.30218	0.00015	0.00542697
CDK7	12.8191	31.547	1.29921	0.00095	0.0189086
CDKN2B	7.88325	58.1943	2.88401	0.0008	0.0168839
CDKN3	2.63511	11.2791	2.09772	0.00275	0.0373679
CDR1	21.072	146.975	2.80218	0.00215	0.0320623
CDS1	9.61174	29.0934	1.59782	0.0005	0.0126411
CEACAM19	2.14889	7.74491	1.84966	0.0015	0.0250951
CEACAM5	1.44697	5.7513	1.99085	0.0018	0.0283086
CEBPD	78.3517	27.968	-1.48619	0.00015	0.00542697
CECR1	5.53131	14.9867	1.43799	0.00125	0.0219108
CENPE	1.48114	5.39806	1.86573	5e-05	0.0024729
CENPF	4.63161	15.5251	1.74502	5e-05	0.0024729
CEP55	2.1545	8.50627	1.98118	0.00015	0.00542697
CERS3	23.3184	60.1528	1.36716	0.00355	0.0432746
CFD	532.507	54.606	-3.28567	5e-05	0.0024729
CHAF1B	2.3363	6.28784	1.42834	0.002	0.0304751
CHEK1	2.15768	7.9311	1.87804	0.0008	0.0168839
CHI3L2	3.32267	34.2292	3.36481	5e-05	0.0024729
CHMP4C	10.2994	27.6125	1.42276	0.0009	0.0181845
CHPT1	20.0921	7.49089	-1.42342	0.0008	0.0168839
CHRAC1	12.0214	41.804	1.79804	0.00065	0.0147571
CHRD	5.53191	1.48952	-1.89293	0.00125	0.0219108
CHRNA5	0.198563	1.99202	3.32656	0.00285	0.0382666
CHRNA9	0.225357	2.2598	3.32591	0.0026	0.0362347
CHST2	1.77577	5.6551	1.67111	0.00045	0.0118886
CIRH1A	5.17241	13.8285	1.41874	0.00305	0.0398235
CISD2	3.55131	7.9871	1.16932	0.0028	0.0377679
CKAP2	7.14783	22.9489	1.68285	0.00075	0.0162729
CKAP2L	0.828903	4.0773	2.29834	5e-05	0.0024729
CKMT1A	2.38841	14.4169	2.59364	5e-05	0.0024729
CLDN11	18.5514	4.17252	-2.15253	0.0001	0.00404656
CLDN23	9.00172	1.65991	-2.4391	5e-05	0.0024729
CLDN5	27.293	4.88692	-2.48153	0.0001	0.00404656
CLDN8	8.86696	0.937425	-3.24167	0.0001	0.00404656
CLEC11A	11.0231	3.82191	-1.52816	0.0032	0.0408737
CLEC2A	28.1653	8.51554	-1.72575	0.00125	0.0219108
CLEC2D	5.23569	27.0676	2.37012	0.0026	0.0362347
CLEC3B	388.05	50.8604	-2.93163	5e-05	0.0024729
CLEC7A	4.07208	30.2253	2.89192	5e-05	0.0024729
CLPX	20.4007	44.6044	1.12857	0.00145	0.0244817
CLSPN	0.506132	2.59629	2.35887	0.0001	0.00404656
CMAHP	14.6295	5.04823	-1.53503	0.0005	0.0126411
CMAS	14.4177	48.4135	1.74756	0.0001	0.00404656
CMYA5	3.04834	0.854278	-1.83525	0.0001	0.00404656
CNDP2	7.52942	17.7072	1.23372	0.0043	0.0484748
CNFN	65.4467	1679.96	4.68196	5e-05	0.0024729
CNKSR2	2.42823	0.466069	-2.38129	0.0014	0.0238568
CNNM4	3.91433	14.596	1.89874	5e-05	0.0024729
CNR1	1.77808	0.431206	-2.04387	0.0027	0.0370657
CNTN4	2.82674	0.488466	-2.53281	0.001	0.0195332
CNTNAP3	5.09307	1.25323	-2.02288	0.0001	0.00404656
COA6	9.21804	51.4334	2.48017	0.00025	0.00782996
COL11A1	1.85628	0.287919	-2.68868	0.00295	0.0388285
COL16A1	30.302	12.146	-1.31894	0.002	0.0304751
COL21A1	6.06766	2.29698	-1.4014	0.00085	0.0176851
COLEC12	33.1803	14.5248	-1.1918	0.00275	0.0373679
COMP	11.8553	88.6376	2.90239	5e-05	0.0024729
COX5A	31.2331	87.4066	1.48467	0.00025	0.00782996
CPA4	16.6054	142.812	3.1044	5e-05	0.0024729
CPED1	14.7094	6.17156	-1.25303	0.00445	0.0495197
CPSF3	11.4811	32.26	1.49048	0.001	0.0195332
CPZ	21.32	1.97129	-3.43499	5e-05	0.0024729
CRAT	13.5965	4.86332	-1.48322	0.00135	0.0232475
CRCT1	62.9396	239.435	1.92759	0.0001	0.00404656
CRISP3	5.33583	1.36275	-1.96919	0.0039	0.0458297
CROCC	4.60441	1.67568	-1.45827	0.0018	0.0283086
CSNK2A2	25.5995	124.609	2.28322	5e-05	0.0024729
CSRNP1	50.5799	13.1277	-1.94595	0.0001	0.00404656
CSRP2	9.86346	99.5637	3.33545	5e-05	0.0024729
CST7	3.34702	12.0846	1.85222	0.00105	0.0199269
CSTB	49.7119	172.405	1.79414	0.0001	0.00404656
CTDNEP1	19.5897	56.7626	1.53485	0.00185	0.0289092
CTGF	180.432	27.0261	-2.73903	5e-05	0.0024729
CTHRC1	73.0558	17.957	-2.02445	0.00025	0.00782996
CTLA4	0.43417	2.59411	2.57891	0.00095	0.0189086
CTSC	60.4176	168.388	1.47875	0.00285	0.0382666
CTSF	30.3142	8.30919	-1.86722	5e-05	0.0024729
CTSV	12.4357	4.01605	-1.63064	0.0003	0.00890242
CUEDC1	7.35301	3.23962	-1.18251	0.0039	0.0458297
CWH43	13.2871	71.9118	2.43621	5e-05	0.0024729
CXCL10	1.53739	84.8718	5.78673	0.00125	0.0219108
CXCL2	9.62658	1.14307	-3.07411	0.004	0.0466317
CXorf36	9.3817	2.92843	-1.67972	0.0008	0.0168839
CYCS	12.9423	65.6878	2.34353	0.00015	0.00542697
CYP1B1	14.6454	5.05625	-1.5343	0.0001	0.00404656
CYP2W1	2.1654	0.210708	-3.36132	0.004	0.0466317
CYP3A5	11.1743	3.54921	-1.65461	0.0026	0.0362347
CYP4B1	11.6473	1.14872	-3.34189	0.00025	0.00782996
CYP4F22	11.7401	33.2021	1.49983	5e-05	0.0024729
CYR61	66.0814	7.55886	-3.128	5e-05	0.0024729
CYSRT1	9.79505	32.7911	1.74318	0.00015	0.00542697
DANCR	17.1324	40.512	1.24162	0.00355	0.0432746
DAPL1	61.9633	226.628	1.87084	5e-05	0.0024729
DBN1	38.9636	6.60234	-2.56108	5e-05	0.0024729
DCHS1	10.5852	2.34473	-2.17456	5e-05	0.0024729
DCLK1	23.224	6.35687	-1.86923	0.00115	0.0211154
DCLRE1B	3.38331	7.52022	1.15234	0.00425	0.0482071
DDHD1	3.35764	8.33975	1.31256	0.00055	0.0133316
DDR2	33.3079	13.822	-1.2689	0.00285	0.0382666
DDX1	25.9679	64.5114	1.31282	0.0027	0.0370657
DDX52	5.38343	15.0169	1.47999	5e-05	0.0024729
DDX58	7.24601	17.1731	1.24489	0.0007	0.0155557
DENND2A	5.95719	0.848679	-2.81134	5e-05	0.0024729
DEPDC1B	0.86968	3.62156	2.05805	0.00415	0.0473287
DEPTOR	10.2424	4.36983	-1.2289	0.0043	0.0484748
DHCR7	11.9	28.5492	1.26249	0.00125	0.0219108
DHX32	15.2333	57.1272	1.90695	0.00125	0.0219108
DIRC3	0.396262	2.85806	2.85051	0.00015	0.00542697
DKC1	13.2063	33.554	1.34526	0.0015	0.0250951
DKK1	3.35227	0.529274	-2.66305	0.0008	0.0168839
DKK2	19.5353	1.89686	-3.36439	5e-05	0.0024729
DLG2	3.40989	0.896329	-1.92762	0.0002	0.00669203
DLGAP5	1.35333	7.16287	2.40403	0.00015	0.00542697
DLX3	6.4644	20.4883	1.66421	5e-05	0.0024729
DLX5	4.74599	60.7067	3.67707	5e-05	0.0024729
DNAJB6	28.0267	74.7709	1.41567	0.0007	0.0155557
DPAGT1	4.62969	13.1064	1.50128	0.0006	0.0140789
DSC2	11.6617	372.685	4.9981	0.00035	0.00983011
DSG3	30.8007	174.556	2.50266	5e-05	0.0024729
DUOX1	12.875	30.776	1.25724	0.00345	0.0424787
DUOXA1	13.0291	35.6308	1.45138	0.0011	0.0205049
DUSP1	531.898	68.0035	-2.96747	5e-05	0.0024729
DUSP14	27.5636	154.992	2.49135	5e-05	0.0024729
DUSP6	31.5043	9.82406	-1.68116	0.00015	0.00542697
DYNLL1	187.396	735.836	1.9733	0.0001	0.00404656
DYNLT3	15.9557	69.1834	2.11635	0.00015	0.00542697
DZIP1L	4.44566	1.23074	-1.85287	0.00095	0.0189086
E2F2	1.8219	4.19446	1.20304	0.00315	0.040588
E2F8	1.17866	7.95811	2.75527	5e-05	0.0024729
EAF1	10.5444	36.8824	1.80646	0.00065	0.0147571
EBF3	4.55568	1.80872	-1.3327	0.00195	0.0299306
EBNA1BP2	20.9612	59.6735	1.50936	0.00025	0.00782996
ECT2	4.88505	10.9027	1.15824	0.0041	0.0470507
EDIL3	10.6286	3.82898	-1.47292	0.00095	0.0189086
EDN1	16.7895	5.22476	-1.68412	0.0002	0.00669203
EEF2K	41.2316	15.3702	-1.42362	0.0011	0.0205049
EFEMP2	23.6151	6.6272	-1.83324	0.0043	0.0484748
EFR3B	0.538788	3.51523	2.70583	5e-05	0.0024729
EGFL7	26.8852	7.35028	-1.87094	0.0004	0.0107809
EGR2	7.30291	2.77008	-1.39854	0.00325	0.04119
EHF	22.3703	61.7326	1.46445	0.0029	0.0386553
EIF2S1	21.548	52.2158	1.27693	0.0038	0.045307
EIF2S2	18.4034	44.1835	1.26353	0.0008	0.0168839
EIF5B	11.0293	100.806	3.19217	0.0003	0.00890242
EIF6	67.8886	166.472	1.29404	0.00125	0.0219108
ELN	109.084	10.6972	-3.35013	0.0001	0.00404656
ELOVL3	7.36304	0.626654	-3.55456	0.0033	0.0416083
ELOVL4	25.1442	141.203	2.48948	0.0003	0.00890242
ELOVL7	18.2889	71.3183	1.9633	5e-05	0.0024729
EMC7	25.5542	57.9342	1.18085	0.0033	0.0416083
EMILIN1	14.6003	3.81797	-1.93512	5e-05	0.0024729
EMILIN2	17.2314	6.38021	-1.43337	0.0004	0.0107809
EMP3	78.6114	32.4639	-1.2759	0.00335	0.0418793
ENDOU	9.44482	21.2863	1.17233	0.00375	0.0449663
ENPEP	4.0546	1.29655	-1.64488	0.00225	0.0329514
ENTPD3	1.56125	17.0353	3.44775	5e-05	0.0024729
EPB41L4A	5.81231	13.7974	1.24721	0.0039	0.0458297
EPGN	1.03089	29.6271	4.84495	5e-05	0.0024729
EPHB1	2.53496	0.599285	-2.08065	0.0001	0.00404656
EPHX3	13.0392	50.4038	1.95067	0.00015	0.00542697
EPN3	4.40448	13.7817	1.64571	0.0002	0.00669203
EPSTI1	2.90431	10.4145	1.84233	0.0004	0.0107809
ERAP2	5.28158	14.9328	1.49945	0.0008	0.0168839
EREG	14.5718	73.134	2.32736	0.0005	0.0126411
ERO1L	9.15651	30.2372	1.72345	0.0001	0.00404656
ERVMER34-1	0.225203	3.80609	4.07901	0.0015	0.0250951
ESCO2	0.9268	5.58114	2.59023	5e-05	0.0024729
ESR1	3.38849	0.891225	-1.92678	0.00065	0.0147571
ESRP1	31.7242	130.989	2.04578	0.0028	0.0377679
ESYT3	4.76684	15.0517	1.65882	5e-05	0.0024729
EVC2	3.83587	1.50582	-1.34901	0.0041	0.0470507
EXO1	0.916654	4.89033	2.41548	0.00035	0.00983011
EZH1	12.363	5.71023	-1.1144	0.002	0.0304751
EZH2	3.91185	15.3413	1.9715	0.0001	0.00404656
F10	21.3729	8.5696	-1.31848	0.00415	0.0473287
F3	37.5736	6.5355	-2.52335	5e-05	0.0024729
F5	0.642153	2.69232	2.06786	0.00045	0.0118886
FABP3	11.6046	1.71242	-2.76059	0.0003	0.00890242
FABP5	5.32906	149.347	4.80864	5e-05	0.0024729
FAIM2	0.29514	3.23543	3.45449	5e-05	0.0024729
FAM110C	3.21548	17.1167	2.4123	5e-05	0.0024729
FAM111B	1.86385	5.49528	1.5599	0.0022	0.0325436
FAM117A	8.78967	3.9304	-1.16113	0.0041	0.0470507
FAM127B	11.8649	39.1108	1.72087	0.0021	0.0316054
FAM134B	12.6158	4.24363	-1.57187	0.0005	0.0126411
FAM13A	11.6254	4.2421	-1.45444	0.0013	0.0225451
FAM160A1	12.6274	28.8872	1.19387	0.00375	0.0449663
FAM162A	35.8921	97.7398	1.44528	5e-05	0.0024729
FAM167A	7.85085	20.8543	1.40942	0.0005	0.0126411
FAM180A	9.48736	2.91982	-1.70012	0.00025	0.00782996
FAM180B	16.2453	4.78556	-1.76326	0.0017	0.0274109
FAM198A	6.68329	1.69242	-1.98147	5e-05	0.0024729
FAM19A5	7.48654	1.91511	-1.96687	0.00115	0.0211154
FAM213A	50.686	157.039	1.63146	0.00035	0.00983011
FAM220A	8.02206	27.3618	1.77012	0.0003	0.00890242
FAM25A	97.3094	537.989	2.46693	5e-05	0.0024729
FAM25BP	9.71626	42.8539	2.14095	0.00125	0.0219108
FAM83C	11.5674	31.0414	1.42413	0.00055	0.0133316
FAM84A	7.27306	46.0684	2.66314	0.00015	0.00542697
FAM89A	13.9194	97.6276	2.81019	5e-05	0.0024729
FAM98A	9.45528	42.5682	2.17058	5e-05	0.0024729
FAP	23.0469	7.28246	-1.66207	0.0003	0.00890242
FAT3	1.46605	0.165276	-3.14899	0.00105	0.0199269
FAT4	15.903	6.44498	-1.30305	0.00335	0.0418793
FAXDC2	17.3273	5.88062	-1.55901	0.00015	0.00542697
FBLN5	34.1094	14.6768	-1.21664	0.00185	0.0289092
FBLN7	5.03472	1.38894	-1.85793	0.0025	0.0353441
FBXO31	8.54738	3.98929	-1.09935	0.0041	0.0470507
FBXO45	6.89329	50.7839	2.88111	5e-05	0.0024729
FBXO5	2.91306	9.26479	1.66922	0.0012	0.0214438
FCGRT	97.8284	27.3063	-1.84102	0.0001	0.00404656
FCHSD1	5.97452	14.4433	1.2735	0.00265	0.0367572
FDFT1	30.9072	101.301	1.71264	0.0018	0.0283086
FEN1	5.59708	13.6347	1.28453	0.00275	0.0373679
FERMT2	38.2072	14.1258	-1.43551	0.0019	0.0294711
FETUB	0.369664	12.8557	5.12005	0.0004	0.0107809
FGFR1	35.8378	10.3409	-1.79312	0.00055	0.0133316
FGFR3	70.9594	26.3885	-1.42708	0.00355	0.0432746
FILIP1	5.32329	1.04829	-2.34428	0.00015	0.00542697
FKBP10	33.197	9.10923	-1.86565	5e-05	0.0024729
FLCN	11.0094	4.84734	-1.18347	0.00175	0.0278502
FLT4	4.38125	1.25448	-1.80425	0.0005	0.0126411
FN1	210.983	52.4292	-2.00868	0.00045	0.0118886
FOLR2	32.9977	12.9071	-1.3542	0.0041	0.0470507
FOS	871.924	18.5626	-5.55374	5e-05	0.0024729
FOSB	75.6344	1.65648	-5.51285	5e-05	0.0024729
FOSL1	4.37821	16.295	1.89602	0.0035	0.0429503
FOXN1	4.94486	15.2191	1.62188	0.0009	0.0181845
FOXRED2	3.08831	9.52091	1.62428	0.00025	0.00782996
FRAS1	1.27358	0.405104	-1.65252	0.00035	0.00983011
FREM1	3.68384	1.36227	-1.4352	0.0009	0.0181845
FRMPD1	1.27933	9.82285	2.94076	5e-05	0.0024729
FSTL3	14.4411	3.46399	-2.05967	5e-05	0.0024729
FUCA1	20.4916	10.0109	-1.03345	0.0045	0.0498872
FUT2	1.23811	6.23962	2.33332	0.0004	0.0107809
FXYD1	24.8224	6.30785	-1.97642	0.0041	0.0470507
FXYD3	46.0787	98.9329	1.10235	0.00365	0.0441274
FXYD6	11.7309	4.59101	-1.35343	0.00275	0.0373679
FYB	3.67126	8.80023	1.26127	0.00275	0.0373679
FZD10	3.63351	9.74854	1.42382	0.0012	0.0214438
GADD45B	94.7286	20.7688	-2.18938	0.0001	0.00404656
GALNT15	12.896	1.60482	-3.00643	5e-05	0.0024729
GALNT16	19.4452	3.24922	-2.58125	5e-05	0.0024729
GALNT3	4.84876	11.3436	1.22619	0.003	0.0394159
GALNT6	2.69278	15.8478	2.55712	5e-05	0.0024729
GAR1	4.54816	17.1028	1.91088	0.0013	0.0225451
GAREM	8.1637	28.3827	1.79772	0.0019	0.0294711
GARS	26.6925	76.9452	1.5274	0.00105	0.0199269
GAS1	62.6723	18.8951	-1.72982	5e-05	0.0024729
GAS6	64.3331	20.6874	-1.63681	0.0003	0.00890242
GATA3	40.1005	12.7447	-1.65373	0.00145	0.0244817
GATA6	1.58009	0.217398	-2.8616	0.0005	0.0126411
GBA	14.6558	34.0696	1.21701	0.0014	0.0238568
GBP1	10.4569	42.9184	2.03714	5e-05	0.0024729
GBP3	6.79119	15.8346	1.22135	0.00325	0.04119
GBP4	3.40488	10.9933	1.69095	0.00055	0.0133316
GBP5	1.03067	5.24867	2.34837	0.00015	0.00542697
GBP6	0.426113	6.96024	4.02983	5e-05	0.0024729
GCH1	4.45222	12.7086	1.51321	0.0004	0.0107809
GCNT4	2.29669	14.0704	2.61503	5e-05	0.0024729
GDA	0.186383	20.4332	6.77651	0.0002	0.00669203
GDPD3	3.50621	24.842	2.8248	5e-05	0.0024729
GFAP	0.299596	25.1527	6.39155	0.0001	0.00404656
GFPT2	11.3703	3.10654	-1.87188	5e-05	0.0024729
GFRA1	17.5647	5.66319	-1.63299	0.0001	0.00404656
GGCT	33.8858	108.128	1.67399	0.0004	0.0107809
GGH	13.2362	149.728	3.49979	5e-05	0.0024729
GINS1	1.86225	5.21507	1.48564	0.00155	0.0257265
GINS2	3.09401	9.50426	1.6191	0.0033	0.0416083
GJA3	0.138149	1.10392	2.99833	0.00375	0.0449663
GJB4	12.17	3.14082	-1.95412	0.00355	0.0432746
GJB6	18.1383	312.855	4.10838	5e-05	0.0024729
GJC2	1.93161	0.454759	-2.08663	0.0031	0.0401906
GLRX	14.9722	122.838	3.03641	5e-05	0.0024729
GLTP	118.478	367.059	1.63139	0.0015	0.0250951
GNA11	21.3799	10.3519	-1.04635	0.00345	0.0424787
GNL2	18.0997	42.3365	1.22593	0.0031	0.0401906
GPATCH4	5.92389	23.3598	1.97941	0.0002	0.00669203
GPC3	20.6025	5.86291	-1.81313	0.00045	0.0118886
GPIHBP1	4.92536	0.631082	-2.96433	0.00435	0.0488884
GPR1	4.19643	12.8355	1.61291	0.0005	0.0126411
GPRIN1	0.960313	3.17756	1.72634	0.00125	0.0219108
GRASP	7.85817	2.37224	-1.72794	0.0024	0.034461
GREB1	2.33302	0.834865	-1.48259	0.00355	0.0432746
GREB1L	1.56296	0.0735221	-4.40996	0.0012	0.0214438
GREM2	6.83062	1.06869	-2.67617	5e-05	0.0024729
GRPEL1	15.4459	34.1411	1.14429	0.0013	0.0225451
GSDMA	22.0843	135.039	2.61228	5e-05	0.0024729
GSDMC	10.3643	27.0311	1.383	0.0005	0.0126411
GSK3A	9.19596	22.9219	1.31765	0.004	0.0466317
GSKIP	11.5944	26.0127	1.16579	0.0032	0.0408737
GSTM3	17.6291	7.62331	-1.20947	0.0026	0.0362347
GSTM5	8.91106	2.36298	-1.91499	0.00115	0.0211154
GUCY1A2	5.95111	2.17044	-1.45517	0.0012	0.0214438
GUF1	7.23757	19.1847	1.40638	0.00055	0.0133316
GXYLT2	13.7402	3.00425	-2.19333	0.00025	0.00782996
GYPC	34.2966	12.3002	-1.47938	0.00145	0.0244817
H19	88.7708	16.2406	-2.45048	0.00075	0.0162729
H1F0	47.6533	118.327	1.31214	0.0039	0.0458297
H2AFZ	64.7685	174.092	1.42649	0.0009	0.0181845
H6PD	28.6	11.9467	-1.2594	0.0035	0.0429503
HAL	13.8775	55.1577	1.99081	5e-05	0.0024729
HAND2	3.0059	0.729117	-2.04358	0.00385	0.0454969
HAS2	20.5103	7.75138	-1.40383	0.00165	0.0269598
HAT1	19.1466	70.4462	1.87944	0.00055	0.0133316
HCCS	5.14888	15.4693	1.58708	0.00055	0.0133316
HDDC2	8.96996	26.7051	1.57394	0.0012	0.0214438
HEPHL1	0.689054	6.91627	3.3273	0.0002	0.00669203
HERC6	2.50465	18.5191	2.88633	5e-05	0.0024729
HEXA	28.6834	11.8277	-1.27804	0.00195	0.0299306
HIC1	8.4556	1.25607	-2.75099	5e-05	0.0024729
HIGD1A	30.3693	92.7412	1.6106	0.0004	0.0107809
HIST1H1A	4.78997	70.4991	3.87952	5e-05	0.0024729
HIST1H2BF	16.761	57.2818	1.77297	0.00205	0.0310438
HIST1H2BH	44.4764	102.988	1.21137	0.00445	0.0495197
HIST1H3C	32.1276	87.0643	1.43827	0.00165	0.0269598
HIST1H3J	10.0895	34.0947	1.7567	0.0017	0.0274109
HJURP	1.06633	3.72622	1.80506	0.0012	0.0214438
HK2	3.61065	35.6957	3.30542	0.0001	0.00404656
HLA-C	6.78319	34.3474	2.34016	0.00065	0.0147571
HLA-DQA1	15.5492	79.714	2.358	5e-05	0.0024729
HLA-DRB1	10.894	125.15	3.52206	5e-05	0.0024729
HLA-DRB5	5.11933	75.0496	3.87382	5e-05	0.0024729
HMCN2	5.19708	0.651145	-2.99665	5e-05	0.0024729
HMGB2	30.789	74.0173	1.26545	0.0045	0.0498872
HMGCR	29.3785	95.7005	1.70376	0.00075	0.0162729
HMMR	1.5505	6.44211	2.0548	0.00065	0.0147571
HMOX1	23.7262	89.3366	1.91277	5e-05	0.0024729
HOMER1	3.50093	13.2767	1.92308	5e-05	0.0024729
HOMER2	16.0642	42.7357	1.41159	0.00035	0.00983011
HOOK1	6.49031	27.9004	2.10393	5e-05	0.0024729
HOXA13	0.504049	3.25183	2.68961	0.0006	0.0140789
HOXB-AS3	2.00198	0.322194	-2.63543	0.0042	0.0477506
HPGD	25.2284	73.1336	1.53548	0.00015	0.00542697
HPSE	2.82519	8.03914	1.50869	0.0004	0.0107809
HSD11B1	14.7723	2.48506	-2.57154	0.00095	0.0189086
HSPA12B	7.00706	2.20434	-1.66846	0.00075	0.0162729
HSPA2	25.4392	64.9606	1.35251	0.00065	0.0147571
HSPA4L	9.86304	28.0295	1.50684	0.0003	0.00890242
HSPA7	6.88696	1.79268	-1.94175	0.00055	0.0133316
HSPB7	5.51196	1.30032	-2.0837	0.00035	0.00983011
HTATIP2	15.4928	37.9633	1.29301	0.00235	0.0339421
HTATSF1P2	1.51657	8.63283	2.50902	5e-05	0.0024729
HTRA3	27.1251	4.22614	-2.68222	5e-05	0.0024729
HYAL4	0.236168	1.85481	2.97338	0.0026	0.0362347
ICOS	0.237926	3.29427	3.79137	0.00345	0.0424787
ICT1	13.1518	35.3875	1.42798	0.0008	0.0168839
ID4	54.8426	19.9674	-1.45765	0.00035	0.00983011
IDH3A	12.9512	34.4729	1.41237	0.0003	0.00890242
IDI1	21.7176	64.8881	1.57909	0.0006	0.0140789
IDO1	0.268698	3.70241	3.7844	0.00355	0.0432746
IER2	64.5825	18.3884	-1.81235	0.00095	0.0189086
IFI27	61.3233	607.262	3.30781	5e-05	0.0024729
IFI30	31.8932	75.6704	1.24648	0.00195	0.0299306
IFI44	7.92158	20.3392	1.3604	0.00195	0.0299306
IFI6	30.148	92.6304	1.61942	0.0007	0.0155557
IFIH1	5.00511	19.9111	1.9921	5e-05	0.0024729
IFIT3	9.98027	25.2075	1.3367	0.0021	0.0316054
IFITM10	1.20629	4.98739	2.04771	0.0004	0.0107809
IGDCC4	2.03573	0.557786	-1.86776	0.00055	0.0133316
IGFBP5	284.922	48.0916	-2.56671	0.0008	0.0168839
IGFBP6	89.3826	16.982	-2.39599	5e-05	0.0024729
IGFL3	6.23447	27.8329	2.15845	0.0002	0.00669203
IGSF3	11.7869	29.7529	1.33585	0.0009	0.0181845
IKZF2	10.5489	1.96369	-2.42545	5e-05	0.0024729
IKZF3	0.733549	3.28488	2.16288	5e-05	0.0024729
IL2RG	3.03916	14.295	2.23377	0.0001	0.00404656
IL33	29.1018	12.123	-1.26337	0.0009	0.0181845
IL34	24.9716	3.60565	-2.79195	5e-05	0.0024729
IL36B	1.8623	9.94264	2.41654	0.0011	0.0205049
IL36G	5.34237	139.201	4.70355	5e-05	0.0024729
IL36RN	17.9883	154.14	3.09911	5e-05	0.0024729
INA	0.226959	5.12521	4.49711	0.00125	0.0219108
INHBA	2.9933	10.7717	1.84744	0.0009	0.0181845
INHBB	9.93832	3.7297	-1.41394	0.00065	0.0147571
INMT	12.8242	1.91004	-2.7472	0.00035	0.00983011
INPP5A	15.3768	6.90941	-1.15412	0.0028	0.0377679
IPCEF1	0.583774	1.68897	1.53266	0.00415	0.0473287
IRS1	10.6404	1.98829	-2.41995	5e-05	0.0024729
IRX3	20.5886	7.82108	-1.39641	0.00105	0.0199269
ISLR	64.3383	20.2685	-1.66644	0.00015	0.00542697
ITGA11	10.7983	2.99142	-1.85191	5e-05	0.0024729
ITGA7	12.7314	3.65683	-1.79973	0.001	0.0195332
ITGB3	9.26863	3.46231	-1.42062	0.0009	0.0181845
ITGB6	1.89849	4.7849	1.33364	0.00405	0.0468798
ITIH5	32.2363	7.20569	-2.16148	5e-05	0.0024729
ITSN2	14.4354	39.3123	1.44537	0.0012	0.0214438
IVL	33.9517	124.227	1.87142	5e-05	0.0024729
JARID2	11.1732	32.7582	1.55182	0.00245	0.034906
JCHAIN	1.22353	11.5066	3.23334	5e-05	0.0024729
JDP2	12.3108	4.97698	-1.30658	0.00275	0.0373679
JMY	9.60705	43.1698	2.16786	0.00085	0.0176851
JPH2	4.27955	0.820739	-2.38246	0.00065	0.0147571
JUN	126.608	15.4013	-3.03924	5e-05	0.0024729
JUNB	317.432	75.9573	-2.06319	0.0012	0.0214438
JUND	119.181	42.4066	-1.49079	0.0001	0.00404656
KANK3	4.36273	1.22603	-1.83124	0.00105	0.0199269
KAT2B	13.117	31.2444	1.25216	0.00165	0.0269598
KAZALD1	2.82208	0.748815	-1.91408	0.00295	0.0388285
KCNA1	1.01786	0.0856312	-3.57126	0.00015	0.00542697
KCNA3	1.06394	3.84928	1.85517	0.00435	0.0488884
KCNA6	2.9529	0.598265	-2.30327	0.0002	0.00669203
KCND2	1.40475	0.204909	-2.77725	0.0005	0.0126411
KCNG3	0.267167	1.10099	2.04299	0.0036	0.0436667
KCNJ15	1.67052	9.02109	2.43301	5e-05	0.0024729
KCNK2	8.47603	0.69142	-3.61575	5e-05	0.0024729
KCNK6	8.28788	22.2152	1.42247	0.0004	0.0107809
KCTD1	17.8556	45.4082	1.34657	0.00175	0.0278502
KCTD21	1.98527	5.41309	1.44712	0.00275	0.0373679
KDM1B	6.43645	20.5997	1.67828	0.00025	0.00782996
KIAA0922	5.38394	13.6321	1.34028	0.00325	0.04119
KIAA1467	5.49577	2.0116	-1.44998	0.0028	0.0377679
KIAA1644	1.53423	4.13048	1.4288	0.0005	0.0126411
KIAA1683	3.76508	1.22791	-1.61648	0.00345	0.0424787
KIF11	3.40836	10.7086	1.65162	5e-05	0.0024729
KIF15	1.19044	3.98609	1.74348	0.0007	0.0155557
KIF18A	0.901054	3.61748	2.0053	0.00035	0.00983011
KIF23	2.40794	11.269	2.22649	0.0001	0.00404656
KIF26A	3.63156	1.30632	-1.47508	0.00135	0.0232475
KIF2A	10.1501	23.9007	1.23556	0.00395	0.0463061
KIF4A	0.931868	4.03303	2.11367	0.00015	0.00542697
KLF15	2.6866	0.505572	-2.40979	0.0009	0.0181845
KLF2	29.4514	4.67829	-2.65428	5e-05	0.0024729
KLF9	47.9026	11.6189	-2.04363	5e-05	0.0024729
KLK10	7.42436	91.7336	3.62711	0.00025	0.00782996
KLK13	3.53363	20.8906	2.56363	0.0006	0.0140789
KLK8	36.711	90.4482	1.30088	0.0041	0.0470507
KLK9	3.23176	28.024	3.11627	5e-05	0.0024729
KPNA2	13.1596	45.2612	1.78217	5e-05	0.0024729
KRT15	177.298	12.6985	-3.80344	5e-05	0.0024729
KRT19	24.3603	9.08761	-1.42256	0.00325	0.04119
KRT25	34.832	0.648161	-5.74791	0.0001	0.00404656
KRT27	14.8681	0.713998	-4.38016	5e-05	0.0024729
KRT3	0.157067	2.15546	3.77854	0.00395	0.0463061
KRT31	10.856	0.594288	-4.19119	0.0014	0.0238568
KRT6A	63.1732	7114.02	6.81521	0.00015	0.00542697
KRT6C	1.3506	3127.81	11.1773	5e-05	0.0024729
KRT7	9.03185	3.02174	-1.57964	0.00315	0.040588
KRT71	16.112	0.128361	-6.97178	0.0039	0.0458297
KRT74	4.03588	0.325375	-3.63271	0.0027	0.0370657
KRT77	91.1086	9.89546	-3.20275	5e-05	0.0024729
KRT78	15.775	56.7059	1.84586	5e-05	0.0024729
KRT79	23.5459	1.71935	-3.77554	5e-05	0.0024729
KRT9	0.512401	5119.03	13.2863	0.0001	0.00404656
KY	4.15636	1.78488	-1.21949	0.00315	0.040588
LAD1	52.3155	149.545	1.51527	0.0024	0.034461
LAMA5	15.7407	5.66628	-1.47402	0.00215	0.0320623
LAMB2	73.0232	22.9929	-1.66717	0.0002	0.00669203
LAMC3	6.53317	2.78741	-1.22886	0.00405	0.0468798
LAMP3	3.69083	10.8431	1.55477	0.0007	0.0155557
LAMTOR4	110.228	52.6134	-1.06698	0.0038	0.045307
LCE1A	85.3525	416.49	2.28678	5e-05	0.0024729
LCE1B	56.1276	233.502	2.05665	5e-05	0.0024729
LCE1C	164.344	591.331	1.84725	0.0003	0.00890242
LCE1E	7.15544	217.241	4.92411	0.0001	0.00404656
LCE1F	39.2215	479.6	3.61212	5e-05	0.0024729
LCE2A	33.7025	468.216	3.79625	5e-05	0.0024729
LCE2C	96.1544	423.202	2.13792	5e-05	0.0024729
LCE2D	45.5866	216.383	2.2469	5e-05	0.0024729
LCE3D	10.9901	1058.25	6.58933	5e-05	0.0024729
LCE3E	2.72771	285.767	6.711	0.0003	0.00890242
LCE5A	35.2938	1.38266	-4.6739	0.0007	0.0155557
LCE6A	31.3409	362.712	3.5327	5e-05	0.0024729
LCLAT1	5.67405	20.7793	1.8727	0.0003	0.00890242
LCP1	29.895	88.7154	1.56928	5e-05	0.0024729
LEO1	12.9753	71.7438	2.46708	0.00015	0.00542697
LFNG	25.2063	10.9668	-1.20065	0.00275	0.0373679
LGR5	8.12012	1.51405	-2.42309	0.00015	0.00542697
LHX6	2.95788	0.882247	-1.74531	0.00405	0.0468798
LIFR	23.1834	9.46076	-1.29306	0.00365	0.0441274
LILRB5	10.9862	3.18744	-1.78523	0.0012	0.0214438
LIMS2	13.6858	3.99737	-1.77556	0.0023	0.0334171
LIN7C	20.6957	48.3468	1.22409	0.00315	0.040588
LINC00472	1.69535	0.648275	-1.38691	0.0029	0.0386553
LINC00504	0.838565	3.33054	1.98976	0.0005	0.0126411
LINC00968	4.67956	0.714352	-2.71166	0.0006	0.0140789
LINC01094	0.841147	6.66504	2.98618	5e-05	0.0024729
LINC01116	5.50281	0.91773	-2.58403	0.00075	0.0162729
LINC01278	1.49958	5.39404	1.84681	0.0016	0.0264667
LINC01554	1.03308	4.39096	2.08758	0.00145	0.0244817
LINC01605	1.21315	3.86731	2.59517	0.00105	0.0199269
LIPH	3.32764	0.578783	-2.5234	0.00065	0.0147571
LMCD1	18.9529	7.542	-1.3294	0.0021	0.0316054
LOC100419583	9.96262	21.3625	1.10048	0.0032	0.0408737
LOC284023	19.9475	70.4485	1.82036	0.0002	0.00669203
LOC400043	8.696	2.86985	-1.59938	0.0038	0.045307
LOC642846	0.793644	2.38474	1.58727	0.0027	0.0370657
LOC728554	2.79002	11.7583	2.07533	0.00015	0.00542697
LONRF2	1.04631	0.336906	-1.63489	0.00325	0.04119
LOXL4	8.93928	1.34077	-2.7371	5e-05	0.0024729
LPAR5	2.51261	17.4899	2.79926	0.0001	0.00404656
LRIG1	22.8963	7.22257	-1.66453	0.0001	0.00404656
LRP3	11.6835	4.35237	-1.42461	0.0012	0.0214438
LRP5	10.7451	4.52752	-1.24688	0.0009	0.0181845
LRRC17	8.89914	1.9982	-2.15497	0.001	0.0195332
LRRC8D	5.35788	14.1565	1.40173	0.0005	0.0126411
LRRN4CL	14.3309	3.36933	-2.08859	0.0001	0.00404656
LTBP4	30.7313	8.32938	-1.88343	5e-05	0.0024729
LTV1	13.5409	39.8885	1.55865	0.00035	0.00983011
LVRN	2.84116	0.711202	-1.99815	0.00425	0.0482071
LYNX1	38.749	235.192	2.60161	0.00075	0.0162729
LYPD3	90.0858	373.393	2.05132	0.00175	0.0278502
LYPD5	27.9267	102.257	1.87249	0.00065	0.0147571
LYPLA1	29.8174	87.1187	1.54683	0.0003	0.00890242
LYZ	53.1549	207.211	1.96282	0.0001	0.00404656
MAL2	68.988	234.337	1.76417	0.00225	0.0329514
MAMDC2	32.832	11.2405	-1.5464	0.00015	0.00542697
MAN1A1	48.8468	21.4627	-1.18643	0.0027	0.0370657
MAN1C1	6.16241	2.00548	-1.61955	0.0004	0.0107809
MAOA	9.93545	4.3139	-1.20359	0.00195	0.0299306
MAP3K9	2.36738	11.149	2.23555	5e-05	0.0024729
MAP7	10.941	35.0831	1.68103	0.0001	0.00404656
MAPK3	15.7026	59.2107	1.91485	5e-05	0.0024729
MAPK6	36.0585	133.711	1.8907	0.00155	0.0257265
MAPT	1.48136	0.320888	-2.20678	0.00115	0.0211154
MARCO	13.0027	1.00804	-3.68919	5e-05	0.0024729
MAST2	7.06668	3.0581	-1.2084	0.0019	0.0294711
MBOAT2	14.0623	41.6394	1.56612	0.0001	0.00404656
MCCC2	9.24757	28.5418	1.62593	0.00205	0.0310438
MCEE	9.73725	26.2459	1.43051	0.00255	0.0358783
MCF2L	6.11254	1.63025	-1.90668	5e-05	0.0024729
MCM10	0.717293	3.02633	2.07694	0.0007	0.0155557
MCM8	3.39024	9.44324	1.47789	0.00225	0.0329514
MCUR1	10.4221	29.0048	1.47665	0.00085	0.0176851
MDGA1	1.91986	0.236167	-3.02312	0.0002	0.00669203
ME1	12.7305	39.2876	1.62579	0.00115	0.0211154
MED21	13.5278	46.641	1.78567	0.00165	0.0269598
MEDAG	32.2271	5.25767	-2.61578	5e-05	0.0024729
MEGF6	18.4322	8.28342	-1.15393	0.00385	0.0454969
MELK	1.88975	12.1418	2.68371	5e-05	0.0024729
MEMO1	6.89822	23.8317	1.78859	0.0001	0.00404656
MET	9.74949	3.90215	-1.32106	0.00035	0.00983011
METAP1	14.2795	32.7659	1.19825	0.00215	0.0320623
MFI2	5.93349	1.30081	-2.18947	0.0014	0.0238568
MFSD2A	37.2317	15.7248	-1.24349	0.0018	0.0283086
MICAL3	7.58246	3.10156	-1.28967	0.0025	0.0353441
MICALL1	14.9922	30.7476	1.03626	0.0022	0.0325436
MITF	18.2884	8.46734	-1.11094	0.0016	0.0264667
MKI67	3.90722	24.6598	2.65795	0.0022	0.0325436
MMADHC	47.6927	139.764	1.55115	0.00075	0.0162729
MMP12	0.284653	38.1831	7.06759	0.0002	0.00669203
MMP16	3.39263	1.33348	-1.34721	0.0023	0.0334171
MMP27	6.46812	2.16487	-1.57906	0.0035	0.0429503
MMRN1	22.7465	8.47647	-1.42411	0.0003	0.00890242
MMRN2	15.921	6.72875	-1.24253	0.0027	0.0370657
MND1	0.722167	5.61614	2.95917	0.00315	0.040588
MNDA	5.65405	17.246	1.60891	0.00125	0.0219108
MPDZ	8.10036	3.69724	-1.13154	0.00305	0.0398235
MPHOSPH10	12.6522	50.7049	2.00273	0.0031	0.0401906
MPHOSPH6	11.4243	52.1018	2.18923	5e-05	0.0024729
MPZL2	15.227	204.872	3.75001	5e-05	0.0024729
MPZL3	21.7339	61.6214	1.50348	0.00345	0.0424787
MRC2	42.9159	12.6631	-1.76088	0.0001	0.00404656
MREG	7.14003	32.1941	2.17279	5e-05	0.0024729
MRGPRF	15.6591	5.32715	-1.55557	0.00035	0.00983011
MRPL13	11.4807	53.3588	2.21652	5e-05	0.0024729
MRPL3	27.9364	69.5511	1.31593	0.0012	0.0214438
MRPL35	8.36314	22.8273	1.44864	0.00105	0.0199269
MRPL51	51.256	141.242	1.46238	0.00055	0.0133316
MRPS10	14.231	39.8192	1.48443	0.00095	0.0189086
MRPS15	25.9118	57.2331	1.14324	0.00205	0.0310438
MSMO1	31.4044	93.0909	1.56768	0.0027	0.0370657
MSX1	7.63016	1.16198	-2.71513	0.00065	0.0147571
MT1E	100.884	28.2356	-1.83711	5e-05	0.0024729
MT1M	48.5183	5.68104	-3.0943	0.0003	0.00890242
MT1X	412.587	160.037	-1.3663	0.00225	0.0329514
MT2A	380.394	100.112	-1.92588	5e-05	0.0024729
MTF1	3.88236	12.736	1.71391	0.0008	0.0168839
MTFR2	0.561641	4.36944	2.95973	0.00205	0.0310438
MTIF2	10.0962	25.0256	1.3096	0.0023	0.0334171
MX1	9.07779	32.765	1.85174	0.00015	0.00542697
MXD1	5.17065	62.1101	3.58641	0.0005	0.0126411
MXRA8	47.8945	15.876	-1.59301	0.0003	0.00890242
MYC	114.781	41.7973	-1.4574	0.00165	0.0269598
MYCBP	6.31935	19.9673	1.65979	0.0006	0.0140789
MYD88	5.56986	26.8668	2.27011	0.00025	0.00782996
MYH14	20.8889	7.1513	-1.54646	0.00105	0.0199269
MYO1B	24.2939	72.1599	1.5706	0.00165	0.0269598
MYO6	10.4452	26.07	1.31955	0.0017	0.0274109
NAALAD2	2.28349	0.579591	-1.97814	0.0028	0.0377679
NAALADL2	4.05407	1.56946	-1.3691	0.00295	0.0388285
NABP2	9.23746	22.2598	1.26887	0.00325	0.04119
NBPF1	10.717	4.88524	-1.1334	0.0029	0.0386553
NCAPH	0.539979	2.88413	2.41716	5e-05	0.0024729
NCKAP5L	5.16745	1.9427	-1.41139	0.0021	0.0316054
NDC80	1.64511	6.1054	1.8919	0.0006	0.0140789
NDRG4	4.71283	51.9749	3.46315	5e-05	0.0024729
NDUFB9	64.038	137.049	1.09769	0.00275	0.0373679
NEDD9	19.1215	7.61921	-1.32748	0.00205	0.0310438
NEFL	0.179156	6.34503	5.14634	0.00065	0.0147571
NEIL3	1.53024	4.65771	1.60586	0.0031	0.0401906
NEK2	1.22938	4.75523	1.95158	0.0032	0.0408737
NELL2	2.32407	52.0867	4.48619	5e-05	0.0024729
NETO2	0.849366	7.10883	3.06515	0.00035	0.00983011
NEU2	2.39432	9.31344	1.9597	0.00425	0.0482071
NFATC4	12.117	4.46547	-1.44015	0.00085	0.0176851
NFE2	2.03487	10.3402	2.34525	0.0009	0.0181845
NFE2L3	8.61016	18.9777	1.14019	0.00295	0.0388284
NIPA2	12.6293	37.462	1.56865	0.0025	0.0353441
NIPAL4	18.8621	61.7504	1.71096	0.0025	0.0353441
NLGN4X	0.921515	3.59229	1.96282	0.0001	0.00404656
NLRP10	9.13152	23.2619	1.34904	0.0013	0.0225451
NLRP3	4.17498	1.00744	-2.05107	0.00175	0.0278502
NMU	9.04464	30.5027	1.7538	0.00145	0.0244817
NNMT	81.9498	20.3122	-2.01239	0.0038	0.045307
NOD2	3.99214	11.7001	1.55128	0.00065	0.0147571
NOL7	29.331	85.9341	1.5508	0.00065	0.0147571
NOS1	1.67072	6.58388	1.97847	0.0001	0.00404656
NOV	30.1852	9.68416	-1.64014	0.0019	0.0294711
NOVA1	6.87846	1.63502	-2.07278	0.00055	0.0133316
NOX4	1.94794	0.334705	-2.54099	0.0003	0.00890242
NPAS2	3.83455	10.8289	1.49776	0.0014	0.0238568
NPDC1	14.8863	5.29906	-1.49017	0.0022	0.0325436
NPR1	9.44106	1.45903	-2.69394	5e-05	0.0024729
NPR3	5.37037	23.1232	2.10625	5e-05	0.0024729
NPY1R	8.0923	2.04011	-1.9879	0.0004	0.0107809
NR4A1	70.8355	2.36645	-4.90368	5e-05	0.0024729
NR4A2	7.61972	1.68793	-2.17448	0.00035	0.00983011
NRBF2	13.4106	71.1346	2.40718	0.00015	0.00542697
NRN1	25.6475	9.27792	-1.46694	0.00115	0.0211154
NT5C3A	16.5466	50.8722	1.62034	5e-05	0.0024729
NTN1	12.6443	3.99388	-1.66262	5e-05	0.0024729
NTN4	18.3592	6.68161	-1.45823	0.00015	0.00542697
NUAK1	15.8777	5.46055	-1.53988	0.00015	0.00542697
NUAK2	5.26675	24.594	2.22332	5e-05	0.0024729
NUBP1	9.89104	32.0353	1.69547	0.00075	0.0162729
NUS1	4.78911	12.572	1.39238	0.0023	0.0334171
NUSAP1	7.00627	20.9808	1.58235	0.0002	0.00669203
OAF	27.3886	10.0191	-1.45083	0.00085	0.0176851
OAS1	6.39365	45.9831	2.84639	5e-05	0.0024729
OAS2	4.46982	25.9706	2.53859	5e-05	0.0024729
OAS3	4.72955	17.8525	1.91635	5e-05	0.0024729
OASL	0.847813	14.2663	4.07272	0.0001	0.00404656
OBSCN	1.6657	0.360682	-2.20732	5e-05	0.0024729
OLA1	11.73	41.3762	1.81859	0.004	0.0466317
OLFML1	17.6474	7.00954	-1.33207	0.00075	0.0162729
OLFML3	67.1516	25.8031	-1.37988	0.0009	0.0181845
ORAI3	9.0783	3.173	-1.51658	0.0013	0.0225451
ORC6	0.947904	3.89006	2.03698	0.00345	0.0424787
OSBPL5	12.0739	5.80403	-1.05676	0.0044	0.0492244
OSR1	15.3157	2.45786	-2.63953	5e-05	0.0024729
OSR2	32.9192	2.75753	-3.57748	5e-05	0.0024729
OTUB2	4.04004	21.0041	2.37823	5e-05	0.0024729
OTUD4	10.4651	25.8107	1.30238	0.00295	0.0388285
OTX1	1.29405	5.84475	2.17525	0.00105	0.0199269
OXCT1	15.0775	38.0135	1.33411	0.0005	0.0126411
P3H1	13.0529	4.9186	-1.40805	0.0009	0.0181845
P3H3	8.9136	2.21068	-2.01152	0.0004	0.0107809
PA2G4	34.2096	97.3826	1.50926	0.0005	0.0126411
PABPC3	4.82821	15.0594	1.64111	0.0007	0.0155557
PAICS	18.7089	51.9954	1.47466	0.0042	0.0477506
PAK3	2.46894	0.598327	-2.04488	0.00175	0.0278502
PALM	23.5386	3.86466	-2.60661	5e-05	0.0024729
PAMR1	21.5847	4.27977	-2.3344	5e-05	0.0024729
PAPL	1.88851	14.0402	2.89424	5e-05	0.0024729
PAQR5	2.10908	12.5395	2.5718	5e-05	0.0024729
PARD6B	2.98474	8.8152	1.56239	0.0003	0.00890242
PARP2	6.24663	23.6083	1.91814	0.0003	0.00890242
PATL1	7.06638	25.0026	1.82303	0.00025	0.00782996
PAX3	3.47246	0.68259	-2.34687	0.0009	0.0181845
PBXIP1	30.6097	12.9361	-1.24259	0.00215	0.0320623
PCDH12	4.18803	0.737065	-2.50641	5e-05	0.0024729
PCDH20	6.65773	0.507589	-3.7133	0.0001	0.00404656
PCLO	0.693298	2.81332	2.02073	0.0001	0.00404656
PCOLCE	95.3319	26.3852	-1.85323	0.0009	0.0181845
PCSK5	12.5151	2.02786	-2.62565	0.00025	0.00782996
PDCD10	24.2333	121.965	2.33141	0.0001	0.00404656
PDCL3	10.7975	31.8522	1.5607	0.0001	0.00404656
PDE2A	8.24772	2.90185	-1.50702	0.0009	0.0181845
PDGFC	17.795	6.81153	-1.38542	0.0003	0.00890242
PDGFRL	22.7949	5.28824	-2.10785	0.0001	0.00404656
PDK4	66.5562	3.97657	-4.06498	5e-05	0.0024729
PDLIM3	18.1474	5.57742	-1.70209	0.00105	0.0199269
PDZD11	11.3056	27.9025	1.30336	0.0012	0.0214438
PDZK1IP1	25.0357	57.9434	1.21066	0.0034	0.0422169
PDZRN3	13.3823	5.49072	-1.28526	0.00335	0.0418793
PDZRN4	2.972	0.398294	-2.89953	0.00115	0.0211154
PELI2	10.6151	3.46874	-1.61364	0.00015	0.00542697
PFKFB2	5.49214	28.3627	2.36855	5e-05	0.0024729
PGAM1	18.4784	42.4596	1.20025	0.0008	0.0168839
PGLYRP3	5.82814	23.107	1.98723	0.00035	0.00983011
PGM2	15.9395	60.8872	1.93353	5e-05	0.0024729
PGM5	18.0807	4.23119	-2.09531	0.0001	0.00404656
PHGDH	23.4119	56.7197	1.27661	0.00025	0.00782996
PHLDB1	18.9933	6.80995	-1.47977	0.0002	0.00669203
PHYHIP	9.8554	0.593196	-4.05433	5e-05	0.0024729
PI16	96.8354	10.5493	-3.19838	5e-05	0.0024729
PI3	6.5046	792.84	6.92942	5e-05	0.0024729
PIEZO2	3.58533	0.885153	-2.01811	5e-05	0.0024729
PITPNB	2.2799	8.73585	1.93798	0.00135	0.0232475
PKDCC	11.0835	2.03342	-2.44643	0.0002	0.00669203
PKHD1L1	2.18145	0.549962	-1.98788	0.0001	0.00404656
PKN1	19.2036	6.46442	-1.57079	0.0006	0.0140789
PLA2G2A	6.50103	84.7247	3.70404	0.00025	0.00782996
PLA2G2F	3.00658	9.10129	1.59795	0.00075	0.0162729
PLA2G3	4.28748	13.4277	1.64701	0.00055	0.0133316
PLA2G4D	2.64925	19.4422	2.87553	5e-05	0.0024729
PLA2G4E	11.8883	30.4226	1.3556	0.00255	0.0358783
PLA2G5	1.38216	0.298786	-2.20974	0.00385	0.0454969
PLAC9	91.6323	20.4452	-2.16409	0.0002	0.00669203
PLAT	7.49948	2.33376	-1.68414	0.00105	0.0199269
PLBD1	18.7854	128.582	2.77501	5e-05	0.0024729
PLCH2	10.7336	3.3868	-1.66414	0.00025	0.00782996
PLEKHA6	2.35305	0.796557	-1.56268	0.0008	0.0168839
PLEKHF2	20.2942	42.0519	1.05111	0.00285	0.0382666
PLEKHG5	26.2295	7.86144	-1.73832	0.0025	0.0353441
PLK4	2.0933	6.59036	1.65458	0.00065	0.0147571
PLOD1	18.9724	8.49008	-1.16005	0.0026	0.0362347
PM20D1	5.43344	0.179839	-4.91709	0.0041	0.0470507
PNLIPRP3	4.3934	15.6624	1.8339	0.0013	0.0225451
PNO1	8.25463	18.0608	1.12959	0.00355	0.0432746
PNP	11.5552	36.7322	1.6685	0.00015	0.00542697
PNPLA7	3.26513	0.98912	-1.72292	0.0012	0.0214438
PODN	31.7582	9.79834	-1.69652	5e-05	0.0024729
POFUT2	6.4615	1.90844	-1.75947	0.00095	0.0189086
POLQ	0.610971	1.9734	1.6915	0.0009	0.0181845
POLR3G	1.25029	15.1088	3.59506	5e-05	0.0024729
POPDC2	6.01394	0.916048	-2.71482	0.0023	0.0334171
POU2F3	16.4486	5.87644	-1.48495	0.00055	0.0133316
PPAP2B	135.513	51.3072	-1.4012	0.0033	0.0416083
PPARD	6.73378	40.2096	2.57805	5e-05	0.0024729
PPID	10.5482	33.5545	1.66951	0.00175	0.0278502
PPIF	13.5594	56.2884	2.05355	5e-05	0.0024729
PPIG	21.3414	75.689	1.82643	0.0027	0.0370657
PPP1R15A	87.0038	24.0658	-1.8541	0.00015	0.00542697
PPP1R1B	13.5348	3.74688	-1.85291	0.00195	0.0299306
PPP1R3C	5.6507	12.6232	1.15958	0.00295	0.0388285
PPP2R2A	13.1495	30.5381	1.21561	0.00445	0.0495197
PRC1	6.71362	19.7356	1.55564	0.0001	0.00404656
PRDM1	8.97043	70.144	2.96707	0.0018	0.0283086
PRELID1	33.5957	83.3006	1.31005	0.00035	0.00983011
PRKAA2	1.32277	0.52476	-1.33383	0.0043	0.0484748
PRKCDBP	47.4455	19.4296	-1.28801	0.0029	0.0386553
PRKCI	11.1591	41.1356	1.88216	0.00365	0.0441274
PRKG2	4.79104	1.30765	-1.87336	0.0002	0.00669203
PRMT3	5.36027	14.8287	1.46801	0.00135	0.0232475
PROCR	19.4923	6.74559	-1.53089	0.00215	0.0320623
PROSER1	4.04012	20.7284	2.35914	0.00055	0.0133316
PRR11	1.26357	4.55406	1.84965	0.00025	0.00782996
PRRG4	9.33947	27.7716	1.5722	0.0002	0.00669203
PRSS16	0.392155	3.43716	3.13172	0.0002	0.00669203
PRSS27	0.940033	5.89991	2.64991	0.00045	0.0118886
PRX	2.36172	0.743441	-1.66755	0.00385	0.0454969
PSAT1	22.9287	54.1909	1.24089	0.00245	0.034906
PSMA4	44.2233	93.5136	1.08037	0.00375	0.0449663
PSMA5	8.40442	18.5783	1.14439	0.0015	0.0250951
PSMD1	28.9572	93.4168	1.68976	0.00175	0.0278502
PSMD11	13.5496	32.455	1.26019	0.00275	0.0373679
PSMD12	16.5195	58.5226	1.82483	0.00095	0.0189086
PSME2	26.1108	65.8515	1.33457	0.001	0.0195332
PSME3	13.9206	60.8453	2.12792	0.0013	0.0225451
PSMG1	11.1157	31.0163	1.48043	0.00125	0.0219108
PTGER2	4.95634	1.37753	-1.84719	0.00035	0.00983011
PTGIS	46.4877	16.1205	-1.52795	0.0033	0.0416083
PTPRC	14.0231	32.2072	1.19958	0.0014	0.0238568
PTPRD	0.728082	2.07394	1.5102	0.00445	0.0495197
PTPRE	6.12833	14.92	1.28368	0.00105	0.0199269
PTPRS	25.7264	10.7239	-1.26242	0.00335	0.0418793
PTPRU	6.1064	2.64863	-1.20508	0.004	0.0466317
PTPRZ1	13.8338	51.251	1.88938	0.0001	0.00404656
PTTG1	10.6083	57.9006	2.44838	5e-05	0.0024729
PWAR5	7.17445	2.98431	-1.26547	0.00335	0.0418793
PXDC1	33.2344	12.0106	-1.46837	0.00065	0.0147571
PYCARD	37.6027	108.225	1.52513	0.00025	0.00782996
PYROXD2	2.79078	0.566869	-2.29958	0.0025	0.0353441
R3HDM1	4.22991	16.4487	1.95928	0.0006	0.0140789
RAB25	53.5255	215.625	2.01023	5e-05	0.0024729
RAB27B	15.9412	38.7217	1.28038	0.0032	0.0408737
RAB36	1.06522	3.2166	1.59438	0.00385	0.0454969
RAB38	21.446	55.3177	1.36703	0.00065	0.0147571
RAB3B	1.64113	0.150879	-3.44322	5e-05	0.0024729
RAB3IL1	9.35933	2.69003	-1.79878	0.00105	0.0199269
RAB3IP	1.49368	4.24695	1.50755	0.0005	0.0126411
RAB5A	32.1775	82.3086	1.35499	0.0002	0.00669203
RABIF	3.131	13.7156	2.13112	5e-05	0.0024729
RACGAP1	5.83391	15.7952	1.43695	0.0011	0.0205049
RAD50	9.5934	26.9028	1.48764	0.0023	0.0334171
RAD51AP1	1.53127	8.27557	2.43413	0.00015	0.00542697
RAI2	9.83393	3.08312	-1.67338	0.0004	0.0107809
RANBP9	22.0622	72.478	1.71597	0.0007	0.0155557
RAPGEF3	3.53982	0.785504	-2.17198	0.00065	0.0147571
RARRES2	29.5063	9.16976	-1.68607	0.00295	0.0388285
RASD1	29.1531	5.68084	-2.35948	5e-05	0.0024729
RASSF10	2.76572	8.55849	1.6297	0.0008	0.0168839
RBM34	15.7145	39.796	1.34053	0.00345	0.0424787
RCN2	16.2826	50.5733	1.63505	0.00085	0.0176851
RCN3	26.4599	6.41389	-2.04454	0.00015	0.00542697
RDH12	17.4561	44.3062	1.34378	0.0006	0.0140789
RDH16	0.803069	4.35628	2.4395	0.0005	0.0126411
RECK	21.4124	6.76592	-1.66209	5e-05	0.0024729
RFX2	7.02887	2.60458	-1.43224	0.0011	0.0205049
RGCC	45.0405	8.55628	-2.39617	5e-05	0.0024729
RGMA	7.96469	1.87624	-2.08577	5e-05	0.0024729
RGS16	10.3454	3.30891	-1.64456	0.0005	0.0126411
RGS2	44.0834	10.0277	-2.13625	5e-05	0.0024729
RGS20	1.37375	12.3356	3.16663	5e-05	0.0024729
RGS22	1.47476	0.397681	-1.8908	0.00435	0.0488884
RHBDL2	6.47482	16.7901	1.3747	0.0012	0.0214438
RHOB	271.584	63.8843	-2.08786	0.00225	0.0329514
RHOBTB3	14.7607	5.71359	-1.36929	0.0001	0.00404656
RHOD	17.8615	42.1049	1.23714	0.00365	0.0441274
RHOU	11.0809	4.77164	-1.21552	0.00335	0.0418793
RIMS3	2.14618	10.1944	2.24793	5e-05	0.0024729
RIOK1	7.63553	27.4007	1.84341	0.00075	0.0162729
RIPK4	6.37413	20.9297	1.71525	5e-05	0.0024729
RMI1	1.61609	4.26596	1.40036	0.00385	0.0454969
RMI2	3.32556	15.4086	2.21206	0.0006	0.0140789
RNASE1	332.615	100.492	-1.72677	0.00105	0.0199269
RNF20	13.6401	35.5854	1.38343	0.00115	0.0211154
RNF222	1.98629	6.16809	1.63475	0.00325	0.04119
ROBO4	6.56533	2.54587	-1.36671	0.0037	0.0445486
ROR2	4.66885	0.914447	-2.3521	0.0001	0.00404656
RPP38	8.73495	23.6443	1.43662	0.00305	0.0398235
RPS28	109.363	37.9768	-1.52593	0.0034	0.0422169
RPTN	1.38228	25.2821	4.193	5e-05	0.0024729
RRAGC	15.904	40.3517	1.34324	0.00125	0.0219108
RRAS	24.6449	9.57355	-1.36416	0.0027	0.0370657
RRM2	2.66153	30.4899	3.51801	5e-05	0.0024729
RSAD2	1.81073	4.79556	1.40513	0.0019	0.0294711
RSPO1	4.02828	10.2489	1.34723	0.00155	0.0257265
S100A11	304.977	1504.21	2.30223	0.00215	0.0320623
S100A14	131.53	423.141	1.68575	0.0001	0.00404656
S100A16	127.487	321.298	1.33356	0.0009	0.0181845
S100A2	65.7813	331.922	2.33509	5e-05	0.0024729
S100A7	66.1224	3882.17	5.87558	5e-05	0.0024729
S100A7A	0.319633	17.3923	5.76589	5e-05	0.0024729
S100A8	49.8574	2748.1	5.78448	5e-05	0.0024729
S100A9	74.6402	1817.17	4.6056	5e-05	0.0024729
SAAL1	3.91566	10.9022	1.47729	0.00185	0.0289092
SAMD4A	16.6865	5.64235	-1.56431	5e-05	0.0024729
SAMD9	4.56424	18.1358	1.99039	5e-05	0.0024729
SAMSN1	3.2978	9.58752	1.53966	0.00255	0.0358783
SAP130	5.0362	12.0798	1.26219	0.00405	0.0468798
SAT1	84.8616	194.471	1.19637	0.0041	0.0470507
SCAF4	6.81051	24.2291	1.83091	0.00225	0.0329514
SCARA5	99.9404	17.4999	-2.51372	0.00035	0.00983011
SCARB1	11.725	4.23894	-1.46782	0.00085	0.0176851
SCCPDH	18.0209	5.35483	-1.75076	0.0003	0.00890242
SCN3A	1.07351	0.355458	-1.59458	0.00405	0.0468798
SCRN3	5.87509	15.0601	1.35805	0.00215	0.0320623
SDC2	44.4634	17.9047	-1.31228	0.0035	0.0429503
SDK2	0.547293	2.20873	2.01283	5e-05	0.0024729
SDPR	29.8281	7.25059	-2.0405	5e-05	0.0024729
SDR16C5	21.0475	49.9932	1.24808	0.00285	0.0382666
SDR42E1	8.01931	25.1347	1.64813	0.0002	0.00669203
SDR9C7	17.77	45.0436	1.34188	0.00115	0.0211154
SEC16B	1.97105	0.5362	-1.87812	0.0039	0.0458297
SELM	67.9116	29.6038	-1.19788	0.00385	0.0454969
SEMA3A	2.98154	1.05099	-1.50431	0.00155	0.0257265
SEMA3B	11.7847	1.50687	-2.96729	0.001	0.0195332
SEMA3D	12.3278	2.60808	-2.24086	5e-05	0.0024729
SEMA3E	4.26006	0.296219	-3.84614	5e-05	0.0024729
SEMA3G	8.47183	2.82103	-1.58645	0.0006	0.0140789
SEMA4B	10.7917	28.9579	1.42404	0.001	0.0195332
SEMA4D	7.9998	19.5428	1.2886	0.00115	0.0211154
SEMA6B	2.52188	0.438187	-2.52488	0.0007	0.0155557
SEMA6D	2.47872	7.14822	1.52799	0.0009	0.0181845
SEPHS2	6.26141	23.3539	1.8991	0.0006	0.0140789
SERINC2	6.78059	20.753	1.61384	0.0002	0.00669203
SERPINA5	7.11556	1.33426	-2.41494	0.0001	0.00404656
SERPINB12	31.6399	415.596	3.71537	0.00065	0.0147571
SERPINB3	7.51945	243.123	5.01491	5e-05	0.0024729
SERPINB4	1.36066	55.4836	5.34968	0.00205	0.0310438
SERPINB8	15.3433	76.232	2.31279	0.00015	0.00542697
SERPINF1	206.395	67.0656	-1.62176	0.0015	0.0250951
SERPINH1	76.0758	26.7867	-1.50592	0.0024	0.034461
SERTAD2	12.5076	37.1852	1.57192	0.0019	0.0294711
SESN3	17.952	54.5	1.60211	0.0044	0.0492244
SFN	238.388	843.208	1.82258	0.0011	0.0205049
SGOL1	0.733564	3.38204	2.2049	0.00015	0.00542697
SGPP2	11.2219	27.7727	1.30735	0.00105	0.0199269
SGSM1	1.32817	0.164619	-3.01224	0.0001	0.00404656
SH3BGRL3	92.2985	514.677	2.47929	0.0011	0.0205049
SHANK3	4.77028	1.64589	-1.53521	0.00085	0.0176851
SHB	3.56745	7.49302	1.07066	0.0024	0.034461
SHC2	4.6495	0.79011	-2.55695	0.00085	0.0176851
SHC3	2.74477	0.511815	-2.42299	5e-05	0.0024729
SHE	5.55067	2.42846	-1.19262	0.0026	0.0362347
SHROOM3	4.22916	1.07327	-1.97836	0.0001	0.00404656
SIAH2	13.1114	40.1752	1.61548	0.00025	0.00782996
SIGLEC1	4.38475	1.29801	-1.75619	0.0003	0.00890242
SKA1	0.520115	5.16344	3.31143	0.0002	0.00669203
SLAMF7	0.622474	14.3722	4.52912	5e-05	0.0024729
SLC12A4	13.763	5.99938	-1.19792	0.0037	0.0445486
SLC12A7	6.22504	2.42437	-1.36047	0.0011	0.0205049
SLC15A1	6.38975	21.278	1.73553	5e-05	0.0024729
SLC16A9	0.549308	11.5684	4.39643	5e-05	0.0024729
SLC1A4	9.33522	20.0539	1.10312	0.0036	0.0436667
SLC22A3	8.7189	3.09979	-1.49198	0.0004	0.0107809
SLC25A44	6.00383	26.7193	2.15392	0.0006	0.0140789
SLC25A5	86.6303	227.973	1.39592	0.0026	0.0362347
SLC26A9	0.730556	3.00535	2.04047	0.00325	0.04119
SLC27A1	6.34873	1.97059	-1.68784	0.0005	0.0126411
SLC28A3	3.1816	8.33595	1.38959	0.0011	0.0205049
SLC29A1	38.2137	14.4792	-1.40011	0.001	0.0195332
SLC2A1	43.6005	131.516	1.59282	0.00125	0.0219108
SLC30A1	18.0698	51.5195	1.51153	0.00055	0.0133316
SLC31A1	16.0196	42.8997	1.42113	0.00175	0.0278502
SLC39A14	17.8725	8.05331	-1.15009	0.0041	0.0470507
SLC39A6	32.5134	113.746	1.80671	5e-05	0.0024729
SLC43A1	6.3608	1.79717	-1.82348	0.0018	0.0283086
SLC6A14	2.40899	6.93426	1.52531	5e-05	0.0024729
SLC6A2	2.41704	0.282632	-3.09624	0.0006	0.0140789
SLC6A9	11.6386	31.3869	1.43125	0.00195	0.0299306
SLC7A1	12.5878	60.2114	2.25801	0.0017	0.0274109
SLC7A11	0.655604	9.58163	3.86937	5e-05	0.0024729
SLC7A5	5.62017	35.2813	2.65022	5e-05	0.0024729
SLC7A5P2	6.82665	1.99969	-1.7714	0.00155	0.0257265
SLC7A8	5.63784	37.3273	2.72702	5e-05	0.0024729
SLC8A1	9.8671	4.00145	-1.3021	0.00115	0.0211154
SLC9A3R1	12.7798	32.1165	1.32945	0.00065	0.0147571
SLCO2A1	2.5575	8.96479	1.80953	0.0001	0.00404656
SLITRK4	2.96125	0.946018	-1.64626	0.0034	0.0422169
SLURP1	148.723	865.871	2.54152	5e-05	0.0024729
SMC2	6.15695	18.5924	1.59443	0.00325	0.04119
SMG7	6.46508	26.5183	2.03625	0.00035	0.00983011
SMIM3	7.57806	2.47845	-1.61239	0.0007	0.0155557
SMOC2	31.3085	6.66683	-2.23148	5e-05	0.0024729
SMOX	4.45029	30.5537	2.77938	5e-05	0.0024729
SMPDL3B	0.360276	3.2988	3.19477	0.0027	0.0370657
SNAI2	19.2697	57.2967	1.57212	0.0025	0.0353441
SNAP29	8.73427	40.2155	2.20299	0.0001	0.00404656
SNCG	17.2825	4.17564	-2.04924	0.0044	0.0492244
SNHG1	14.7609	42.2223	1.51623	0.00025	0.00782996
SOCS3	126.874	8.78893	-3.85156	5e-05	0.0024729
SOD3	42.3314	15.7551	-1.42591	0.0006	0.0140789
SORT1	14.2093	37.2759	1.39141	0.00265	0.0367572
SOWAHC	21.1565	53.5138	1.33881	0.0014	0.0238568
SOX13	5.52361	2.24036	-1.30188	0.0017	0.0274109
SOX5	6.83823	2.05622	-1.73363	0.00035	0.00983011
SOX7	4.88341	47.6338	3.28603	5e-05	0.0024729
SPAG1	5.13736	12.1881	1.24637	0.00345	0.0424787
SPDL1	2.90574	8.20891	1.49829	0.00235	0.0339421
SPIN4	2.37553	12.2681	2.36858	5e-05	0.0024729
SPIRE1	8.88934	24.6412	1.47093	0.00145	0.0244817
SPOCK2	1.83717	5.05029	1.45888	0.00215	0.0320623
SPRR2A	1.827	259.063	7.14768	0.00035	0.00983011
SPRR2B	1.4119	172.269	6.93088	5e-05	0.0024729
SPRR2D	14.9531	347.67	4.5392	5e-05	0.0024729
SPRR2E	142.007	1379.47	3.28007	5e-05	0.0024729
SPRR2G	78.6978	3902.44	5.63191	5e-05	0.0024729
SPRY2	16.5583	5.14847	-1.68533	5e-05	0.0024729
SPRY4	3.51805	16.4127	2.22196	0.00385	0.0454969
SPRYD7	3.8999	9.08323	1.21977	0.0038	0.045307
SPTLC3	15.8765	37.1345	1.22587	0.00265	0.0367572
SPTSSB	21.5257	55.3041	1.36133	0.00145	0.0244817
SQLE	20.3781	48.65	1.25542	0.0017	0.0274109
SRD5A3	4.57499	18.5103	2.01649	0.00035	0.00983011
SRM	13.116	78.4162	2.57982	0.00025	0.00782996
SRPK1	19.1858	66.2347	1.78755	5e-05	0.0024729
SRPRB	13.3113	37.6991	1.50188	0.00225	0.0329514
SRXN1	6.45771	17.6993	1.4546	0.00025	0.00782996
SSX2IP	3.49947	8.33796	1.25256	0.0029	0.0386553
STAB1	22.7568	5.43858	-2.06499	0.00055	0.0133316
STAB2	0.913636	0.191038	-2.25776	0.0012	0.0214438
STAM	9.15301	24.753	1.43529	0.0008	0.0168839
STARD9	6.942	2.01379	-1.78544	5e-05	0.0024729
STAT1	23.2602	81.0848	1.80157	0.0002	0.00669203
STC1	5.63763	1.07129	-2.39574	0.0012	0.0214438
STIL	1.2148	4.55571	1.90695	0.0001	0.00404656
STK32B	3.71171	1.098	-1.75721	0.0011	0.0205049
STRIP2	0.255589	1.92061	2.90967	0.00105	0.0199269
STS	6.94712	20.5152	1.5622	5e-05	0.0024729
STXBP1	3.40862	12.1619	1.8351	0.00045	0.0118886
SULT2B1	31.7975	70.9924	1.15875	0.0029	0.0386553
SUSD2	8.26929	1.45862	-2.50316	0.0001	0.00404656
SVEP1	32.0067	7.13176	-2.16604	0.001	0.0195332
SYBU	9.50058	3.55002	-1.42019	0.0011	0.0205049
SYDE2	3.47268	0.870952	-1.99538	0.00055	0.0133316
SYNE1	19.8492	6.19662	-1.67953	0.00065	0.0147571
SYNE3	14.3102	5.32574	-1.42599	0.0008	0.0168839
SYT8	25.8966	7.05583	-1.87588	0.00085	0.0176851
TAB2	19.0896	51.9946	1.44558	0.0016	0.0264667
TACC3	2.36941	6.73798	1.50779	0.0029	0.0386553
TAF13	20.0164	86.6438	2.11391	0.0002	0.00669203
TAF15	9.43281	31.0296	1.71788	0.0007	0.0155557
TARS	19.7571	44.6479	1.17622	0.00265	0.0367572
TBX15	9.88881	3.15343	-1.64888	0.00045	0.0118886
TCHH	8.47454	0.506142	-4.06552	5e-05	0.0024729
TDP2	11.9626	29.3767	1.29615	0.0004	0.0107809
TECR	20.1255	61.2643	1.60602	0.00075	0.0162729
TENM1	2.31758	0.876315	-1.4031	0.00095	0.0189086
TENM2	3.58426	11.9832	1.74127	0.0002	0.00669203
TEX2	13.4744	34.3395	1.34965	0.0017	0.0274109
TFDP1	23.2462	121.713	2.38842	0.0032	0.0408737
TFG	32.3698	95.6575	1.56323	0.00245	0.034906
TGFB1I1	16.8654	6.09669	-1.46797	0.00055	0.0133316
TGFBR3	58.849	17.2953	-1.76664	0.0015	0.0250951
TGM1	14.7682	56.7148	1.94123	5e-05	0.0024729
TGM3	29.5005	177.427	2.58842	5e-05	0.0024729
TGM5	7.83572	43.2156	2.46341	5e-05	0.0024729
THBS2	108.4	39.7894	-1.44591	0.0032	0.0408737
THBS3	23.2568	6.95648	-1.74122	0.0002	0.00669203
THBS4	2.89826	23.0008	2.98842	5e-05	0.0024729
TIE1	7.25462	2.65775	-1.44869	0.00185	0.0289092
TIFA	5.61537	32.4415	2.53039	5e-05	0.0024729
TIGAR	1.4135	3.68279	1.38152	0.0012	0.0214438
TIGIT	0.707552	3.60714	2.34995	0.0023	0.0334171
TIMP3	171.285	47.5473	-1.84896	0.0019	0.0294711
TINAGL1	24.6604	7.69463	-1.68027	0.0006	0.0140789
TIPARP	60.8886	25.2719	-1.26864	0.0039	0.0458297
TLE2	6.2537	1.88094	-1.73325	0.0015	0.0250951
TLL1	3.12876	0.853446	-1.87422	0.00015	0.00542697
TLN2	4.59194	2.07424	-1.14652	0.00405	0.0468798
TLR4	16.1532	4.72652	-1.77297	0.00055	0.0133316
TMEM117	6.48192	22.1694	1.77407	5e-05	0.0024729
TMEM119	19.7517	8.08772	-1.28817	0.0031	0.0401906
TMEM131	14.2378	36.3252	1.35125	0.0036	0.0436667
TMEM132C	1.46401	0.34079	-2.10297	0.00245	0.034906
TMEM14A	10.8551	40.5248	1.90043	0.00015	0.00542697
TMEM40	7.5704	20.0249	1.40335	0.00295	0.0388285
TMEM45B	6.5644	30.7196	2.22643	5e-05	0.0024729
TMEM54	26.3901	68.2721	1.3713	0.00075	0.0162729
TMEM60	12.7456	34.441	1.43412	0.00255	0.0358783
TMEM79	22.4349	59.2218	1.40038	0.0002	0.00669203
TMEM86A	6.0349	21.8295	1.85488	5e-05	0.0024729
TMPRSS11D	0.126275	3.852	4.93097	0.002	0.0304751
TMPRSS11F	6.72746	1.57105	-2.09833	0.0003	0.00890242
TNFAIP3	40.5071	12.0019	-1.75491	0.0017	0.0274109
TNFRSF21	8.72723	52.9935	2.60222	0.00015	0.00542697
TNFSF10	33.491	75.651	1.17558	0.0018	0.0283086
TNFSF9	1.2507	4.47772	1.84002	0.0037	0.0445486
TNS3	17.0815	7.72507	-1.14482	0.00225	0.0329514
TOM1L1	8.42369	36.6935	2.123	0.0021	0.0316054
TOP2A	7.49152	25.9686	1.79344	5e-05	0.0024729
TPBG	10.6729	27.698	1.37583	0.00245	0.034906
TPD52	11.6444	30.4842	1.38843	0.00235	0.0339421
TPD52L1	19.5436	44.6445	1.19179	0.00295	0.0388285
TPMT	5.3418	16.6881	1.64342	5e-05	0.0024729
TPPP	11.9846	3.49757	-1.77675	0.00175	0.0278502
TPRXL	0.490764	2.46866	2.33063	0.002	0.0304751
TPSB2	38.3897	15.0342	-1.35247	0.0034	0.0422169
TPX2	3.93396	19.3138	2.29558	5e-05	0.0024729
TREX2	4.00867	17.864	2.15586	0.00025	0.00782996
TRIM14	3.61977	10.86	1.58506	0.0002	0.00669203
TRIM16	16.6171	38.7301	1.22079	0.00075	0.0162729
TRIM7	12.048	32.5111	1.43214	0.0034	0.0422169
TRIO	17.7362	7.82278	-1.18095	0.0017	0.0274109
TRPV3	3.23212	10.4613	1.69452	0.0001	0.00404656
TSC22D1	46.9611	13.7515	-1.77187	0.0001	0.00404656
TSC22D3	205.877	32.537	-2.66163	5e-05	0.0024729
TSPAN4	38.8644	11.5456	-1.75111	0.00025	0.00782996
TSPAN8	25.9343	2.6647	-3.28281	5e-05	0.0024729
TTC38	5.51909	2.03762	-1.43755	0.0023	0.0334171
TTC39A	3.66948	15.0368	2.03485	0.0002	0.00669203
TTC39B	11.5514	39.1154	1.75967	5e-05	0.0024729
TTC9	3.29583	10.2692	1.63961	0.0001	0.00404656
TTK	1.93545	6.1196	1.66077	0.0009	0.0181845
TUBA1C	77.9706	385.941	2.30738	0.00025	0.00782996
TUBB2A	36.3227	130.431	1.84435	0.0001	0.00404656
TUBGCP6	9.23868	4.15353	-1.15335	0.00295	0.0388285
TWF1	22.3094	57.3895	1.36314	0.00055	0.0133316
TWIST1	17.1451	7.993	-1.10099	0.0042	0.0477506
TXN	110.08	336.028	1.61003	0.0006	0.0140789
TXNDC17	7.91854	24.6159	1.63628	0.0034	0.0422169
UBE2A	21.2507	63.0437	1.56884	0.0017	0.0274109
UBE2E3	25.0763	85.2473	1.76533	0.00385	0.0454969
UBE2G1	14.8715	42.1883	1.50429	0.0043	0.0484748
UBE2K	16.3592	38.3047	1.22742	0.0043	0.0484748
UBLCP1	13.3629	43.0291	1.68709	0.00165	0.0269598
UBQLN2	10.088	30.6941	1.60532	0.00255	0.0358783
UBXN2B	5.14545	12.8371	1.31895	0.0031	0.0401906
UCA1	0.298927	5.74148	4.26356	0.00035	0.00983011
UCP2	6.67961	18.3478	1.45777	0.0036	0.0436667
UNC5B	4.20354	10.5545	1.32818	0.0008	0.0168839
USB1	2.26309	27.7614	3.61671	5e-05	0.0024729
USH1G	0.605173	3.46624	2.51795	0.00055	0.0133316
USP2	3.38209	18.6957	2.46672	5e-05	0.0024729
UST	17.5507	3.76719	-2.21997	5e-05	0.0024729
UTP3	12.1275	78.9957	2.70349	5e-05	0.0024729
VDAC1	50.4004	197.335	1.96914	0.00335	0.0418793
VDAC2	20.8475	47.6928	1.1939	0.0029	0.0386553
VIT	10.5028	2.34971	-2.16022	0.00105	0.0199269
VMP1	25.7895	66.8831	1.37486	0.00405	0.0468798
VPS29	34.5856	73.6243	1.09001	0.0043	0.0484748
VSIG10L	3.83851	28.1507	2.87455	5e-05	0.0024729
VSNL1	6.18598	104.085	4.07262	5e-05	0.0024729
VWA2	4.9267	1.99693	-1.30284	0.0022	0.0325436
WBSCR17	3.06671	0.386494	-2.98817	0.00315	0.040588
WDHD1	2.00548	9.79004	2.28736	5e-05	0.0024729
WDR53	5.12772	17.0591	1.73415	0.00045	0.0118886
WDR76	2.94347	7.04535	1.25916	0.0042	0.0477506
WEE1	38.5456	15.913	-1.27636	0.00385	0.0454969
WFDC12	9.80626	335.082	5.09467	5e-05	0.0024729
WFDC21P	21.9705	82.7966	1.914	0.00025	0.00782996
WFS1	9.40327	4.14066	-1.1833	0.0028	0.0377679
WIF1	14.7131	2.34337	-2.65045	5e-05	0.0024729
WISP2	148.93	9.39225	-3.98701	5e-05	0.0024729
WNK2	2.89856	0.408434	-2.82716	0.0002	0.00669203
WNT16	18.0979	2.80715	-2.68864	5e-05	0.0024729
WNT5A	2.66776	19.0154	2.83347	5e-05	0.0024729
WSB2	18.7321	42.8048	1.19226	0.0018	0.0283086
WSCD1	1.2224	0.211919	-2.52814	0.0014	0.0238568
XAF1	7.17638	17.0799	1.25097	0.001	0.0195332
XDH	0.291033	1.10004	1.9183	0.0031	0.0401906
XK	0.728988	2.16265	1.56883	0.00335	0.0418793
XKRX	7.83546	27.8644	1.83033	5e-05	0.0024729
XPNPEP2	7.29255	1.75744	-2.05294	5e-05	0.0024729
XRCC1	7.21052	22.5437	1.64455	0.0025	0.0353441
YAE1D1	10.3456	27.2012	1.39465	0.00415	0.0473287
YOD1	18.1529	197.775	3.44559	0.0011	0.0205049
YWHAZ	221.556	1546.92	2.80365	0.0012	0.0214438
ZBTB16	26.8193	4.45697	-2.58914	5e-05	0.0024729
ZBTB7A	12.0655	33.5262	1.4744	0.0044	0.0492244
ZBTB7C	9.57799	24.9846	1.38324	5e-05	0.0024729
ZC3H15	29.7135	84.462	1.50719	0.003	0.0394159
ZC4H2	1.99243	6.49915	1.70572	0.00165	0.0269598
ZCCHC24	22.2575	10.0036	-1.15378	0.0045	0.0498872
ZDHHC23	1.7997	4.77749	1.40849	0.00195	0.0299306
ZFP36L2	84.0537	33.6588	-1.32033	0.00135	0.0232475
ZFPM2	4.20254	1.459	-1.52628	0.00215	0.0320623
ZNF135	3.42784	0.667159	-2.3612	0.00025	0.00782996
ZNF165	0.743011	3.64326	2.29378	0.00175	0.0278502
ZNF208	1.0168	0.174014	-2.54676	0.00055	0.0133316
ZNF273	9.53918	3.99421	-1.25596	0.0032	0.0408737
ZNF319	2.33956	18.1239	2.95358	5e-05	0.0024729
ZNF358	15.3736	5.87329	-1.38822	0.0034	0.0422169
ZNF469	1.57585	0.430018	-1.87366	0.00105	0.0199269
ZNF546	0.92437	0.238223	-1.95616	0.0027	0.0370657
ZNF577	4.8691	1.41552	-1.78232	0.00435	0.0488884
ZNF662	4.24785	12.0846	1.50837	5e-05	0.0024729
ZNF667	1.52997	0.33607	-2.18667	0.00265	0.0367572
ZNF770	24.8626	66.468	1.41868	0.00175	0.0278502
ZNF83	15.16	5.32782	-1.50865	0.00105	0.0199269
ZRANB1	18.2089	43.4105	1.2534	0.0045	0.0498872
ZSCAN12P1	0.183057	2.3272	3.66823	0.002	0.0304751
ZSCAN18	14.5808	3.10747	-2.23026	0.0001	0.00404656
ZSWIM1	4.02966	10.7057	1.40965	0.0024	0.034461
ZSWIM6	3.77189	11.8296	1.64904	0.0018	0.0283086
ZWILCH	3.69592	10.3514	1.48583	0.0011	0.0205049
