# Supplementary material for: RNA-seq and flow-cytometry of conventional, scalp, and palmoplantar psoriasis reveal shared and distinct molecular pathways
Source: Sci Rep. 2018 Jul 27;8:11368. doi: 10.1038/s41598-018-29472-w (PMC6063960; doi:10.1038/s41598-018-29472-w)
Supplement: Supplementary file 3 — Supplementary Table 2 [file 41598_2018_29472_MOESM3_ESM.xlsx]

## Sheet: Sheet1
A4GALT
ABCA3
ABCA6
ABCA8
ABCA9
ABLIM3
ACACB
ACKR1
ACKR2
ACKR3
ACPP
ACSBG1
ACVRL1
ADAM23
ADAM33
ADAMTS1
ADAMTS10
ADAMTS2
ADAMTS4
ADAMTSL1
ADAP2
ADCY2
ADCY6
ADGRA2
ADGRD1
ADGRL3
ADH1B
ADH7
ADIPOR1
ADRB2
AGTR1
AKAP12
AKR1B10
ALDH1A2
ALDH3B2
ALOX12B
ALOXE3
AMMECR1
ANKEF1
ANKRD33B
AOC3
AOX1
APBB1
APOL6
APOLD1
AQP9
AR
ARFGEF3
ARG1
ARHGAP11A
ARHGAP6
ARHGEF25
ARHGEF26
ARNTL2
ASAP2
ASPM
ATF3
ATIC
ATOH8
ATP10A
ATP10B
ATP6V1B2
ATP6V1D
ATP8B2
AURKA
AVPR1A
AXL
BAG2
BCAR3
BCL2
BDH1
BHMT2
BIRC5
BLM
BLNK
BMP3
BOC
BPIFC
BRIP1
BTC
BTNL9
BUB1
C10orf99
C11orf96
C12orf56
C14orf1
C14orf132
C16orf70
C1QTNF2
C1orf95
C7
CACNA1H
CADM3
CALML3
CASC5
CBX7
CCL14
CCL18
CCL22
CCNB1
CCNB2
CCR5
CCR7
CCT6A
CD1B
CD2
CD300LG
CD34
CD3D
CD3E
CD3G
CD69
CDC25A
CDC6
CDCA2
CDCA5
CDH26
CDH3
CDK5R1
CDKN2B
CDKN3
CEACAM19
CEACAM5
CEBPD
CEP55
CERS3
CFD
CHI3L2
CHRD
CHRNA9
CIRH1A
CKAP2
CKMT1A
CLDN11
CLDN23
CLDN5
CLDN8
CLEC2A
CLEC3B
CLEC7A
CLSPN
CMAHP
CNDP2
CNFN
CNKSR2
CNNM4
CNTNAP3
COL16A1
COLEC12
COX5A
CPA4
CPED1
CPZ
CRAT
CRCT1
CROCC
CSRNP1
CST7
CSTB
CTGF
CTHRC1
CTLA4
CTSC
CTSF
CWH43
CXCL10
CXCL2
CXorf36
CYCS
CYP2W1
CYP3A5
CYP4B1
CYP4F22
CYR61
CYSRT1
DBN1
DCHS1
DCLK1
DDR2
DDX58
DENND2A
DEPDC1B
DHCR7
DKC1
DKK1
DKK2
DLGAP5
DPAGT1
DSG3
DUOXA1
DUSP1
DUSP14
DYNLL1
DZIP1L
E2F2
E2F8
EBF3
EBNA1BP2
EDN1
EEF2K
EFEMP2
EFR3B
EGFL7
ELN
ELOVL3
ELOVL4
ELOVL7
EMILIN1
EMILIN2
EMP3
ENDOU
ENPEP
EPGN
EPHB1
EPHX3
EPN3
EPSTI1
ERO1L
ERVMER34-1
ESR1
ESRP1
EVC2
EXO1
EZH2
F10
F3
FABP3
FABP5
FAM110C
FAM111B
FAM180A
FAM180B
FAM198A
FAM19A5
FAM25A
FAM84A
FAP
FAT3
FBLN7
FBXO45
FCGRT
FCHSD1
FDFT1
FEN1
FERMT2
FGFR1
FILIP1
FKBP10
FLT4
FN1
FOS
FOSB
FOXN1
FREM1
FRMPD1
FSTL3
FUT2
FXYD1
FYB
GADD45B
GALNT16
GALNT6
GAR1
GAS1
GAS6
GATA3
GBA
GBP1
GBP3
GBP4
GBP5
GBP6
GCH1
GCNT4
GDA
GDPD3
GFPT2
GGCT
GGH
GINS2
GJB4
GJB6
GJC2
GLRX
GLTP
GPATCH4
GPIHBP1
GRASP
GREB1
GREB1L
GREM2
GSDMA
GSDMC
GSTM5
GUCY1A2
GXYLT2
GYPC
H19
HAL
HAS2
HEPHL1
HERC6
HIC1
HIGD1A
HIST1H1A
HIST1H2BF
HIST1H2BH
HIST1H3C
HIST1H3J
HJURP
HK2
HMCN2
HMGCR
HMOX1
HOMER1
HOXB-AS3
HPSE
HSPA12B
HSPA4L
HSPB7
HTRA3
HYAL4
ICOS
ID4
IDH3A
IDO1
IFI27
IFI44
IFI6
IFIH1
IFIT3
IGDCC4
IGFBP5
IGFBP6
IKZF2
IKZF3
IL2RG
IL34
IL36B
IL36G
IL36RN
INA
INMT
IRS1
ISLR
ITGA11
ITGA7
ITGB3
ITIH5
IVL
JCHAIN
JDP2
JPH2
JUN
JUNB
JUND
KANK3
KAZALD1
KCNA1
KCNA6
KCND2
KCNJ15
KCNK2
KCNK6
KCTD1
KIAA1683
KIF11
KIF18A
KIF23
KIF26A
KIF4A
KLF15
KLF2
KLF9
KLK8
KLK9
KPNA2
KRT31
KRT77
KRT79
KRT9
LAD1
LAMA5
LAMB2
LAMC3
LAMP3
LCE2A
LCE3D
LCE3E
LCP1
LEO1
LHX6
LIFR
LIMS2
LINC00968
LINC01094
LINC01554
LINC01605
LOC100419583
LOC400043
LOC728554
LOXL4
LPAR5
LRP5
LRRC17
LRRN4CL
LTBP4
LVRN
LYPD3
LYPD5
LYZ
MAMDC2
MAN1C1
MAP3K9
MAPT
MCM10
MDGA1
ME1
MEDAG
MEGF6
MELK
METAP1
MFSD2A
MMP12
MMP16
MMP27
MPDZ
MPHOSPH6
MPZL2
MPZL3
MRC2
MREG
MRGPRF
MRPL13
MSX1
MT1E
MT1M
MT1X
MT2A
MTFR2
MX1
MXD1
MXRA8
MYC
MYCBP
MYD88
MYH14
NCAPH
NCKAP5L
NDC80
NDRG4
NEDD9
NEK2
NELL2
NETO2
NEU2
NFATC4
NFE2L3
NIPAL4
NLRP3
NNMT
NOD2
NOV
NOVA1
NPR1
NPY1R
NR4A1
NR4A2
NRBF2
NRN1
NT5C3A
NTN1
NTN4
NUAK1
NUSAP1
OAF
OAS1
OAS2
OAS3
OASL
OLFML3
ORAI3
ORC6
OSR1
OSR2
OTUB2
P3H1
P3H3
PA2G4
PABPC3
PAK3
PALM
PAMR1
PAPL
PAX3
PBXIP1
PCDH12
PCDH20
PCOLCE
PCSK5
PDCD10
PDE2A
PDGFC
PDGFRL
PDK4
PDLIM3
PDZK1IP1
PDZRN4
PELI2
PFKFB2
PGAM1
PGLYRP3
PGM2
PGM5
PHLDB1
PHYHIP
PI16
PI3
PIEZO2
PKDCC
PKHD1L1
PKN1
PLA2G2A
PLA2G2F
PLA2G3
PLA2G4D
PLA2G4E
PLAC9
PLBD1
PLCH2
PLEKHA6
PLEKHG5
PM20D1
PNLIPRP3
PNP
PNPLA7
PODN
POFUT2
POLR3G
POPDC2
PPAP2B
PPARD
PPIF
PPP1R15A
PRC1
PRDM1
PRELID1
PRKCDBP
PRKG2
PRR11
PRRG4
PRSS27
PSMA5
PSMD11
PSMD12
PSME2
PSME3
PTGER2
PTGIS
PTPRE
PTPRS
PTPRU
PTTG1
PXDC1
PYCARD
PYROXD2
RAB25
RAB38
RAB3B
RAB3IL1
RABIF
RAD51AP1
RAI2
RAPGEF3
RASD1
RCN3
RDH12
RDH16
RECK
RGCC
RGS16
RGS2
RGS20
RHOB
RHOBTB3
RIMS3
RIPK4
RMI2
RNF222
ROR2
RPTN
RRAS
RRM2
RSAD2
S100A14
S100A16
S100A2
S100A7A
SAMD4A
SAMD9
SAMSN1
SCARA5
SCCPDH
SDC2
SDK2
SDPR
SDR42E1
SDR9C7
SEMA3A
SEMA3B
SEMA3D
SEMA3E
SEMA6B
SEPHS2
SERINC2
SERPINA5
SERPINB4
SERPINB8
SERPINF1
SERPINH1
SFN
SGOL1
SGPP2
SGSM1
SHANK3
SHB
SHC2
SKA1
SLAMF7
SLC12A4
SLC15A1
SLC16A9
SLC25A44
SLC25A5
SLC26A9
SLC27A1
SLC28A3
SLC31A1
SLC39A6
SLC43A1
SLC6A14
SLC6A2
SLC7A1
SLC7A11
SLC7A5
SLC7A8
SLITRK4
SMIM3
SMOC2
SMOX
SMPDL3B
SNCG
SNHG1
SOCS3
SOX13
SOX5
SOX7
SPIN4
SPOCK2
SPRR2B
SPRR2D
SPRR2E
SPRY2
SQLE
SRM
SRXN1
STAB2
STARD9
STAT1
STIL
STK32B
STRIP2
SULT2B1
SVEP1
SYBU
SYDE2
SYNE1
SYNE3
SYT8
TBX15
TDP2
TECR
TENM1
TENM2
TFDP1
TGFB1I1
TGFBR3
TGM1
TGM3
THBS3
TIE1
TIGAR
TIGIT
TINAGL1
TIPARP
TLE2
TLL1
TLN2
TLR4
TMEM119
TMEM132C
TMEM40
TMEM45B
TMEM54
TMEM86A
TMPRSS11D
TNFAIP3
TNFRSF21
TNFSF10
TOP2A
TPBG
TPD52L1
TPPP
TPRXL
TPX2
TREX2
TRIM14
TRIM16
TRPV3
TSC22D1
TSC22D3
TSPAN4
TSPAN8
TTC39A
TTC39B
TTC9
TTK
TUBA1C
TWIST1
TXNDC17
UCA1
USB1
USP2
UST
UTP3
VDAC1
VSIG10L
VSNL1
WBSCR17
WDR53
WEE1
WFDC12
WFS1
WIF1
WISP2
WNK2
WNT5A
WSCD1
XAF1
XDH
XKRX
XPNPEP2
YOD1
ZBTB16
ZCCHC24
ZFP36L2
ZFPM2
ZNF165
ZNF273
ZNF469
ZNF662
ZNF83
ZSCAN18
