# Supplementary material for: RNA-seq and flow-cytometry of conventional, scalp, and palmoplantar psoriasis reveal shared and distinct molecular pathways
Source: Sci Rep. 2018 Jul 27;8:11368. doi: 10.1038/s41598-018-29472-w (PMC6063960; doi:10.1038/s41598-018-29472-w)
Supplement: Supplementary file 4 — Supplementary Table 3 [file 41598_2018_29472_MOESM4_ESM.xlsx]

## Sheet: Core DEGs
Ingenuity Canonical Pathways	-log(p-value)	Ratio	z-score	Molecules
Endothelin-1 Signaling	4.9	0.105	#NUM!	ADCY2,RRAS,FGFR1,ADCY6,PLA2G3,PLCH2,PLA2G2A,PLBD1,MYC,PLA2G4E,HMOX1,FOS,PLA2G4D,JUN,EDN1,PLA2G2F,IRS1,SHC2,GUCY1A2,PTGER2
p38 MAPK Signaling	4.7	0.125	#NUM!	HIST1H3C,PLA2G3,PLA2G2A,IL36B,MYC,PLA2G4E,IL36G,PLA2G4D,PLA2G2F,DUSP1,MAPT,IL36RN,HSPB7,EEF2K,STAT1
Guanosine Nucleotides Degradation III	4.47	0.417	#NUM!	NT5C3A,GDA,XDH,PNP,ACPP
Agranulocyte Adhesion and Diapedesis	4.35	0.0995	#NUM!	AOC3,CLDN11,FN1,MMP16,MYH14,CCL14,CCL22,IL36B,CXCL10,MMP27,IL36G,CLDN5,CLDN23,CLDN8,IL36RN,CCL18,MMP12,CXCL2,CD34
MIF Regulation of Innate Immunity	3.97	0.186	#NUM!	PLA2G4E,FOS,TLR4,PLA2G4D,JUN,PLA2G2F,PLA2G3,PLA2G2A
Atherosclerosis Signaling	3.82	0.11	#NUM!	ALOX12B,PLA2G3,PDGFC,F3,PLA2G2A,ALOXE3,IL36B,PLBD1,PLA2G4E,IL36G,LYZ,PLA2G4D,PLA2G2F,IL36RN
Granulocyte Adhesion and Diapedesis	3.71	0.095	#NUM!	CLDN11,MMP16,CCL14,CCL22,ITGB3,IL36B,CXCL10,MMP27,IL36G,CLDN5,CLDN23,CLDN8,SDC2,IL36RN,CCL18,MMP12,CXCL2
Estrogen-mediated S-phase Entry	3.64	0.231	#NUM!	MYC,TFDP1,ESR1,E2F2,E2F8,CDC25A
ERK/MAPK Signaling	3.6	0.09	#NUM!	RRAS,FGFR1,HIST1H3C,PLA2G3,RAPGEF3,PLA2G2A,MYC,PLA2G4E,FOS,PLA2G4D,TLN2,PLA2G2F,PAK3,DUSP1,IRS1,HSPB7,STAT1,ESR1
Role of Macrophages, Fibroblasts and Endothelial Cells in Rheumatoid Arthritis	3.54	0.0769	#NUM!	SOCS3,LRP5,FN1,RRAS,MYD88,FGFR1,CEBPD,NFATC4,PLCH2,PDGFC,IL36B,MYC,FOS,TLR4,ROR2,IL36G,WIF1,JUN,IRS1,IL36RN,DKK2,DKK1,ADAMTS4,WNT5A
IGF-1 Signaling	3.47	0.113	#NUM!	IGFBP6,SOCS3,FOS,NOV,CTGF,JUN,RRAS,IRS1,FGFR1,IGFBP5,CYR61,SFN
Purine Nucleotides Degradation II (Aerobic)	3.39	0.263	#NUM!	NT5C3A,GDA,XDH,PNP,ACPP
Inflammasome pathway	3.28	0.25	#NUM!	TLR4,NOD2,NLRP3,PYCARD,MYD88
Eicosanoid Signaling	3.28	0.134	#NUM!	PTGIS,PLBD1,PLA2G4E,ALOX12B,PLA2G4D,PLA2G2F,PLA2G3,PTGER2,PLA2G2A
Urate Biosynthesis/Inosine 5'-phosphate Degradation	3.08	0.308	#NUM!	NT5C3A,XDH,PNP,ACPP
Role of MAPK Signaling in the Pathogenesis of Influenza	3.04	0.125	#NUM!	PLBD1,CXCL10,PLA2G4E,PLA2G4D,PLA2G2F,RRAS,PLA2G3,PLA2G2A,BCL2
VEGF Family Ligand-Receptor Interactions	2.99	0.114	#NUM!	PLA2G4E,FOS,PLA2G4D,PLA2G2F,RRAS,IRS1,FGFR1,FLT4,PLA2G3,PLA2G2A
Pancreatic Adenocarcinoma Signaling	2.98	0.1	#NUM!	HMOX1,TFDP1,PA2G4,IRS1,FGFR1,STAT1,PDGFC,CDKN2B,BIRC5,E2F2,E2F8,BCL2
Retinoate Biosynthesis I	2.98	0.176	#NUM!	SDR9C7,ADH7,ALDH1A2,RDH16,RDH12,AKR1B10
STAT3 Pathway	2.96	0.122	#NUM!	MYC,MAP3K9,SOCS3,RRAS,TGFBR3,FGFR1,FLT4,CDC25A,BCL2
Renin-Angiotensin Signaling	2.92	0.0984	#NUM!	FOS,ADCY2,JUN,PAK3,RRAS,IRS1,FGFR1,SHC2,ADCY6,PTGER2,STAT1,AGTR1
Epoxysqualene Biosynthesis	2.91	1	#NUM!	FDFT1,SQLE
MIF-mediated Glucocorticoid Regulation	2.91	0.171	#NUM!	PLA2G4E,TLR4,PLA2G4D,PLA2G2F,PLA2G3,PLA2G2A
Colorectal Cancer Metastasis Signaling	2.9	0.0766	#NUM!	ADCY2,LRP5,RRAS,MMP16,FGFR1,ADCY6,BIRC5,PDGFC,MMP27,MYC,TLR4,FOS,JUN,RHOB,IRS1,PTGER2,STAT1,MMP12,WNT5A
Phospholipases	2.85	0.129	#NUM!	PLBD1,HMOX1,PLA2G4E,PLA2G4D,PLA2G2F,PLA2G3,PLCH2,PLA2G2A
Interferon Signaling	2.84	0.167	#NUM!	IFIT3,OAS1,MX1,IFI6,STAT1,BCL2
Neuroinflammation Signaling Pathway	2.82	0.0707	#NUM!	NLRP3,PYCARD,MYD88,FGFR1,TGFBR3,PLA2G3,NFATC4,BIRC5,PLA2G2A,BCL2,CXCL10,FOS,TLR4,HMOX1,PLA2G4E,PLA2G4D,JUN,PLA2G2F,MAPT,IRS1,IL34,STAT1
T Cell Receptor Signaling	2.81	0.101	#NUM!	SHB,CD3G,FOS,JUN,CD3E,RRAS,IRS1,FGFR1,NFATC4,CTLA4,CD3D
Sperm Motility	2.77	0.0945	#NUM!	PLBD1,PLA2G4E,PDE2A,PLA2G4D,PLA2G2F,NPR1,CACNA1H,GUCY1A2,PLA2G3,PRKG2,PLCH2,PLA2G2A
Cyclins and Cell Cycle Regulation	2.72	0.112	#NUM!	TFDP1,PA2G4,WEE1,CCNB2,CDKN2B,E2F2,E2F8,CCNB1,CDC25A
Adenosine Nucleotides Degradation II	2.71	0.25	#NUM!	NT5C3A,XDH,PNP,ACPP
Mitotic Roles of Polo-Like Kinase	2.68	0.121	#NUM!	KIF23,WEE1,PTTG1,PRC1,CCNB2,KIF11,CCNB1,CDC25A
LPS/IL-1 Mediated Inhibition of RXR Function	2.65	0.0766	#NUM!	GSTM5,MYD88,SULT2B1,IL36B,TLR4,IL36G,ACSBG1,JUN,UST,CYP3A5,SMOX,IL36RN,ALDH1A2,FABP5,SLC27A1,FABP3,ALDH3B2
Hepatic Fibrosis / Hepatic Stellate Cell Activation	2.6	0.0802	#NUM!	COL16A1,TLR4,CCR5,FN1,CTGF,EDN1,MYH14,FGFR1,FLT4,IGFBP5,STAT1,PDGFC,AGTR1,CCR7,BCL2
IL-10 Signaling	2.55	0.116	#NUM!	HMOX1,SOCS3,FOS,IL36G,CCR5,JUN,IL36RN,IL36B
Role of Pattern Recognition Receptors in Recognition of Bacteria and Viruses	2.49	0.0876	#NUM!	IFIH1,TLR4,CLEC7A,NOD2,OAS1,NLRP3,OAS2,MYD88,IRS1,FGFR1,DDX58,OAS3
Role of Osteoblasts, Osteoclasts and Chondrocytes in Rheumatoid Arthritis	2.44	0.073	#NUM!	LRP5,BMP3,FGFR1,NFATC4,ITGB3,IL36B,BCL2,FOS,IL36G,WIF1,JUN,IRS1,IL36RN,DKK2,DKK1,ADAMTS4,WNT5A
GDP-glucose Biosynthesis	2.37	0.3	#NUM!	HK2,PGM5,PGM2
Cytotoxic T Lymphocyte-mediated Apoptosis of Target Cells	2.32	0.156	#NUM!	CD3G,CD3E,CYCS,CD3D,BCL2
Toll-like Receptor Signaling	2.29	0.105	#NUM!	FOS,TLR4,IL36G,JUN,MYD88,IL36RN,TNFAIP3,IL36B
Glucose and Glucose-1-phosphate Degradation	2.24	0.273	#NUM!	HK2,PGM5,PGM2
Th1 and Th2 Activation Pathway	2.24	0.0757	#NUM!	SOCS3,IL2RG,CCR5,CD3E,FGFR1,TGFBR3,NFATC4,CD3D,CD3G,JUN,IRS1,ICOS,STAT1,GATA3
Molecular Mechanisms of Cancer	2.18	0.0609	#NUM!	ADCY2,LRP5,TFDP1,PA2G4,RRAS,BMP3,FGFR1,ADCY6,RAPGEF3,AURKA,CDKN2B,BCL2,MYC,FOS,JUN,RHOB,RABIF,PAK3,IRS1,CYCS,E2F2,E2F8,WNT5A,CDC25A
Polyamine Regulation in Colon Cancer	2.18	0.182	#NUM!	MYC,MXD1,PSME2,PSME3
Th2 Pathway	2.18	0.08	#NUM!	SOCS3,CD3G,IL2RG,CCR5,JUN,CD3E,IRS1,TGFBR3,FGFR1,ICOS,GATA3,CD3D
Cell Cycle: G2/M DNA Damage Checkpoint Regulation	2.15	0.122	#NUM!	WEE1,TOP2A,CCNB2,AURKA,SFN,CCNB1
Thrombopoietin Signaling	2.12	0.108	#NUM!	MYC,FOS,JUN,RRAS,IRS1,FGFR1,STAT1
Wnt/β-catenin Signaling	2.11	0.0756	#NUM!	MYC,SOX7,LRP5,WIF1,JUN,PPARD,CDH3,TGFBR3,DKK2,DKK1,SOX13,SOX5,WNT5A
Th1 Pathway	2.09	0.0815	#NUM!	SOCS3,CD3G,CCR5,CD3E,IRS1,FGFR1,ICOS,NFATC4,STAT1,GATA3,CD3D
Cell Cycle: G1/S Checkpoint Regulation	2.09	0.106	#NUM!	MYC,TFDP1,PA2G4,CDKN2B,E2F2,E2F8,CDC25A
Prolactin Signaling	2.07	0.0964	#NUM!	MYC,SOCS3,FOS,JUN,RRAS,IRS1,FGFR1,STAT1
Gap Junction Signaling	2.04	0.0718	#NUM!	DBN1,ADCY2,GJB6,GJC2,RRAS,FGFR1,ADCY6,PRKG2,PLCH2,NOV,NPR1,IRS1,GUCY1A2,TUBA1C
Cholesterol Biosynthesis I	2.02	0.231	#NUM!	FDFT1,SQLE,DHCR7
Cholesterol Biosynthesis II (via 24,25-dihydrolanosterol)	2.02	0.231	#NUM!	FDFT1,SQLE,DHCR7
Cholesterol Biosynthesis III (via Desmosterol)	2.02	0.231	#NUM!	FDFT1,SQLE,DHCR7
Small Cell Lung Cancer Signaling	2	0.0941	#NUM!	MYC,TFDP1,PA2G4,IRS1,FGFR1,CYCS,CDKN2B,BCL2
Myc Mediated Apoptosis Signaling	1.95	0.1	#NUM!	MYC,RRAS,IRS1,FGFR1,CYCS,SFN,BCL2
Inhibition of Matrix Metalloproteases	1.95	0.128	#NUM!	MMP27,SDC2,MMP16,RECK,MMP12
Phospholipase C Signaling	1.95	0.0664	#NUM!	BLNK,HMOX1,CD3G,PLA2G4E,ADCY2,PLA2G4D,RHOB,PLA2G2F,CD3E,RRAS,ADCY6,PLA2G3,RAPGEF3,NFATC4,CD3D,PLA2G2A
Bladder Cancer Signaling	1.92	0.0909	#NUM!	MMP27,MYC,TFDP1,PA2G4,RRAS,MMP16,MMP12,PDGFC
Role of JAK1 and JAK3 in γc Cytokine Signaling	1.92	0.0986	#NUM!	BLNK,SOCS3,IL2RG,RRAS,IRS1,FGFR1,STAT1
UVA-Induced MAPK Signaling	1.91	0.0849	#NUM!	FOS,JUN,TIPARP,RRAS,IRS1,FGFR1,CYCS,PLCH2,STAT1
PDGF Signaling	1.86	0.0889	#NUM!	MYC,FOS,JUN,RRAS,IRS1,FGFR1,STAT1,PDGFC
Antioxidant Action of Vitamin C	1.86	0.0833	#NUM!	PLBD1,HMOX1,PLA2G4E,PLA2G4D,PLA2G2F,PLA2G3,PLCH2,GLRX,PLA2G2A
IL-7 Signaling Pathway	1.84	0.0879	#NUM!	MYC,IL2RG,JUN,IRS1,FGFR1,STAT1,CDC25A,BCL2
IL-6 Signaling	1.83	0.0781	#NUM!	SOCS3,FOS,IL36G,JUN,RRAS,IRS1,FGFR1,IL36RN,HSPB7,IL36B
Synaptic Long Term Depression	1.81	0.0743	#NUM!	PLBD1,PLA2G4E,PLA2G4D,PLA2G2F,RRAS,NPR1,GUCY1A2,PLA2G3,PRKG2,PLCH2,PLA2G2A
Superpathway of Cholesterol Biosynthesis	1.8	0.143	#NUM!	FDFT1,SQLE,DHCR7,HMGCR
Role of Hypercytokinemia/hyperchemokinemia in the Pathogenesis of Influenza	1.78	0.116	#NUM!	CXCL10,IL36G,CCR5,IL36RN,IL36B
Rapoport-Luebering Glycolytic Shunt	1.78	0.333	#NUM!	PGAM1,TIGAR
Glucocorticoid Receptor Signaling	1.77	0.059	#NUM!	CD3E,RRAS,FGFR1,KRT9,NFATC4,CD3D,TSC22D3,BCL2,KRT77,CD3G,FOS,JUN,AR,DUSP1,IRS1,KRT79,STAT1,ESR1,KRT31,ADRB2
Nur77 Signaling in T Lymphocytes	1.77	0.102	#NUM!	CD3G,CD3E,NR4A1,CYCS,CD3D,BCL2
Axonal Guidance Signaling	1.76	0.0553	#NUM!	ENPEP,NTN4,BMP3,SEMA6B,PLCH2,PDGFC,ADAMTS2,NTN1,EPHB1,SEMA3D,SDC2,ABLIM3,ADAM23,TUBA1C,SEMA3B,ADAMTS4,SEMA3E,ADAMTS1,RRAS,FGFR1,NFATC4,SEMA3A,PAK3,IRS1,WNT5A
Corticotropin Releasing Hormone Signaling	1.75	0.0796	#NUM!	FOS,ADCY2,IVL,JUN,NPR1,NR4A1,ADCY6,GUCY1A2,JUND
G-Protein Coupled Receptor Signaling	1.74	0.0616	#NUM!	ADCY2,RGS2,PDE2A,RRAS,NPY1R,FGFR1,ADCY6,RGS16,RAPGEF3,AVPR1A,DUSP1,IRS1,TDP2,SMPDL3B,PTGER2,AGTR1,ADRB2
eNOS Signaling	1.74	0.0698	#NUM!	ADCY2,AQP9,IRS1,FGFR1,CHRNA9,FLT4,LPAR5,ADCY6,GUCY1A2,SLC7A1,PDGFC,ESR1
PPAR Signaling	1.73	0.0842	#NUM!	FOS,IL36G,JUN,RRAS,PPARD,IL36RN,PDGFC,IL36B
PKCθ Signaling in T Lymphocytes	1.73	0.0752	#NUM!	MAP3K9,CD3G,FOS,JUN,CD3E,RRAS,IRS1,FGFR1,NFATC4,CD3D
Glioma Signaling	1.72	0.0789	#NUM!	TFDP1,PA2G4,RRAS,IRS1,FGFR1,PDGFC,CDKN2B,E2F2,E2F8
VDR/RXR Activation	1.71	0.0897	#NUM!	CXCL10,IGFBP6,LRP5,PPARD,MXD1,IGFBP5,SEMA3B
P2Y Purigenic Receptor Signaling Pathway	1.7	0.0746	#NUM!	MYC,FOS,ADCY2,JUN,RRAS,IRS1,FGFR1,ADCY6,PLCH2,ITGB3
PCP pathway	1.7	0.0984	#NUM!	ROR2,JUN,CTHRC1,JUND,JUNB,WNT5A
IL-9 Signaling	1.7	0.111	#NUM!	SOCS3,IL2RG,IRS1,FGFR1,STAT1
iNOS Signaling	1.7	0.111	#NUM!	FOS,TLR4,JUN,MYD88,STAT1
ILK Signaling	1.66	0.066	#NUM!	MYC,FOS,TGFB1I1,FN1,JUN,RHOB,LIMS2,MYH14,IRS1,FGFR1,FERMT2,PDGFC,ITGB3
Regulation of IL-2 Expression in Activated and Anergic T Lymphocytes	1.66	0.0875	#NUM!	CD3G,FOS,JUN,CD3E,RRAS,NFATC4,CD3D
Relaxin Signaling	1.64	0.0701	#NUM!	FOS,PDE2A,ADCY2,JUN,IRS1,NPR1,FGFR1,ADCY6,GUCY1A2,TDP2,SMPDL3B
HIF1α Signaling	1.64	0.0763	#NUM!	MMP27,JUN,EDN1,RRAS,MMP16,IRS1,FGFR1,MMP12,PDGFC
Sertoli Cell-Sertoli Cell Junction Signaling	1.63	0.0674	#NUM!	EPN3,MAP3K9,CLDN11,CLDN5,CLDN23,JUN,CLDN8,RRAS,TGFBR3,GUCY1A2,TUBA1C,PRKG2
IL-2 Signaling	1.61	0.0938	#NUM!	FOS,IL2RG,JUN,RRAS,IRS1,FGFR1
Primary Immunodeficiency Signaling	1.59	0.104	#NUM!	BLNK,IL2RG,CD3E,ICOS,CD3D
NF-κB Signaling	1.58	0.0663	#NUM!	TLR4,IL36G,RRAS,MYD88,IRS1,TGFBR3,FGFR1,IL36RN,FLT4,TNFAIP3,TDP2,IL36B
JAK/Stat Signaling	1.58	0.0843	#NUM!	SOCS3,FOS,JUN,RRAS,IRS1,FGFR1,STAT1
DNA damage-induced 14-3-3σ Signaling	1.56	0.158	#NUM!	CCNB2,SFN,CCNB1
Purine Ribonucleosides Degradation to Ribose-1-phosphate	1.52	0.25	#NUM!	PNP,PGM2
TNFR1 Signaling	1.52	0.1	#NUM!	FOS,JUN,PAK3,TNFAIP3,CYCS
Chronic Myeloid Leukemia Signaling	1.48	0.0755	#NUM!	MYC,TFDP1,PA2G4,RRAS,IRS1,FGFR1,E2F2,E2F8
CCR5 Signaling in Macrophages	1.47	0.087	#NUM!	CD3G,FOS,CCR5,JUN,CD3E,CD3D
Glutamate Removal from Folates	1.46	1	#NUM!	GGH
Xanthine and Xanthosine Salvage	1.46	1	#NUM!	PNP
Docosahexaenoic Acid (DHA) Signaling	1.45	0.0962	#NUM!	IRS1,FGFR1,SERPINF1,CYCS,BCL2
Pathogenesis of Multiple Sclerosis	1.43	0.222	#NUM!	CXCL10,CCR5
Acute Phase Response Signaling	1.42	0.0647	#NUM!	HMOX1,SOCS3,FOS,IL36G,FN1,JUN,RRAS,MYD88,IL36RN,SERPINF1,IL36B
CCR3 Signaling in Eosinophils	1.4	0.0692	#NUM!	PLA2G4E,PLA2G4D,PAK3,PLA2G2F,RRAS,IRS1,FGFR1,PLA2G3,PLA2G2A
PI3K Signaling in B Lymphocytes	1.4	0.0692	#NUM!	BLNK,FOS,TLR4,ATF3,JUN,RRAS,IRS1,NFATC4,PLCH2
Dendritic Cell Maturation	1.4	0.0622	#NUM!	TLR4,IL36G,DDR2,MYD88,IRS1,FGFR1,IL36RN,CD1B,PLCH2,STAT1,CCR7,IL36B
Fatty Acid α-oxidation	1.39	0.136	#NUM!	ALOX12B,ALDH1A2,ALOXE3
14-3-3-mediated Signaling	1.38	0.0687	#NUM!	FOS,JUN,RRAS,MAPT,IRS1,FGFR1,TUBA1C,PLCH2,SFN
p53 Signaling	1.38	0.0721	#NUM!	GADD45B,JUN,IRS1,FGFR1,TIGAR,SFN,BIRC5,BCL2
Type I Diabetes Mellitus Signaling	1.38	0.0721	#NUM!	SOCS3,CD3G,CD3E,MYD88,CYCS,STAT1,CD3D,BCL2
Reelin Signaling in Neurons	1.37	0.0761	#NUM!	MAP3K9,APBB1,MAPT,IRS1,FGFR1,CDK5R1,ITGB3
CD28 Signaling in T Helper Cells	1.37	0.0682	#NUM!	CD3G,FOS,JUN,CD3E,IRS1,FGFR1,NFATC4,CTLA4,CD3D
p70S6K Signaling	1.37	0.0682	#NUM!	IL2RG,RRAS,MAPT,IRS1,FGFR1,EEF2K,PLCH2,SFN,AGTR1
Ceramide Signaling	1.35	0.0753	#NUM!	FOS,JUN,RRAS,IRS1,FGFR1,CYCS,BCL2
Paxillin Signaling	1.34	0.0708	#NUM!	TLN2,PAK3,RRAS,ITGA11,IRS1,FGFR1,ITGA7,ITGB3
Nitric Oxide Signaling in the Cardiovascular System	1.34	0.0708	#NUM!	PDE2A,IRS1,FGFR1,FLT4,GUCY1A2,SLC7A1,PRKG2,PDGFC
IL-8 Signaling	1.34	0.0609	#NUM!	HMOX1,FOS,JUN,RHOB,RRAS,IRS1,FGFR1,FLT4,PDGFC,CSTB,ITGB3,BCL2
Noradrenaline and Adrenaline Degradation	1.3	0.1	#NUM!	ADH7,SMOX,ALDH1A2,ADH1B
Neurotrophin/TRK Signaling	1.27	0.0779	#NUM!	FOS,JUN,RRAS,SPRY2,IRS1,FGFR1
Prostate Cancer Signaling	1.27	0.0722	#NUM!	AR,TFDP1,PA2G4,RRAS,IRS1,FGFR1,BCL2
Systemic Lupus Erythematosus Signaling	1.26	0.0578	#NUM!	FOS,CD3G,IL36G,JUN,CD3E,RRAS,IRS1,FGFR1,IL36RN,C7,NFATC4,CD3D,IL36B
IL-17A Signaling in Gastric Cells	1.25	0.12	#NUM!	CXCL10,FOS,JUN
Angiopoietin Signaling	1.25	0.0769	#NUM!	PAK3,RRAS,IRS1,FGFR1,BIRC5,TIE1
Estrogen-Dependent Breast Cancer Signaling	1.25	0.0769	#NUM!	FOS,JUN,RRAS,IRS1,FGFR1,ESR1
Melanocyte Development and Pigmentation Signaling	1.25	0.0714	#NUM!	ADCY2,RRAS,PAX3,IRS1,FGFR1,ADCY6,BCL2
ErbB Signaling	1.25	0.0714	#NUM!	FOS,JUN,PAK3,BTC,RRAS,IRS1,FGFR1
cAMP-mediated signaling	1.24	0.0573	#NUM!	AKAP12,ADCY2,PDE2A,RGS2,NPY1R,ADCY6,RAPGEF3,DUSP1,TDP2,SMPDL3B,PTGER2,AGTR1,ADRB2
Gαq Signaling	1.24	0.0621	#NUM!	HMOX1,RGS2,RHOB,IRS1,FGFR1,RGS16,ARHGEF25,NFATC4,AVPR1A,AGTR1
Fc Epsilon RI Signaling	1.23	0.0672	#NUM!	PLA2G4E,PLA2G4D,PLA2G2F,RRAS,IRS1,FGFR1,PLA2G3,PLA2G2A
Neuroprotective Role of THOP1 in Alzheimer's Disease	1.23	0.0672	#NUM!	TMPRSS11D,CFD,MAPT,HTRA3,ENDOU,KLK8,FAP,PRSS27
CDK5 Signaling	1.23	0.0707	#NUM!	FOSB,LAMA5,ADCY2,RRAS,MAPT,ADCY6,CDK5R1
Glioblastoma Multiforme Signaling	1.22	0.0617	#NUM!	MYC,RHOB,RRAS,IRS1,FGFR1,PLCH2,PDGFC,E2F2,E2F8,WNT5A
Aryl Hydrocarbon Receptor Signaling	1.22	0.0638	#NUM!	MYC,FOS,JUN,TFDP1,GSTM5,ALDH1A2,HSPB7,ALDH3B2,ESR1
LXR/RXR Activation	1.2	0.0661	#NUM!	FDFT1,TLR4,IL36G,LYZ,IL36RN,SERPINF1,HMGCR,IL36B
Serotonin Receptor Signaling	1.2	0.093	#NUM!	GCH1,ADCY2,SMOX,ADCY6
Cholecystokinin/Gastrin-mediated Signaling	1.19	0.0693	#NUM!	FOS,IL36G,JUN,RHOB,RRAS,IL36RN,IL36B
Erythropoietin Signaling	1.19	0.0741	#NUM!	SOCS3,FOS,JUN,RRAS,IRS1,FGFR1
Ovarian Cancer Signaling	1.17	0.0625	#NUM!	TFDP1,PA2G4,EDN1,RRAS,IRS1,FGFR1,PDGFC,BCL2,WNT5A
iCOS-iCOSL Signaling in T Helper Cells	1.17	0.065	#NUM!	CD3G,IL2RG,CD3E,IRS1,FGFR1,ICOS,NFATC4,CD3D
Role of Tissue Factor in Cancer	1.17	0.065	#NUM!	F10,CTGF,RRAS,IRS1,FGFR1,CYR61,F3,ITGB3
Guanine and Guanosine Salvage I	1.16	0.5	#NUM!	PNP
Spermidine Biosynthesis I	1.16	0.5	#NUM!	SRM
Adenine and Adenosine Salvage I	1.16	0.5	#NUM!	PNP
Leukocyte Extravasation Signaling	1.16	0.0569	#NUM!	MMP27,CLDN11,ARHGAP6,CLDN5,CLDN23,CLDN8,MMP16,IRS1,FGFR1,RAPGEF3,MMP12,ITGB3
CNTF Signaling	1.16	0.0794	#NUM!	LIFR,RRAS,IRS1,FGFR1,STAT1
VEGF Signaling	1.15	0.068	#NUM!	RRAS,IRS1,FGFR1,FLT4,SFN,PDGFC,BCL2
IL-3 Signaling	1.15	0.0723	#NUM!	FOS,JUN,RRAS,IRS1,FGFR1,STAT1
Renal Cell Carcinoma Signaling	1.15	0.0723	#NUM!	FOS,JUN,PAK3,RRAS,IRS1,FGFR1
RAR Activation	1.14	0.0579	#NUM!	SDR9C7,FOS,ADCY2,ADH7,JUN,DUSP1,ALDH1A2,RDH16,ADCY6,RDH12,ZBTB16
Nicotine Degradation II	1.13	0.0781	#NUM!	ADH7,CYP3A5,CYP4B1,AOX1,INMT
Fatty Acid Activation	1.13	0.154	#NUM!	ACSBG1,SLC27A1
Glycogen Degradation II	1.13	0.154	#NUM!	PGM5,PGM2
Pyridoxal 5'-phosphate Salvage Pathway	1.11	0.0769	#NUM!	MAP3K9,PAK3,TTK,NEK2,PKN1
Leptin Signaling in Obesity	1.09	0.0698	#NUM!	SOCS3,ADCY2,IRS1,FGFR1,ADCY6,PLCH2
UVB-Induced MAPK Signaling	1.09	0.0758	#NUM!	FOS,JUN,IRS1,FGFR1,HIST1H3C
LPS-stimulated MAPK Signaling	1.07	0.069	#NUM!	FOS,TLR4,JUN,RRAS,IRS1,FGFR1
Integrin Signaling	1.07	0.0548	#NUM!	TLN2,PAK3,RHOB,RRAS,ITGA11,IRS1,FGFR1,BCAR3,TSPAN4,ITGA7,NEDD9,ITGB3
TNFR2 Signaling	1.06	0.1	#NUM!	FOS,JUN,TNFAIP3
Phagosome Formation	1.06	0.0615	#NUM!	TLR4,CLEC7A,FN1,RHOB,MRC2,IRS1,FGFR1,PLCH2
EGF Signaling	1.05	0.0735	#NUM!	FOS,JUN,IRS1,FGFR1,STAT1
Crosstalk between Dendritic Cells and Natural Killer Cells	1.03	0.0674	#NUM!	TLR4,IL2RG,TLN2,CD69,TNFSF10,CCR7
ErbB2-ErbB3 Signaling	1.02	0.0725	#NUM!	MYC,JUN,RRAS,IRS1,FGFR1
Glycogen Degradation III	1.02	0.133	#NUM!	PGM5,PGM2
Glioma Invasiveness Signaling	1	0.0714	#NUM!	RHOB,RRAS,IRS1,FGFR1,ITGB3
Tetrahydrobiopterin Biosynthesis I	0.993	0.333	#NUM!	GCH1
Methionine Salvage II (Mammalian)	0.993	0.333	#NUM!	BHMT2
Inosine-5'-phosphate Biosynthesis II	0.993	0.333	#NUM!	ATIC
Biotin-carboxyl Carrier Protein Assembly	0.993	0.333	#NUM!	ACACB
Tetrahydrobiopterin Biosynthesis II	0.993	0.333	#NUM!	GCH1
Extrinsic Prothrombin Activation Pathway	0.972	0.125	#NUM!	F10,F3
Mismatch Repair in Eukaryotes	0.972	0.125	#NUM!	FEN1,EXO1
MSP-RON Signaling Pathway	0.966	0.0694	#NUM!	KLK9,TLR4,IRS1,FGFR1,KLK8
Death Receptor Signaling	0.965	0.0645	#NUM!	TNFRSF21,TIPARP,TNFSF10,CYCS,HSPB7,BCL2
Hepatic Cholestasis	0.956	0.0562	#NUM!	TLR4,IL36G,ADCY2,JUN,MYD88,IL36RN,ADCY6,ESR1,IL36B
Communication between Innate and Adaptive Immune Cells	0.948	0.0638	#NUM!	CXCL10,TLR4,IL36G,IL36RN,CCR7,IL36B
FcγRIIB Signaling in B Lymphocytes	0.941	0.0755	#NUM!	BLNK,RRAS,IRS1,FGFR1
CD27 Signaling in Lymphocytes	0.941	0.0755	#NUM!	MAP3K9,FOS,JUN,CYCS
Oncostatin M Signaling	0.937	0.0882	#NUM!	MT2A,RRAS,STAT1
Inhibition of Angiogenesis by TSP1	0.937	0.0882	#NUM!	JUN,SDC2,GUCY1A2
Role of JAK2 in Hormone-like Cytokine Signaling	0.937	0.0882	#NUM!	SOCS3,IRS1,STAT1
γ-linolenate Biosynthesis II (Animals)	0.928	0.118	#NUM!	ACSBG1,SLC27A1
Mitochondrial L-carnitine Shuttle Pathway	0.928	0.118	#NUM!	ACSBG1,SLC27A1
Role of NFAT in Regulation of the Immune Response	0.921	0.0538	#NUM!	BLNK,CD3G,FOS,JUN,CD3E,RRAS,IRS1,FGFR1,NFATC4,CD3D
Coagulation System	0.909	0.0857	#NUM!	F10,SERPINA5,F3
IL-17A Signaling in Fibroblasts	0.909	0.0857	#NUM!	FOS,JUN,CEBPD
Osteoarthritis Pathway	0.905	0.0521	#NUM!	TLR4,H19,FN1,DDR2,PPARD,FGFR1,ACVRL1,DKK1,MMP12,PDGFC,ADAMTS4
Nicotine Degradation III	0.897	0.0727	#NUM!	ADH7,CYP3A5,CYP4B1,AOX1
CXCR4 Signaling	0.896	0.0545	#NUM!	FOS,ADCY2,JUN,PAK3,RHOB,RRAS,IRS1,FGFR1,ADCY6
Antiproliferative Role of Somatostatin Receptor 2	0.892	0.0658	#NUM!	RRAS,IRS1,NPR1,FGFR1,GUCY1A2
GDNF Family Ligand-Receptor Interactions	0.892	0.0658	#NUM!	FOS,JUN,RRAS,IRS1,FGFR1
TR/RXR Activation	0.886	0.0612	#NUM!	KLF9,F10,RAB3B,IRS1,FGFR1,ME1
ATM Signaling	0.886	0.0612	#NUM!	GADD45B,JUN,CCNB2,BLM,CCNB1,CDC25A
Arsenate Detoxification I (Glutaredoxin)	0.876	0.25	#NUM!	PNP
Heme Degradation	0.876	0.25	#NUM!	HMOX1
Spermine and Spermidine Degradation I	0.876	0.25	#NUM!	SMOX
Phenylethylamine Degradation I	0.876	0.25	#NUM!	AOC3
Ascorbate Recycling (Cytosolic)	0.876	0.25	#NUM!	GLRX
Glutathione Redox Reactions II	0.876	0.25	#NUM!	GLRX
Melatonin Degradation II	0.876	0.25	#NUM!	SMOX
Arginine Degradation I (Arginase Pathway)	0.876	0.25	#NUM!	ARG1
Non-Small Cell Lung Cancer Signaling	0.875	0.0649	#NUM!	TFDP1,PA2G4,RRAS,IRS1,FGFR1
Hereditary Breast Cancer Signaling	0.872	0.0556	#NUM!	GADD45B,RRAS,WEE1,IRS1,FGFR1,SFN,BLM,CCNB1
CTLA4 Signaling in Cytotoxic T Lymphocytes	0.871	0.0606	#NUM!	CD3G,CD3E,IRS1,FGFR1,CTLA4,CD3D
Role of CHK Proteins in Cell Cycle Checkpoint Control	0.856	0.0702	#NUM!	CLSPN,E2F2,E2F8,CDC25A
Ethanol Degradation II	0.856	0.0811	#NUM!	ADH7,ALDH1A2,ADH1B
IL-12 Signaling and Production in Macrophages	0.848	0.0548	#NUM!	FOS,TLR4,LYZ,JUN,MYD88,IRS1,FGFR1,STAT1
GADD45 Signaling	0.848	0.105	#NUM!	GADD45B,CCNB1
NRF2-mediated Oxidative Stress Response	0.847	0.0518	#NUM!	HMOX1,FOS,JUN,GSTM5,RRAS,IRS1,FGFR1,JUND,JUNB,AOX1
CD40 Signaling	0.842	0.0633	#NUM!	FOS,JUN,IRS1,FGFR1,TNFAIP3
Tec Kinase Signaling	0.841	0.0529	#NUM!	TNFRSF21,FOS,TLR4,PAK3,RHOB,IRS1,FGFR1,TNFSF10,STAT1
Role of BRCA1 in DNA Damage Response	0.825	0.0625	#NUM!	STAT1,BLM,BRIP1,E2F2,E2F8
Sphingosine-1-phosphate Signaling	0.823	0.056	#NUM!	ADCY2,RHOB,IRS1,FGFR1,ADCY6,PLCH2,PDGFC
Macropinocytosis Signaling	0.81	0.0617	#NUM!	RRAS,IRS1,FGFR1,PDGFC,ITGB3
Germ Cell-Sertoli Cell Junction Signaling	0.809	0.052	#NUM!	EPN3,MAP3K9,PAK3,RHOB,RRAS,IRS1,FGFR1,TUBA1C,LAMC3
April Mediated Signaling	0.807	0.0769	#NUM!	FOS,JUN,NFATC4
Netrin Signaling	0.807	0.0769	#NUM!	ABLIM3,NFATC4,NTN1
Trehalose Degradation II (Trehalase)	0.786	0.2	#NUM!	HK2
Creatine-phosphate Biosynthesis	0.786	0.2	#NUM!	CKMT1A/CKMT1B
Mouse Embryonic Stem Cell Pluripotency	0.773	0.0566	#NUM!	LIFR,MYC,RRAS,IRS1,FGFR1,ID4
Protein Kinase A Signaling	0.772	0.045	#NUM!	AKAP12,ADCY2,PTPRE,PDE2A,HIST1H3C,ADCY6,NFATC4,PLCH2,NTN1,CDKN3,HIST1H1A,PTPRU,DUSP1,PTPRS,TDP2,SMPDL3B,SFN,CDC25A
B Cell Activating Factor Signaling	0.762	0.0732	#NUM!	FOS,JUN,NFATC4
tRNA Splicing	0.762	0.0732	#NUM!	PDE2A,TDP2,SMPDL3B
Cellular Effects of Sildenafil (Viagra)	0.751	0.0534	#NUM!	PDE2A,ADCY2,MYH14,ADCY6,GUCY1A2,PRKG2,PLCH2
IL-17 Signaling	0.749	0.0588	#NUM!	CXCL10,JUN,RRAS,IRS1,FGFR1
Growth Hormone Signaling	0.749	0.0588	#NUM!	SOCS3,FOS,IRS1,FGFR1,STAT1
Activation of IRF by Cytosolic Pattern Recognition Receptors	0.746	0.0635	#NUM!	IFIH1,JUN,DDX58,STAT1
Intrinsic Prothrombin Activation Pathway	0.74	0.0714	#NUM!	KLK9,F10,KLK8
PPARα/RXRα Activation	0.739	0.05	#NUM!	ADCY2,JUN,RRAS,IRS1,TGFBR3,ADCY6,SLC27A1,PLCH2,ADIPOR1
Endometrial Cancer Signaling	0.729	0.0625	#NUM!	MYC,RRAS,IRS1,FGFR1
HMGB1 Signaling	0.729	0.0526	#NUM!	FOS,TLR4,JUN,RHOB,RRAS,IRS1,FGFR1
Gαs Signaling	0.722	0.0545	#NUM!	ADCY2,RGS2,ADCY6,RAPGEF3,PTGER2,ADRB2
NF-κB Activation by Viruses	0.721	0.0575	#NUM!	CCR5,RRAS,IRS1,FGFR1,ITGB3
PEDF Signaling	0.721	0.0575	#NUM!	RRAS,IRS1,FGFR1,SERPINF1,BCL2
UVC-Induced MAPK Signaling	0.719	0.0698	#NUM!	FOS,JUN,RRAS
GP6 Signaling Pathway	0.718	0.0522	#NUM!	LAMB2,COL16A1,LAMA5,IRS1,FGFR1,LAMC3,ITGB3
Putrescine Degradation III	0.716	0.087	#NUM!	SMOX,ALDH1A2
Urea Cycle	0.715	0.167	#NUM!	ARG1
Arginine Degradation VI (Arginase 2 Pathway)	0.715	0.167	#NUM!	ARG1
Selenocysteine Biosynthesis II (Archaea and Eukaryotes)	0.715	0.167	#NUM!	SEPHS2
UDP-N-acetyl-D-glucosamine Biosynthesis II	0.715	0.167	#NUM!	GFPT2
Telomerase Signaling	0.71	0.0541	#NUM!	MYC,IL2RG,RRAS,IRS1,FGFR1,DKC1
Gα12/13 Signaling	0.707	0.0519	#NUM!	JUN,RRAS,CDH3,IRS1,FGFR1,LPAR5,CDH26
Calcium-induced T Lymphocyte Apoptosis	0.697	0.0606	#NUM!	CD3G,CD3E,NR4A1,CD3D
ERK5 Signaling	0.697	0.0606	#NUM!	MYC,FOS,RRAS,SFN
IL-4 Signaling	0.694	0.0562	#NUM!	IL2RG,RRAS,IRS1,FGFR1,NFATC4
IL-22 Signaling	0.688	0.0833	#NUM!	SOCS3,STAT1
Cardiac Hypertrophy Signaling	0.682	0.0466	#NUM!	MAP3K9,ADCY2,JUN,RHOB,RRAS,IRS1,FGFR1,ADCY6,NFATC4,PLCH2,ADRB2
OX40 Signaling Pathway	0.668	0.0549	#NUM!	CD3G,JUN,CD3E,CD3D,BCL2
HGF Signaling	0.664	0.0522	#NUM!	MAP3K9,FOS,JUN,RRAS,IRS1,FGFR1
Role of JAK family kinases in IL-6-type Cytokine Signaling	0.661	0.08	#NUM!	SOCS3,STAT1
Bupropion Degradation	0.661	0.08	#NUM!	CYP3A5,CYP4B1
Tryptophan Degradation X (Mammalian, via Tryptamine)	0.661	0.08	#NUM!	SMOX,ALDH1A2
Adenine and Adenosine Salvage III	0.655	0.143	#NUM!	PNP
Factors Promoting Cardiogenesis in Vertebrates	0.655	0.0543	#NUM!	LRP5,BMP3,TGFBR3,CDC6,DKK1
IL-1 Signaling	0.655	0.0543	#NUM!	FOS,ADCY2,JUN,MYD88,ADCY6
Agrin Interactions at Neuromuscular Junction	0.652	0.058	#NUM!	JUN,PAK3,RRAS,ITGB3
Hematopoiesis from Pluripotent Stem Cells	0.643	0.0638	#NUM!	CD3G,CD3E,CD3D
Rac Signaling	0.642	0.0513	#NUM!	JUN,PAK3,RRAS,IRS1,FGFR1,CDK5R1
Lipid Antigen Presentation by CD1	0.636	0.0769	#NUM!	CD3E,CD1B
NAD Salvage Pathway II	0.636	0.0769	#NUM!	NT5C3A,ACPP
Gluconeogenesis I	0.636	0.0769	#NUM!	PGAM1,ME1
Tight Junction Signaling	0.632	0.0479	#NUM!	MPDZ,FOS,CLDN11,CLDN5,CLDN23,JUN,CLDN8,MYH14
Graft-versus-Host Disease Signaling	0.626	0.0625	#NUM!	IL36G,IL36RN,IL36B
Chemokine Signaling	0.623	0.0563	#NUM!	FOS,CCR5,JUN,RRAS
Salvage Pathways of Pyrimidine Ribonucleotides	0.619	0.0526	#NUM!	MAP3K9,PAK3,TTK,NEK2,PKN1
GNRH Signaling	0.616	0.0486	#NUM!	MAP3K9,FOS,ADCY2,JUN,PAK3,RRAS,ADCY6
Production of Nitric Oxide and Reactive Oxygen Species in Macrophages	0.616	0.0464	#NUM!	MAP3K9,FOS,TLR4,LYZ,JUN,RHOB,IRS1,FGFR1,STAT1
Histidine Degradation III	0.605	0.125	#NUM!	HAL
Tryptophan Degradation to 2-amino-3-carboxymuconate Semialdehyde	0.605	0.125	#NUM!	IDO1
T Helper Cell Differentiation	0.596	0.0548	#NUM!	IL2RG,ICOS,STAT1,GATA3
GPCR-Mediated Integration of Enteroendocrine Signaling Exemplified by an L Cell	0.596	0.0548	#NUM!	ADCY2,ADCY6,PLCH2,ADRB2
GM-CSF Signaling	0.596	0.0548	#NUM!	RRAS,IRS1,FGFR1,STAT1
Role of NANOG in Mammalian Embryonic Stem Cell Pluripotency	0.59	0.0492	#NUM!	LIFR,RRAS,BMP3,IRS1,FGFR1,WNT5A
FAK Signaling	0.573	0.0505	#NUM!	TLN2,PAK3,RRAS,IRS1,FGFR1
TREM1 Signaling	0.57	0.0533	#NUM!	TLR4,NOD2,NLRP3,MYD88
Acetone Degradation I (to Methylglyoxal)	0.568	0.069	#NUM!	CYP3A5,CYP4B1
Sphingosine and Sphingosine-1-phosphate Metabolism	0.561	0.111	#NUM!	SGPP2
Prostanoid Biosynthesis	0.561	0.111	#NUM!	PTGIS
Citrulline Biosynthesis	0.561	0.111	#NUM!	ARG1
IL-15 Signaling	0.558	0.0526	#NUM!	IL2RG,RRAS,IRS1,FGFR1
Serotonin Degradation	0.558	0.0526	#NUM!	ADH7,SMOX,ALDH1A2,ADH1B
BMP signaling pathway	0.558	0.0526	#NUM!	JUN,RRAS,BMP3,CHRD
PAK Signaling	0.552	0.0495	#NUM!	PAK3,RRAS,IRS1,FGFR1,PDGFC
Semaphorin Signaling in Neurons	0.546	0.0566	#NUM!	SEMA3A,PAK3,RHOB
Dopamine Receptor Signaling	0.546	0.0519	#NUM!	GCH1,ADCY2,SMOX,ADCY6
RANK Signaling in Osteoclasts	0.541	0.049	#NUM!	MAP3K9,FOS,JUN,IRS1,FGFR1
Type II Diabetes Mellitus Signaling	0.533	0.0469	#NUM!	SOCS3,ACSBG1,IRS1,FGFR1,SLC27A1,ADIPOR1
Role of Cytokines in Mediating Communication between Immune Cells	0.532	0.0556	#NUM!	IL36G,IL36RN,IL36B
Glutathione-mediated Detoxification	0.527	0.0645	#NUM!	GSTM5,GGH
Ketogenesis	0.522	0.1	#NUM!	BDH1
Ketolysis	0.522	0.1	#NUM!	BDH1
Glycine Betaine Degradation	0.522	0.1	#NUM!	BHMT2
SAPK/JNK Signaling	0.521	0.0481	#NUM!	MAP3K9,JUN,RRAS,IRS1,FGFR1
Melanoma Signaling	0.518	0.0545	#NUM!	RRAS,IRS1,FGFR1
Unfolded protein response	0.518	0.0545	#NUM!	PPP1R15A,CEBPD,BCL2
Fatty Acid β-oxidation I	0.509	0.0625	#NUM!	ACSBG1,SLC27A1
Cell Cycle Control of Chromosomal Replication	0.504	0.0536	#NUM!	CDC6,ORC6,TOP2A
Xenobiotic Metabolism Signaling	0.494	0.0414	#NUM!	MAP3K9,HMOX1,UST,GSTM5,RRAS,CYP3A5,SMOX,IRS1,FGFR1,ALDH1A2,ALDH3B2,SULT2B1
Purine Nucleotides De Novo Biosynthesis II	0.488	0.0909	#NUM!	ATIC
Dolichyl-diphosphooligosaccharide Biosynthesis	0.488	0.0909	#NUM!	DPAGT1
UDP-N-acetyl-D-galactosamine Biosynthesis II	0.488	0.0909	#NUM!	HK2
BER pathway	0.458	0.0833	#NUM!	FEN1
Amyotrophic Lateral Sclerosis Signaling	0.456	0.045	#NUM!	IRS1,FGFR1,CYCS,PDGFC,BCL2
FLT3 Signaling in Hematopoietic Progenitor Cells	0.448	0.0465	#NUM!	RRAS,IRS1,FGFR1,STAT1
GPCR-Mediated Nutrient Sensing in Enteroendocrine Cells	0.448	0.0465	#NUM!	ADCY2,LPAR5,ADCY6,PLCH2
Induction of Apoptosis by HIV1	0.442	0.0492	#NUM!	CYCS,SLC25A5,BCL2
TGF-β Signaling	0.438	0.046	#NUM!	FOS,JUN,RRAS,BCL2
Cardiac β-adrenergic Signaling	0.434	0.0429	#NUM!	AKAP12,PDE2A,ADCY2,ADCY6,TDP2,SMPDL3B
Retinoic acid Mediated Apoptosis Signaling	0.43	0.0484	#NUM!	TIPARP,TNFSF10,CYCS
autophagy	0.43	0.0484	#NUM!	CTSC,BCL2,CTSF
Choline Biosynthesis III	0.43	0.0769	#NUM!	HMOX1
NAD Phosphorylation and Dephosphorylation	0.43	0.0769	#NUM!	ACPP
Mevalonate Pathway I	0.43	0.0769	#NUM!	HMGCR
Neuregulin Signaling	0.429	0.0455	#NUM!	MYC,BTC,RRAS,CDK5R1
HER-2 Signaling in Breast Cancer	0.429	0.0455	#NUM!	RRAS,IRS1,FGFR1,ITGB3
Cell Cycle Regulation by BTG Family Proteins	0.427	0.0541	#NUM!	E2F2,E2F8
Dopamine Degradation	0.427	0.0541	#NUM!	SMOX,ALDH1A2
Complement System	0.427	0.0541	#NUM!	CFD,C7
Aldosterone Signaling in Epithelial Cells	0.425	0.0417	#NUM!	HSPA12B,DUSP1,IRS1,FGFR1,HSPB7,PLCH2,HSPA4L
Wnt/Ca+ pathway	0.419	0.0476	#NUM!	NFATC4,PLCH2,WNT5A
Altered T Cell and B Cell Signaling in Rheumatoid Arthritis	0.411	0.0444	#NUM!	TLR4,IL36G,IL36RN,IL36B
Signaling by Rho Family GTPases	0.408	0.0397	#NUM!	MAP3K9,FOS,JUN,PAK3,RHOB,CDH3,IRS1,FGFR1,CDH26,PKN1
Phenylalanine Degradation IV (Mammalian, via Side Chain)	0.405	0.0714	#NUM!	SMOX
γ-glutamyl Cycle	0.405	0.0714	#NUM!	GGCT
Estrogen Biosynthesis	0.399	0.0513	#NUM!	CYP3A5,CYP4B1
3-phosphoinositide Biosynthesis	0.394	0.04	#NUM!	SOCS3,DUSP1,IRS1,FGFR1,SGPP2,ICOS,DUSP14,CDC25A
Epithelial Adherens Junction Signaling	0.392	0.0411	#NUM!	EPN3,RRAS,TGFBR3,MYH14,FGFR1,TUBA1C
PTEN Signaling	0.392	0.042	#NUM!	RRAS,TGFBR3,FGFR1,FLT4,BCL2
Thyroid Cancer Signaling	0.385	0.05	#NUM!	MYC,RRAS
Acute Myeloid Leukemia Signaling	0.385	0.043	#NUM!	MYC,RRAS,IRS1,FGFR1
Gαi Signaling	0.384	0.0417	#NUM!	ADCY2,RRAS,NPY1R,ADCY6,AGTR1
NAD biosynthesis II (from tryptophan)	0.382	0.0667	#NUM!	IDO1
Superpathway of Citrulline Metabolism	0.382	0.0667	#NUM!	ARG1
Histidine Degradation VI	0.382	0.0667	#NUM!	HAL
Phagosome Maturation	0.379	0.0405	#NUM!	DYNLL1,ATP6V1D,TUBA1C,CTSC,ATP6V1B2,CTSF
Lymphotoxin β Receptor Signaling	0.378	0.0448	#NUM!	IRS1,FGFR1,CYCS
Role of PKR in Interferon Induction and Antiviral Response	0.373	0.0488	#NUM!	CYCS,STAT1
Thrombin Signaling	0.372	0.0392	#NUM!	ADCY2,RHOB,RRAS,IRS1,FGFR1,ADCY6,PLCH2,GATA3
Breast Cancer Regulation by Stathmin1	0.366	0.039	#NUM!	ADCY2,RRAS,IRS1,FGFR1,ADCY6,TUBA1C,E2F2,E2F8
Granzyme B Signaling	0.361	0.0625	#NUM!	CYCS
Chondroitin Sulfate Degradation (Metazoa)	0.361	0.0625	#NUM!	HYAL4
Vitamin-C Transport	0.361	0.0625	#NUM!	GLRX
Parkinson's Signaling	0.361	0.0625	#NUM!	CYCS
Sumoylation Pathway	0.361	0.0417	#NUM!	FOS,JUN,AR,RHOB
Retinol Biosynthesis	0.36	0.0476	#NUM!	RDH12,PNLIPRP3
Superpathway of Melatonin Degradation	0.359	0.0435	#NUM!	CYP3A5,SMOX,CYP4B1
Superpathway of Inositol Phosphate Compounds	0.355	0.0383	#NUM!	SOCS3,DUSP1,IRS1,FGFR1,SGPP2,ICOS,PLCH2,DUSP14,CDC25A
Stearate Biosynthesis I (Animals)	0.349	0.0465	#NUM!	ACSBG1,SLC27A1
Role of p14/p19ARF in Tumor Suppression	0.349	0.0465	#NUM!	IRS1,FGFR1
RAN Signaling	0.342	0.0588	#NUM!	KPNA2
Dermatan Sulfate Degradation (Metazoa)	0.342	0.0588	#NUM!	HYAL4
Superpathway of Geranylgeranyldiphosphate Biosynthesis I (via Mevalonate)	0.342	0.0588	#NUM!	HMGCR
Caveolar-mediated Endocytosis Signaling	0.341	0.0423	#NUM!	ITGA11,ITGA7,ITGB3
Role of RIG1-like Receptors in Antiviral Innate Immunity	0.337	0.0455	#NUM!	IFIH1,DDX58
Gustation Pathway	0.336	0.0394	#NUM!	PDE2A,ADCY2,ADCY6,TDP2,SMPDL3B
ErbB4 Signaling	0.332	0.0417	#NUM!	RRAS,IRS1,FGFR1
Methylglyoxal Degradation III	0.324	0.0556	#NUM!	AKR1B10
Virus Entry via Endocytic Pathways	0.317	0.0392	#NUM!	RRAS,IRS1,FGFR1,ITGB3
Dermatan Sulfate Biosynthesis (Late Stages)	0.316	0.0435	#NUM!	UST,SULT2B1
AMPK Signaling	0.311	0.037	#NUM!	ACACB,IRS1,FGFR1,CHRNA9,EEF2K,HMGCR,PFKFB2,ADRB2
Heparan Sulfate Biosynthesis (Late Stages)	0.308	0.04	#NUM!	PNPLA7,UST,SULT2B1
Histamine Degradation	0.307	0.0526	#NUM!	ALDH1A2
D-myo-inositol-5-phosphate Metabolism	0.297	0.037	#NUM!	SOCS3,DUSP1,SGPP2,PLCH2,DUSP14,CDC25A
B Cell Receptor Signaling	0.295	0.0366	#NUM!	BLNK,MAP3K9,JUN,RRAS,IRS1,FGFR1,NFATC4
Adipogenesis pathway	0.294	0.0373	#NUM!	EZH2,FGFR1,CEBPD,NFATC4,WNT5A
Granzyme A Signaling	0.292	0.05	#NUM!	HIST1H1A
The Visual Cycle	0.292	0.05	#NUM!	RDH12
Dopamine-DARPP32 Feedback in cAMP Signaling	0.287	0.0366	#NUM!	ADCY2,KCNJ15,ADCY6,GUCY1A2,PRKG2,PLCH2
Chondroitin Sulfate Biosynthesis (Late Stages)	0.287	0.0408	#NUM!	UST,SULT2B1
Role of NFAT in Cardiac Hypertrophy	0.286	0.0363	#NUM!	ADCY2,RRAS,IRS1,FGFR1,ADCY6,NFATC4,PLCH2
Role of PI3K/AKT Signaling in the Pathogenesis of Influenza	0.278	0.038	#NUM!	CCR5,IRS1,FGFR1
Oxidative Ethanol Degradation III	0.278	0.0476	#NUM!	ALDH1A2
Cdc42 Signaling	0.272	0.0359	#NUM!	CD3G,FOS,JUN,PAK3,CD3E,CD3D
Amyloid Processing	0.269	0.0392	#NUM!	MAPT,CDK5R1
Actin Cytoskeleton Signaling	0.264	0.0352	#NUM!	TLN2,FN1,PAK3,RRAS,IRS1,MYH14,FGFR1,PDGFC
Heparan Sulfate Biosynthesis	0.258	0.0366	#NUM!	PNPLA7,UST,SULT2B1
Triacylglycerol Degradation	0.252	0.0377	#NUM!	PNPLA7,PNLIPRP3
Role of Lipids/Lipid Rafts in the Pathogenesis of Influenza	0.252	0.0435	#NUM!	RSAD2
Pyrimidine Deoxyribonucleotides De Novo Biosynthesis I	0.252	0.0435	#NUM!	RRM2
TCA Cycle II (Eukaryotic)	0.252	0.0435	#NUM!	IDH3A
Tumoricidal Function of Hepatic Natural Killer Cells	0.24	0.0417	#NUM!	CYCS
Role of JAK1, JAK2 and TYK2 in Interferon Signaling	0.24	0.0417	#NUM!	STAT1
Tryptophan Degradation III (Eukaryotic)	0.24	0.0417	#NUM!	IDO1
Actin Nucleation by ARP-WASP Complex	0.23	0.0357	#NUM!	RHOB,RRAS
Ethanol Degradation IV	0.229	0.04	#NUM!	ALDH1A2
Chondroitin Sulfate Biosynthesis	0.223	0.0351	#NUM!	UST,SULT2B1
Regulation of Cellular Mechanics by Calpain Protease	0.223	0.0351	#NUM!	TLN2,RRAS
Glycolysis I	0.218	0.0385	#NUM!	PGAM1
D-myo-inositol (1,4,5)-Trisphosphate Biosynthesis	0.208	0.037	#NUM!	PLCH2
IL-15 Production	0.199	0.0357	#NUM!	STAT1

## Sheet: CP vs C
Ingenuity Canonical Pathways	-log(p-value)	Ratio	z-score	Molecules
GP6 Signaling Pathway	4.26	0.097	-1.387	CALML5,COL4A5,PIK3C2G,TLN1,LAMC2,COL15A1,COL28A1,RHOG,KL,LYN,COL6A5,PRKCH,KLF12
Protein Ubiquitination Pathway	4.08	0.0717	#NUM!	CRYAB,PSMA6,USP18,PSMB5,PSMA7,HLA-A,PSMD6,HSPA5,PSMB6,HSPA12A,PSMC1,PSME1,DNAJC5,PSMB2,DNAJB11,PSMA3,PSMA2,USP9Y,DNAJC7
Oxidative Ethanol Degradation III	3.75	0.238	#NUM!	ALDH4A1,ALDH2,ALDH1L1,ACSS1,ALDH3A1
Ethanol Degradation IV	3.37	0.2	#NUM!	ALDH4A1,ALDH2,ALDH1L1,ACSS1,ALDH3A1
Oxidative Phosphorylation	3.22	0.0917	#NUM!	NDUFB4,COX6B1,COX7B,ATP5D,ATP5B,COX6A1,UQCRH,NDUFS6,UQCRQ,NDUFA8
Wnt/β-catenin Signaling	3.19	0.0756	0.333	FZD8,SFRP4,WNT7A,CDH12,PPP2R2B,TLE3,SFRP5,TLE1,PPP2R2C,KREMEN2,ACVR1C,LRP1,WNT11
Role of Macrophages, Fibroblasts and Endothelial Cells in Rheumatoid Arthritis	3.18	0.0609	#NUM!	SFRP4,MIF,CALML5,PIK3C2G,VEGFC,HRAS,IKBKE,STAT3,CREB5,C5,FZD8,PLCE1,WNT7A,KL,SFRP5,PRKCH,MAP2K3,LRP1,WNT11
Glycine Degradation (Creatine Biosynthesis)	3.16	1	#NUM!	GAMT,GATM
Xenobiotic Metabolism Signaling	3.14	0.0621	#NUM!	ALDH4A1,GSTM1,FMO3,CYP1A1,PIK3C2G,HRAS,FMO5,ALDH2,ALDH1L1,KL,PPP2R2B,GSTM4,PPP2R2C,MAP2K3,PRKCH,ALDH3A1,DNAJC7,GSTP1
mTOR Signaling	3.04	0.0697	1	PIK3C2G,VEGFC,HRAS,EIF4EBP1,RPS4Y1,RHOG,RPS16,KL,EIF4A3,PPP2R2B,EIF4A1,RPS6KB2,PPP2R2C,PRKCH
CTLA4 Signaling in Cytotoxic T Lymphocytes	2.92	0.0909	#NUM!	CD247,KL,HLA-A,PPP2R2B,PIK3C2G,PPP2R2C,CD8A,AP2A2,AP2S1
Histamine Degradation	2.87	0.211	#NUM!	ALDH4A1,ALDH2,ALDH1L1,ALDH3A1
Virus Entry via Endocytic Pathways	2.83	0.0882	#NUM!	KL,HLA-A,PIK3C2G,CAV1,HRAS,PRKCH,AP2A2,ACTC1,AP2S1
B Cell Receptor Signaling	2.77	0.0681	1.155	CALML5,EGR1,PIK3C2G,HRAS,IKBKE,FCGR2B,CREB5,FOXO1,KL,RPS6KB2,LYN,MAP2K3,BCL2A1
Fatty Acid α-oxidation	2.62	0.182	#NUM!	ALDH4A1,ALDH2,ALDH1L1,ALDH3A1
Ethanol Degradation II	2.57	0.135	#NUM!	ALDH4A1,ALDH2,ALDH1L1,ACSS1,ALDH3A1
Putrescine Degradation III	2.55	0.174	#NUM!	ALDH4A1,ALDH2,ALDH1L1,ALDH3A1
Acute Myeloid Leukemia Signaling	2.5	0.086	0.816	KL,PIK3C2G,RPS6KB2,HRAS,MAP2K3,STAT3,EIF4EBP1,PIM2
Estrogen Biosynthesis	2.47	0.128	#NUM!	CYP1A1,CYP4F8,CYP2E1,CYP2C18,HSD17B1
Bupropion Degradation	2.41	0.16	#NUM!	CYP1A1,CYP4F8,CYP2E1,CYP2C18
Tryptophan Degradation X (Mammalian, via Tryptamine)	2.41	0.16	#NUM!	ALDH4A1,ALDH2,ALDH1L1,ALDH3A1
Osteoarthritis Pathway	2.39	0.0616	0.302	PPARG,GLI2,VEGFC,GREM1,CREB5,C1QTNF4,S1PR3,FZD8,PTH1R,NAMPT,PTCH2,LRP1,RBP4
Sirtuin Signaling Pathway	2.33	0.055	-1	TOMM40,PPARG,TIMM13,NDUFB4,ATP5D,TIMM8B,SIRT7,STAT3,HMGCS2,TIMM17A,FOXO1,ATP5B,NDUFS6,NAMPT,APEX1,NDUFA8
Aldosterone Signaling in Epithelial Cells	2.3	0.0655	-0.447	CRYAB,PLCE1,DNAJC5,SCNN1G,KL,DNAJB11,PIK3C2G,PRKCH,HSPA5,DNAJC7,HSPA12A
NRF2-mediated Oxidative Stress Response	2.28	0.0622	#NUM!	GSTM1,DNAJC5,KL,DNAJB11,PIK3C2G,GSTM4,HRAS,PRKCH,MAP2K3,ACTC1,DNAJC7,GSTP1
Mitochondrial Dysfunction	2.24	0.0643	#NUM!	FURIN,NDUFB4,COX6B1,COX7B,ATP5D,ATP5B,COX6A1,UQCRH,NDUFS6,UQCRQ,NDUFA8
LPS/IL-1 Mediated Inhibition of RXR Function	2.21	0.0586	#NUM!	ALDH4A1,GSTM1,FMO3,ACOX2,HMGCS2,FMO5,ALDH2,ALDH1L1,GSTM4,FABP4,SLC27A3,ALDH3A1,GSTP1
nNOS Signaling in Skeletal Muscle Cells	2.19	0.2	#NUM!	CALML5,RYR3,DMD
Eumelanin Biosynthesis	2.18	0.4	#NUM!	MIF,DDT
Nicotine Degradation II	2.18	0.0938	#NUM!	FMO3,CYP1A1,CYP4F8,CYP2E1,CYP2C18,FMO5
Acetone Degradation I (to Methylglyoxal)	2.17	0.138	#NUM!	CYP1A1,CYP4F8,CYP2E1,CYP2C18
UVA-Induced MAPK Signaling	2.16	0.0755	0.707	PLCE1,KL,PIK3C2G,RPS6KB2,HRAS,PARP12,PARP9,PARP14
T Cell Receptor Signaling	2.09	0.0734	#NUM!	CD247,CALML5,KL,PIK3C2G,HRAS,IKBKE,CD8A,ITK
p70S6K Signaling	2.08	0.0682	0.333	IL4R,PLCE1,KL,PPP2R2B,LYN,PIK3C2G,HRAS,PPP2R2C,PRKCH
PPARα/RXRα Activation	2.08	0.0611	0	PLCE1,GPD1,LPL,ADCY1,CYP2C18,HRAS,IKBKE,BCL3,MAP2K3,AP2A2,ACVR1C
Glutathione-mediated Detoxification	2.07	0.129	#NUM!	GSTM1,GSTM4,HPGDS,GSTP1
Regulation of eIF4 and p70S6K Signaling	2.06	0.0637	-0.447	RPS4Y1,RPS16,KL,EIF4A3,EIF4A1,PPP2R2B,PIK3C2G,HRAS,PPP2R2C,EIF4EBP1
IL-4 Signaling	2.04	0.0787	#NUM!	IL4R,KL,HLA-A,PIK3C2G,RPS6KB2,HRAS,HMGA1
FGF Signaling	1.99	0.0769	-0.378	KL,PIK3C2G,HRAS,MAP2K3,STAT3,CREB5,FGF7
Regulation of the Epithelial-Mesenchymal Transition Pathway	1.93	0.0582	#NUM!	FZD8,WNT7A,CDH12,KL,EGR1,PIK3C2G,HRAS,MAP2K3,STAT3,FGF7,WNT11
Aryl Hydrocarbon Receptor Signaling	1.91	0.0638	#NUM!	TGM2,ALDH4A1,ALDH2,GSTM1,CYP1A1,ALDH1L1,GSTM4,ALDH3A1,GSTP1
GM-CSF Signaling	1.91	0.0822	0.816	KL,LYN,PIK3C2G,HRAS,STAT3,BCL2A1
FcγRIIB Signaling in B Lymphocytes	1.9	0.0943	0	KL,LYN,PIK3C2G,HRAS,FCGR2B
Neuroprotective Role of THOP1 in Alzheimer's Disease	1.87	0.0672	2.236	KLK11,KLK7,GZMK,HLA-A,PRSS8,SST,IDE,ST14
Synaptic Long Term Potentiation	1.81	0.0656	-0.707	CALML5,PLCE1,PPP1R1A,ADCY1,HRAS,PRKCH,CREB5,GRIA4
Role of NANOG in Mammalian Embryonic Stem Cell Pluripotency	1.81	0.0656	0	FZD8,WNT7A,KL,PIK3C2G,HRAS,BMPR1B,STAT3,WNT11
Huntington's Disease Signaling	1.81	0.052	-0.816	TGM2,PSME1,DNAJC5,ATP5B,ATP5D,KL,PIK3C2G,HRAS,PRKCH,HSPA5,CREB5,AP2A2,NAPA
Dopamine Degradation	1.8	0.108	#NUM!	ALDH4A1,ALDH2,ALDH1L1,ALDH3A1
Neurotrophin/TRK Signaling	1.8	0.0779	-0.447	NTRK2,KL,PIK3C2G,HRAS,MAP2K3,CREB5
Synaptic Long Term Depression	1.78	0.0608	-0.333	PLCE1,GRID1,PPP2R2B,RYR3,LYN,HRAS,PPP2R2C,PRKCH,GRIA4
Angiopoietin Signaling	1.77	0.0769	-1	TNIP1,FOXO1,KL,PIK3C2G,HRAS,IKBKE
Glutamate Receptor Signaling	1.77	0.0877	#NUM!	CALML5,GRID1,SLC1A2,SLC1A7,GRIA4
VEGF Signaling	1.72	0.068	-0.816	SH2D2A,FOXO1,KL,PIK3C2G,VEGFC,HRAS,ACTC1
Thyroid Cancer Signaling	1.69	0.1	#NUM!	PPARG,NTRK2,HRAS,RET
Noradrenaline and Adrenaline Degradation	1.69	0.1	#NUM!	ALDH4A1,ALDH2,ALDH1L1,ALDH3A1
Role of Osteoblasts, Osteoclasts and Chondrocytes in Rheumatoid Arthritis	1.68	0.0515	#NUM!	FZD8,SFRP4,CALML5,WNT7A,FOXO1,KL,PIK3C2G,SFRP5,IKBKE,MAP2K3,LRP1,WNT11
Calcium Signaling	1.67	0.0556	-1	MYH10,CALML5,TNNI2,TRPV6,TNNT2,RYR3,TPM2,CREB5,GRIA4,ACTC1
IL-3 Signaling	1.65	0.0723	0.816	FOXO1,KL,PIK3C2G,HRAS,PRKCH,STAT3
Prolactin Signaling	1.65	0.0723	0.447	KL,PIK3C2G,HRAS,NMI,PRKCH,STAT3
CNTF Signaling	1.6	0.0794	0.447	KL,PIK3C2G,RPS6KB2,HRAS,STAT3
Role of NFAT in Regulation of the Immune Response	1.59	0.0538	1.265	CD247,CALML5,KL,HLA-A,LYN,PIK3C2G,HRAS,IKBKE,FCGR2B,ITK
CREB Signaling in Neurons	1.59	0.0538	-1.265	CALML5,PLCE1,KL,GRID1,ADCY1,PIK3C2G,HRAS,PRKCH,CREB5,GRIA4
FLT3 Signaling in Hematopoietic Progenitor Cells	1.59	0.0698	-0.816	KL,PIK3C2G,HRAS,STAT3,CREB5,EIF4EBP1
Leptin Signaling in Obesity	1.59	0.0698	0	PLCE1,FOXO1,KL,ADCY1,PIK3C2G,STAT3
Stearate Biosynthesis I (Animals)	1.58	0.093	#NUM!	THEM5,PORCN,CYP2E1,SLC27A3
Phospholipase C Signaling	1.58	0.0498	1.265	TGM2,CD247,CALML5,PLCE1,RHOG,ADCY1,LYN,HRAS,PRKCH,CREB5,FCGR2B,ITK
Hepatic Fibrosis / Hepatic Stellate Cell Activation	1.57	0.0535	#NUM!	MYH10,IL4R,COL4A5,CYP2E1,VEGFC,COL6A5,SERPINE1,KLF12,COL28A1,COL15A1
LPS-stimulated MAPK Signaling	1.56	0.069	0.816	KL,PIK3C2G,HRAS,IKBKE,PRKCH,MAP2K3
Glioblastoma Multiforme Signaling	1.55	0.0556	-0.333	FZD8,PLCE1,WNT7A,RHOG,FOXO1,KL,PIK3C2G,HRAS,WNT11
Thrombopoietin Signaling	1.55	0.0769	0.447	KL,PIK3C2G,HRAS,PRKCH,STAT3
IL-9 Signaling	1.52	0.0889	-1	KL,PIK3C2G,BCL3,STAT3
G-Protein Coupled Receptor Signaling	1.5	0.0471	#NUM!	S1PR3,CCR4,VIPR1,KL,RAP1GAP,PTH1R,ADCY1,PIK3C2G,HRAS,IKBKE,STAT3,CREB5,APEX1
EIF2 Signaling	1.49	0.0498	-0.447	RPS4Y1,RPS16,KL,EIF4A3,EIF5,EIF4A1,PIK3C2G,HRAS,HSPA5,ACTC1,RPL28
Gap Junction Signaling	1.47	0.0513	#NUM!	PLCE1,TJP2,KL,ADCY1,PIK3C2G,CAV1,HRAS,PRKCH,GRIA4,ACTC1
Factors Promoting Cardiogenesis in Vertebrates	1.46	0.0652	#NUM!	FZD8,PRKCH,BMPR1B,ACVR1C,LRP1,WNT11
IL-10 Signaling	1.45	0.0725	#NUM!	IL4R,IKBKE,MAP2K3,STAT3,FCGR2B
ErbB2-ErbB3 Signaling	1.45	0.0725	0.447	FOXO1,KL,PIK3C2G,HRAS,STAT3
Human Embryonic Stem Cell Pluripotency	1.45	0.0559	#NUM!	S1PR3,FZD8,NTRK2,WNT7A,FOXO1,KL,PIK3C2G,WNT11
Ceramide Signaling	1.44	0.0645	0.816	S1PR3,KL,PPP2R2B,PIK3C2G,HRAS,PPP2R2C
Fcγ Receptor-mediated Phagocytosis in Macrophages and Monocytes	1.44	0.0645	0	LYN,PIK3C2G,RPS6KB2,PRKCH,TLN1,ACTC1
ILK Signaling	1.44	0.0508	-1.265	PARVB,MYH10,RHOG,KL,PPP2R2B,PIK3C2G,VEGFC,PPP2R2C,CREB5,ACTC1
Systemic Lupus Erythematosus Signaling	1.44	0.0489	#NUM!	CD247,LSM12,KL,HLA-A,SNRNP25,LYN,PIK3C2G,HRAS,FCGR2B,C5,PIM2
Ovarian Cancer Signaling	1.43	0.0556	#NUM!	FZD8,WNT7A,KL,PIK3C2G,RPS6KB2,VEGFC,HRAS,WNT11
PTEN Signaling	1.42	0.0588	0.378	NTRK2,FOXO1,RPS6KB2,HRAS,PREX2,IKBKE,BMPR1B
Clathrin-mediated Endocytosis Signaling	1.42	0.0503	#NUM!	LDLR,KL,PIK3C2G,RAB7A,VEGFC,FGF7,AP2A2,ACTC1,AP2S1,RBP4
eNOS Signaling	1.41	0.0523	-0.707	AQP7,CALML5,KL,ADCY1,PIK3C2G,CAV1,VEGFC,PRKCH,HSPA5
Role of JAK1 and JAK3 in γc Cytokine Signaling	1.41	0.0704	#NUM!	IL4R,KL,PIK3C2G,HRAS,STAT3
Gαi Signaling	1.4	0.0583	1	S1PR3,CCR4,RAP1GAP,ADCY1,CAV1,HRAS,STAT3
ERK/MAPK Signaling	1.4	0.05	-0.632	PPARG,KL,PPP2R2B,PIK3C2G,HRAS,PPP2R2C,TLN1,STAT3,CREB5,EIF4EBP1
IL-12 Signaling and Production in Macrophages	1.4	0.0548	#NUM!	PPARG,KL,PIK3C2G,RAB7A,IKBKE,PRKCH,IL23A,RBP4
NGF Signaling	1.39	0.0579	0.378	RHOG,KL,PIK3C2G,RPS6KB2,HRAS,IKBKE,CREB5
Basal Cell Carcinoma Signaling	1.39	0.0694	0	FZD8,GLI2,WNT7A,PTCH2,WNT11
MSP-RON Signaling Pathway	1.39	0.0694	#NUM!	KLK11,KLK7,KL,PIK3C2G,ACTC1
Prostate Cancer Signaling	1.37	0.0619	#NUM!	FOXO1,KL,PIK3C2G,HRAS,CREB5,GSTP1
iCOS-iCOSL Signaling in T Helper Cells	1.36	0.0569	0.816	CD247,CALML5,KL,HLA-A,PIK3C2G,IKBKE,ITK
Melanocyte Development and Pigmentation Signaling	1.35	0.0612	-0.816	KL,ADCY1,PIK3C2G,RPS6KB2,HRAS,CREB5
ErbB Signaling	1.35	0.0612	#NUM!	FOXO1,KL,PIK3C2G,HRAS,PRKCH,MAP2K3
CDK5 Signaling	1.33	0.0606	-0.816	NTRK2,EGR1,PPP2R2B,ADCY1,HRAS,PPP2R2C
PI3K/AKT Signaling	1.32	0.056	1.342	FOXO1,PPP2R2B,RPS6KB2,HRAS,IKBKE,PPP2R2C,EIF4EBP1
Docosahexaenoic Acid (DHA) Signaling	1.32	0.0769	#NUM!	FOXO1,KL,PIK3C2G,BCL2A1
GDNF Family Ligand-Receptor Interactions	1.3	0.0658	-1	PDLIM7,KL,PIK3C2G,HRAS,RET
Phenylalanine Degradation IV (Mammalian, via Side Chain)	1.29	0.143	#NUM!	ALDH2,SLC27A3
Taurine Biosynthesis	1.28	0.5	#NUM!	CDO1
Cysteine Biosynthesis/Homocysteine Degradation	1.28	0.5	#NUM!	CBS/CBSL
Estrogen-Dependent Breast Cancer Signaling	1.26	0.0641	-1	KL,PIK3C2G,HRAS,CREB5,HSD17B1
PI3K Signaling in B Lymphocytes	1.25	0.0538	1.89	IL4R,CALML5,PLCE1,LYN,HRAS,IKBKE,FCGR2B
Phagosome Formation	1.25	0.0538	#NUM!	CR1,PLCE1,RHOG,KL,PIK3C2G,PRKCH,FCGR2B
Nicotine Degradation III	1.25	0.0727	#NUM!	CYP1A1,CYP4F8,CYP2E1,CYP2C18
Th1 and Th2 Activation Pathway	1.25	0.0486	#NUM!	CD247,IL4R,CCR4,KL,HLA-A,PIK3C2G,STAT3,CD8A,ACVR1C
CD40 Signaling	1.24	0.0633	0.447	KL,PIK3C2G,IKBKE,MAP2K3,STAT3
CD28 Signaling in T Helper Cells	1.22	0.053	0.447	CD247,CALML5,KL,HLA-A,PIK3C2G,IKBKE,ITK
AMPK Signaling	1.22	0.0463	-1	RAB9B,FOXO1,KL,PPP2R2B,PIK3C2G,RAB7A,PPP2R2C,MAP2K3,CREB5,EIF4EBP1
IGF-1 Signaling	1.21	0.0566	0.447	FOXO1,KL,PIK3C2G,RPS6KB2,HRAS,STAT3
P2Y Purigenic Receptor Signaling Pathway	1.19	0.0522	-1.134	PLCE1,KL,ADCY1,PIK3C2G,HRAS,PRKCH,CREB5
Adipogenesis pathway	1.19	0.0522	#NUM!	PPARG,FZD8,RUNX1T1,PLIN1,FOXO1,LPL,FABP4
Colorectal Cancer Metastasis Signaling	1.19	0.0444	-0.632	FZD8,WNT7A,RHOG,KL,ADCY1,PIK3C2G,VEGFC,HRAS,STAT3,LRP1,WNT11
CXCR4 Signaling	1.15	0.0485	0.707	RHOG,KL,EGR1,ADCY1,LYN,PIK3C2G,HRAS,PRKCH
Amyotrophic Lateral Sclerosis Signaling	1.14	0.0541	#NUM!	KL,GRID1,PIK3C2G,VEGFC,SLC1A2,GRIA4
Growth Hormone Signaling	1.13	0.0588	0.447	KL,PIK3C2G,RPS6KB2,PRKCH,STAT3
Tight Junction Signaling	1.13	0.0479	#NUM!	MYH10,TJP2,CLDN1,PPP2R2B,PPP2R2C,ACTC1,NAPA,OCLN
Proline Degradation	1.11	0.333	#NUM!	ALDH4A1
Thyronamine and Iodothyronamine Metabolism	1.11	0.333	#NUM!	DIO2
Hypusine Biosynthesis	1.11	0.333	#NUM!	EIF5A
4-hydroxyproline Degradation I	1.11	0.333	#NUM!	ALDH4A1
Thyroid Hormone Metabolism I (via Deiodination)	1.11	0.333	#NUM!	DIO2
Antigen Presentation Pathway	1.11	0.0789	#NUM!	PSMB5,HLA-A,PSMB6
Corticotropin Releasing Hormone Signaling	1.11	0.0531	-0.447	CALML5,GLI2,ADCY1,PRKCH,CREB5,PTCH2
Nitric Oxide Signaling in the Cardiovascular System	1.11	0.0531	0	CALML5,KL,PIK3C2G,CAV1,VEGFC,PRKCH
cAMP-mediated signaling	1.11	0.0441	0	S1PR3,CALML5,CCR4,VIPR1,RAP1GAP,PTH1R,ADCY1,STAT3,CREB5,APEX1
Insulin Receptor Signaling	1.1	0.0496	0.816	SCNN1G,FOXO1,KL,PIK3C2G,RPS6KB2,HRAS,EIF4EBP1
α-Adrenergic Signaling	1.1	0.0575	0.447	CALML5,PYGM,ADCY1,HRAS,PRKCH
NF-κB Activation by Viruses	1.1	0.0575	0.447	KL,PIK3C2G,HRAS,IKBKE,PRKCH
PEDF Signaling	1.1	0.0575	-0.447	PPARG,KL,PIK3C2G,HRAS,IKBKE
TGF-β Signaling	1.1	0.0575	-0.447	HRAS,MAP2K3,BMPR1B,SERPINE1,ACVR1C
Glioma Signaling	1.09	0.0526	0.447	CALML5,CDKN2D,KL,PIK3C2G,HRAS,PRKCH
Tec Kinase Signaling	1.09	0.0471	0.707	RHOG,KL,LYN,PIK3C2G,PRKCH,STAT3,ACTC1,ITK
HER-2 Signaling in Breast Cancer	1.08	0.0568	#NUM!	FOXO1,KL,PIK3C2G,HRAS,PRKCH
VEGF Family Ligand-Receptor Interactions	1.08	0.0568	-0.447	KL,PIK3C2G,VEGFC,HRAS,PRKCH
Neuropathic Pain Signaling In Dorsal Horn Neurons	1.08	0.0522	-1.633	NTRK2,PLCE1,KL,PIK3C2G,PRKCH,GRIA4
GNRH Signaling	1.06	0.0486	0	CALML5,EGR1,ADCY1,HRAS,PRKCH,MAP2K3,CREB5
Melatonin Degradation I	1.06	0.0625	#NUM!	CYP1A1,CYP4F8,CYP2E1,CYP2C18
PDGF Signaling	1.05	0.0556	0.447	KL,PIK3C2G,CAV1,HRAS,STAT3
Axonal Guidance Signaling	1.04	0.0376	#NUM!	PLXNA3,GLI2,PIK3C2G,VEGFC,HRAS,PLXNA2,SLIT2,ROBO3,FZD8,NTRK2,PLCE1,WNT7A,KL,PRKCH,EPHA2,PTCH2,WNT11
HIF1α Signaling	1.04	0.0508	#NUM!	KL,PIK3C2G,VEGFC,HRAS,APEX1,P4HTM
Fc Epsilon RI Signaling	1.02	0.0504	#NUM!	KL,LYN,PIK3C2G,HRAS,PRKCH,MAP2K3
Calcium-induced T Lymphocyte Apoptosis	1.02	0.0606	2	CD247,CALML5,HLA-A,PRKCH
ERK5 Signaling	1.02	0.0606	#NUM!	SH2D2A,RPS6KB2,HRAS,CREB5
UVB-Induced MAPK Signaling	1.02	0.0606	0	KL,PIK3C2G,PRKCH,EIF4EBP1
Intrinsic Prothrombin Activation Pathway	1.01	0.0714	#NUM!	KLK11,KLK7,F13A1
Death Receptor Signaling	1.01	0.0538	1.342	IKBKE,PARP12,PARP9,ACTC1,PARP14
Molecular Mechanisms of Cancer	1	0.0381	#NUM!	FZD8,CDKN2D,WNT7A,RHOG,FOXO1,KL,ADCY1,PIK3C2G,HRAS,PRKCH,MAP2K3,BMPR1B,LRP1,WNT11,PTCH2
Phenylethylamine Degradation I	0.995	0.25	#NUM!	ALDH2
Glycerol-3-phosphate Shuttle	0.995	0.25	#NUM!	GPD1
Arginine Degradation I (Arginase Pathway)	0.995	0.25	#NUM!	ALDH4A1
L-cysteine Degradation I	0.995	0.25	#NUM!	CDO1
Acetate Conversion to Acetyl-CoA	0.995	0.25	#NUM!	ACSS1
Th2 Pathway	0.993	0.0467	0.816	CD247,IL4R,CCR4,KL,HLA-A,PIK3C2G,ACVR1C
Natural Killer Cell Signaling	0.986	0.0492	#NUM!	CD247,SH2D1A,KL,PIK3C2G,HRAS,PRKCH
Renin-Angiotensin Signaling	0.986	0.0492	-0.447	KL,ADCY1,PIK3C2G,HRAS,PRKCH,STAT3
EGF Signaling	0.982	0.0588	0	KL,PIK3C2G,HRAS,STAT3
Role of Tissue Factor in Cancer	0.973	0.0488	#NUM!	KL,EGR1,LYN,PIK3C2G,VEGFC,HRAS
Superpathway of Melatonin Degradation	0.965	0.058	#NUM!	CYP1A1,CYP4F8,CYP2E1,CYP2C18
GABA Receptor Signaling	0.965	0.058	#NUM!	SLC6A11,ADCY1,AP2A2,AP2S1
Sphingosine-1-phosphate Signaling	0.949	0.048	-0.816	S1PR3,PLCE1,RHOG,KL,ADCY1,PIK3C2G
Glioma Invasiveness Signaling	0.948	0.0571	0	RHOG,KL,PIK3C2G,HRAS
Polyamine Regulation in Colon Cancer	0.947	0.0909	#NUM!	PPARG,PSME1
iNOS Signaling	0.941	0.0667	#NUM!	CALML5,IKBKE,HMGA1
TR/RXR Activation	0.934	0.051	#NUM!	LDLR,KL,PIK3C2G,BCL3,DIO2
Caveolar-mediated Endocytosis Signaling	0.932	0.0563	#NUM!	HLA-A,CD48,CAV1,ACTC1
FAK Signaling	0.92	0.0505	#NUM!	KL,PIK3C2G,HRAS,TLN1,ACTC1
Melatonin Signaling	0.915	0.0556	1	CALML5,PLCE1,PRKCH,MAP2K3
ErbB4 Signaling	0.915	0.0556	0	KL,PIK3C2G,HRAS,PRKCH
Type II Diabetes Mellitus Signaling	0.913	0.0469	0.447	PPARG,KL,PIK3C2G,IKBKE,PRKCH,SLC27A3
IL-6 Signaling	0.913	0.0469	0.816	KL,PIK3C2G,HRAS,IKBKE,MAP2K3,STAT3
Myo-inositol Biosynthesis	0.904	0.2	#NUM!	IMPA2
GPCR-Mediated Integration of Enteroendocrine Signaling Exemplified by an L Cell	0.899	0.0548	#NUM!	PLCE1,VIPR1,ADCY1,SST
Cholecystokinin/Gastrin-mediated Signaling	0.894	0.0495	2.236	RHOG,HRAS,SST,PRKCH,MAP2K3
Glutathione Redox Reactions I	0.884	0.0833	#NUM!	GSTM1,GSTP1
Superpathway of D-myo-inositol (1,4,5)-trisphosphate Metabolism	0.884	0.0833	#NUM!	ITPKB,IMPA2
STAT3 Pathway	0.884	0.0541	0	NTRK2,HRAS,BMPR1B,STAT3
14-3-3-mediated Signaling	0.879	0.0458	0	PLCE1,FOXO1,KL,PIK3C2G,HRAS,PRKCH
Cellular Effects of Sildenafil (Viagra)	0.879	0.0458	#NUM!	MYH10,CALML5,PLCE1,SLC4A11,ADCY1,ACTC1
Dendritic Cell Maturation	0.86	0.0415	-0.378	PLCE1,KL,HLA-A,PIK3C2G,IKBKE,CREB5,FCGR2B,IL23A
Role of NFAT in Cardiac Hypertrophy	0.86	0.0415	#NUM!	CALML5,PLCE1,KL,ADCY1,PIK3C2G,HRAS,PRKCH,MAP2K3
HMGB1 Signaling	0.857	0.0451	0.447	RHOG,KL,PIK3C2G,HRAS,MAP2K3,SERPINE1
PKCθ Signaling in T Lymphocytes	0.857	0.0451	0.447	CD247,KL,HLA-A,PIK3C2G,HRAS,IKBKE
IL-15 Signaling	0.854	0.0526	#NUM!	KL,PIK3C2G,HRAS,STAT3
Antiproliferative Role of Somatostatin Receptor 2	0.854	0.0526	0	KL,PIK3C2G,HRAS,SST
Serotonin Degradation	0.854	0.0526	#NUM!	ALDH4A1,ALDH2,ALDH1L1,ALDH3A1
Production of Nitric Oxide and Reactive Oxygen Species in Macrophages	0.851	0.0412	0	RHOG,KL,PPP2R2B,PIK3C2G,IKBKE,PPP2R2C,PRKCH,RBP4
Dopamine-DARPP32 Feedback in cAMP Signaling	0.846	0.0427	-0.378	CALML5,PLCE1,PPP2R2B,ADCY1,PPP2R2C,PRKCH,CREB5
Th1 Pathway	0.835	0.0444	0.447	CD247,KL,HLA-A,PIK3C2G,STAT3,CD8A
Mouse Embryonic Stem Cell Pluripotency	0.831	0.0472	-0.447	FZD8,KL,PIK3C2G,HRAS,STAT3
Glycerol Degradation I	0.83	0.167	#NUM!	GPD1
UDP-N-acetyl-D-glucosamine Biosynthesis II	0.83	0.167	#NUM!	FMO3
Glycogen Biosynthesis II (from UDP-D-Glucose)	0.83	0.167	#NUM!	GYG2
NAD Biosynthesis III	0.83	0.167	#NUM!	NAMPT
Lipid Antigen Presentation by CD1	0.827	0.0769	#NUM!	AP2A2,AP2S1
Gluconeogenesis I	0.827	0.0769	#NUM!	ME3,MDH2
IL-8 Signaling	0.825	0.0406	0.707	RHOG,KL,PIK3C2G,VEGFC,HRAS,IKBKE,PRKCH,EIF4EBP1
IL-17A Signaling in Airway Cells	0.824	0.0513	0	KL,PIK3C2G,IKBKE,STAT3
Regulation of IL-2 Expression in Activated and Anergic T Lymphocytes	0.797	0.05	#NUM!	CD247,CALML5,HRAS,IKBKE
Acute Phase Response Signaling	0.79	0.0412	1.342	HRAS,IKBKE,MAP2K3,STAT3,SERPINE1,RBP4,C5
Gαs Signaling	0.784	0.0455	-1.342	VIPR1,PTH1R,RYR3,ADCY1,CREB5
Erythropoietin Signaling	0.783	0.0494	#NUM!	KL,PIK3C2G,HRAS,PRKCH
Macropinocytosis Signaling	0.783	0.0494	0	KL,PIK3C2G,HRAS,PRKCH
Telomerase Signaling	0.773	0.045	-0.447	KL,PPP2R2B,PIK3C2G,HRAS,PPP2R2C
Aspartate Degradation II	0.769	0.143	#NUM!	MDH2
Cardiac Hypertrophy Signaling	0.766	0.0381	0.333	CALML5,PLCE1,RHOG,MAPKAPK3,KL,ADCY1,PIK3C2G,HRAS,MAP2K3
Germ Cell-Sertoli Cell Junction Signaling	0.763	0.0405	#NUM!	RHOG,KL,SORBS1,PIK3C2G,HRAS,MAP2K3,ACTC1
Breast Cancer Regulation by Stathmin1	0.759	0.039	#NUM!	CALML5,KL,PPP2R2B,ADCY1,PIK3C2G,HRAS,PPP2R2C,PRKCH
JAK/Stat Signaling	0.757	0.0482	0	KL,PIK3C2G,HRAS,STAT3
Melanoma Signaling	0.754	0.0545	#NUM!	KL,PIK3C2G,HRAS
Paxillin Signaling	0.751	0.0442	-1.342	KL,PIK3C2G,HRAS,TLN1,ACTC1
Ephrin Receptor Signaling	0.746	0.04	-0.447	SORBS1,PIK3C2G,VEGFC,HRAS,STAT3,CREB5,EPHA2
Glucocorticoid Receptor Signaling	0.733	0.0354	#NUM!	CD247,KRT33A,VIPR1,KL,KRT76,KRT17,PIK3C2G,HRAS,IKBKE,STAT3,SERPINE1,HSPA5
IL-17 Signaling	0.731	0.0471	#NUM!	KL,PIK3C2G,HRAS,MAP2K3
Sonic Hedgehog Signaling	0.73	0.0667	#NUM!	GLI2,PTCH2
HGF Signaling	0.729	0.0435	0.447	KL,PIK3C2G,HRAS,PRKCH,STAT3
Epithelial Adherens Junction Signaling	0.726	0.0411	#NUM!	MYH10,LMO7,SORBS1,HRAS,ACTC1,ACVR1C
Sertoli Cell-Sertoli Cell Junction Signaling	0.721	0.0393	#NUM!	TJP2,CLDN1,SORBS1,HRAS,MAP2K3,ACTC1,OCLN
Salvage Pathways of Pyrimidine Deoxyribonucleotides	0.716	0.125	#NUM!	TK1
Neuroinflammation Signaling Pathway	0.701	0.0354	0	SLC6A11,CD200,KL,HLA-A,PIK3C2G,SLC1A2,IKBKE,CX3CR1,IDE,CREB5,ACVR1C
Bladder Cancer Signaling	0.695	0.0455	#NUM!	THBS1,VEGFC,HRAS,FGF7
G Beta Gamma Signaling	0.695	0.0455	1	ADCY1,CAV1,HRAS,PRKCH
Nur77 Signaling in T Lymphocytes	0.693	0.0508	#NUM!	CD247,CALML5,HLA-A
Cytotoxic T Lymphocyte-mediated Apoptosis of Target Cells	0.687	0.0625	#NUM!	CD247,HLA-A
Pancreatic Adenocarcinoma Signaling	0.679	0.0417	-0.447	KL,CYP2E1,PIK3C2G,VEGFC,STAT3
Ephrin A Signaling	0.679	0.05	#NUM!	KL,PIK3C2G,EPHA2
Prostanoid Biosynthesis	0.671	0.111	#NUM!	HPGDS
Sucrose Degradation V (Mammalian)	0.671	0.111	#NUM!	TPI1
PCP pathway	0.665	0.0492	#NUM!	FZD8,WNT7A,WNT11
IL-7 Signaling Pathway	0.661	0.044	#NUM!	FOXO1,KL,LYN,PIK3C2G
Integrin Signaling	0.656	0.0365	-0.707	PARVB,RHOG,KL,PIK3C2G,CAV1,HRAS,TLN1,ACTC1
Retinoic acid Mediated Apoptosis Signaling	0.651	0.0484	#NUM!	PARP12,PARP9,PARP14
fMLP Signaling in Neutrophils	0.65	0.0407	0.447	CALML5,KL,PIK3C2G,HRAS,PRKCH
Circadian Rhythm Signaling	0.648	0.0588	#NUM!	ADCYAP1R1,CREB5
Oncostatin M Signaling	0.648	0.0588	#NUM!	HRAS,STAT3
Wnt/Ca+ pathway	0.638	0.0476	#NUM!	FZD8,PLCE1,CREB5
Ketogenesis	0.631	0.1	#NUM!	HMGCS2
Coagulation System	0.629	0.0571	#NUM!	F13A1,SERPINE1
Endometrial Cancer Signaling	0.625	0.0469	#NUM!	KL,PIK3C2G,HRAS
IL-2 Signaling	0.625	0.0469	#NUM!	KL,PIK3C2G,HRAS
FXR/RXR Activation	0.623	0.0397	#NUM!	PPARG,CYP27A1,FOXO1,LPL,RBP4
PXR/RXR Activation	0.612	0.0462	#NUM!	GSTM1,FOXO1,HMGCS2
Actin Cytoskeleton Signaling	0.603	0.0352	-1.134	MYH10,FGD3,KL,PIK3C2G,HRAS,TLN1,FGF7,ACTC1
Gαq Signaling	0.601	0.0373	0.816	CALML5,RHOG,KL,PIK3C2G,IKBKE,PRKCH
Dolichyl-diphosphooligosaccharide Biosynthesis	0.595	0.0909	#NUM!	ALG3
Cell Cycle Regulation by BTG Family Proteins	0.594	0.0541	#NUM!	PPP2R2B,PPP2R2C
Superpathway of Methionine Degradation	0.594	0.0541	#NUM!	CBS/CBSL,CDO1
Complement System	0.594	0.0541	#NUM!	CR1,C5
CCR3 Signaling in Eosinophils	0.589	0.0385	#NUM!	CALML5,KL,PIK3C2G,HRAS,PRKCH
ATM Signaling	0.588	0.0408	1	H2AFX,PPP2R2B,PPP2R2C,CREB5
Lymphotoxin β Receptor Signaling	0.587	0.0448	#NUM!	KL,PIK3C2G,IKBKE
CCR5 Signaling in Macrophages	0.564	0.0435	#NUM!	CD247,CALML5,PRKCH
Role of IL-17A in Arthritis	0.564	0.0435	#NUM!	KL,PIK3C2G,MAP2K3
Acyl-CoA Hydrolysis	0.562	0.0833	#NUM!	THEM5
Pregnenolone Biosynthesis	0.562	0.0833	#NUM!	CYP2E1
BER pathway	0.562	0.0833	#NUM!	APEX1
Myc Mediated Apoptosis Signaling	0.553	0.0429	#NUM!	KL,PIK3C2G,HRAS
RANK Signaling in Osteoclasts	0.551	0.0392	0	CALML5,KL,PIK3C2G,IKBKE
Gα12/13 Signaling	0.548	0.037	0.447	CDH12,KL,PIK3C2G,HRAS,IKBKE
Chemokine Signaling	0.542	0.0423	#NUM!	CALML5,PIK3C2G,HRAS
Thrombin Signaling	0.535	0.0343	0.378	PLCE1,RHOG,KL,ADCY1,PIK3C2G,HRAS,PRKCH
Fatty Acid Activation	0.533	0.0769	#NUM!	SLC27A3
Oleate Biosynthesis II (Animals)	0.533	0.0769	#NUM!	SCD5
Glycogen Degradation II	0.533	0.0769	#NUM!	PYGM
Mevalonate Pathway I	0.533	0.0769	#NUM!	HMGCS2
Bile Acid Biosynthesis, Neutral Pathway	0.533	0.0769	#NUM!	CYP27A1
SAPK/JNK Signaling	0.533	0.0385	0	SH2D2A,KL,PIK3C2G,HRAS
Role of PKR in Interferon Induction and Antiviral Response	0.532	0.0488	#NUM!	IKBKE,MAP2K3
Mechanisms of Viral Exit from Host Cells	0.532	0.0488	#NUM!	PRKCH,ACTC1
T Helper Cell Differentiation	0.521	0.0411	#NUM!	IL4R,HLA-A,STAT3
Chronic Myeloid Leukemia Signaling	0.516	0.0377	#NUM!	KL,PIK3C2G,HRAS,IKBKE
Cardiac β-adrenergic Signaling	0.51	0.0357	-0.447	PPP1R1A,PPP2R2B,ADCY1,PPP2R2C,APEX1
Role of p14/p19ARF in Tumor Suppression	0.504	0.0465	#NUM!	KL,PIK3C2G
UVC-Induced MAPK Signaling	0.504	0.0465	#NUM!	HRAS,PRKCH
Leukocyte Extravasation Signaling	0.494	0.0332	-0.816	KL,CLDN1,RAP1GAP,PIK3C2G,PRKCH,ACTC1,ITK
Role of RIG1-like Receptors in Antiviral Innate Immunity	0.491	0.0455	#NUM!	IKBKE,TRIM25
BMP signaling pathway	0.49	0.0395	#NUM!	GREM1,HRAS,BMPR1B
Glycogen Degradation III	0.482	0.0667	#NUM!	PYGM
Histidine Degradation VI	0.482	0.0667	#NUM!	CYP2E1
Non-Small Cell Lung Cancer Signaling	0.481	0.039	#NUM!	KL,PIK3C2G,HRAS
Role of Wnt/GSK-3β Signaling in the Pathogenesis of Influenza	0.481	0.039	#NUM!	FZD8,WNT7A,WNT11
Dopamine Receptor Signaling	0.481	0.039	#NUM!	PPP2R2B,ADCY1,PPP2R2C
Type I Diabetes Mellitus Signaling	0.475	0.036	#NUM!	CD247,HLA-A,IKBKE,MAP2K3
VDR/RXR Activation	0.471	0.0385	#NUM!	FOXO1,TRPV6,PRKCH
NF-κB Signaling	0.466	0.0331	-1.633	TNIP1,NTRK2,KL,PIK3C2G,HRAS,BMPR1B
Triacylglycerol Biosynthesis	0.466	0.0435	#NUM!	PORCN,GPAT3
Extrinsic Prothrombin Activation Pathway	0.459	0.0625	#NUM!	F13A1
Parkinson's Signaling	0.459	0.0625	#NUM!	SNCAIP
Hematopoiesis from Pluripotent Stem Cells	0.454	0.0426	#NUM!	CD247,CD8A
nNOS Signaling in Neurons	0.454	0.0426	#NUM!	CALML5,PRKCH
Cyclins and Cell Cycle Regulation	0.453	0.0375	#NUM!	CDKN2D,PPP2R2B,PPP2R2C
RAN Signaling	0.438	0.0588	#NUM!	RAN
γ-linolenate Biosynthesis II (Animals)	0.438	0.0588	#NUM!	SLC27A3
Mitochondrial L-carnitine Shuttle Pathway	0.438	0.0588	#NUM!	SLC27A3
Superpathway of Geranylgeranyldiphosphate Biosynthesis I (via Mevalonate)	0.438	0.0588	#NUM!	HMGCS2
Cancer Drug Resistance By Drug Efflux	0.431	0.0408	#NUM!	FOXO1,HRAS
Renal Cell Carcinoma Signaling	0.427	0.0361	#NUM!	KL,PIK3C2G,HRAS
D-myo-inositol (1,4,5)-trisphosphate Degradation	0.419	0.0556	#NUM!	IMPA2
Methylglyoxal Degradation III	0.419	0.0556	#NUM!	CYP2E1
Endothelin-1 Signaling	0.416	0.0316	0	PLCE1,KL,ADCY1,PIK3C2G,HRAS,PRKCH
Small Cell Lung Cancer Signaling	0.411	0.0353	#NUM!	KL,PIK3C2G,IKBKE
p38 MAPK Signaling	0.41	0.0333	#NUM!	MAPKAPK3,RPS6KB2,MAP2K3,CREB5
GPCR-Mediated Nutrient Sensing in Enteroendocrine Cells	0.403	0.0349	#NUM!	PLCE1,ADCY1,PRKCH
Ubiquinol-10 Biosynthesis (Eukaryotic)	0.401	0.0526	#NUM!	CYP2E1
1D-myo-inositol Hexakisphosphate Biosynthesis II (Mammalian)	0.401	0.0526	#NUM!	ITPKB
D-myo-inositol (1,3,4)-trisphosphate Biosynthesis	0.401	0.0526	#NUM!	ITPKB
HIPPO signaling	0.395	0.0345	#NUM!	TJP2,PPP2R2B,PPP2R2C
CD27 Signaling in Lymphocytes	0.389	0.0377	#NUM!	IKBKE,MAP2K3
Neuregulin Signaling	0.388	0.0341	#NUM!	RPS6KB2,HRAS,PRKCH
Hepatic Cholestasis	0.384	0.0312	#NUM!	TJP2,CYP27A1,ADCY1,IKBKE,PRKCH
Cardiomyocyte Differentiation via BMP Receptors	0.384	0.05	#NUM!	BMPR1B
Granzyme A Signaling	0.384	0.05	#NUM!	APEX1
Crosstalk between Dendritic Cells and Natural Killer Cells	0.38	0.0337	#NUM!	HLA-A,TLN1,ACTC1
Role of Cytokines in Mediating Communication between Immune Cells	0.379	0.037	#NUM!	IL20,IL23A
Transcriptional Regulatory Network in Embryonic Stem Cells	0.379	0.037	#NUM!	MEIS1,STAT3
Apoptosis Signaling	0.373	0.0333	#NUM!	HRAS,IKBKE,BCL2A1
Superpathway of Inositol Phosphate Compounds	0.373	0.0298	#NUM!	PLCE1,ITPKB,KL,PPP1R1A,PIK3C2G,PPP4R1,NUDT15
Unfolded protein response	0.37	0.0364	#NUM!	PPARG,HSPA5
Endoplasmic Reticulum Stress Pathway	0.368	0.0476	#NUM!	HSPA5
Actin Nucleation by ARP-WASP Complex	0.361	0.0357	#NUM!	RHOG,HRAS
Reelin Signaling in Neurons	0.359	0.0326	#NUM!	KL,LYN,PIK3C2G
IL-1 Signaling	0.359	0.0326	#NUM!	ADCY1,IKBKE,MAP2K3
Role of CHK Proteins in Cell Cycle Checkpoint Control	0.352	0.0351	#NUM!	PPP2R2B,PPP2R2C
Regulation of Cellular Mechanics by Calpain Protease	0.352	0.0351	#NUM!	HRAS,TLN1
PPAR Signaling	0.339	0.0316	#NUM!	PPARG,HRAS,IKBKE
TCA Cycle II (Eukaryotic)	0.339	0.0435	#NUM!	MDH2
IL-22 Signaling	0.325	0.0417	#NUM!	STAT3
Role of JAK1, JAK2 and TYK2 in Interferon Signaling	0.325	0.0417	#NUM!	STAT3
CDP-diacylglycerol Biosynthesis I	0.325	0.0417	#NUM!	GPAT3
Cysteine Biosynthesis III (mammalia)	0.325	0.0417	#NUM!	CBS/CBSL
Induction of Apoptosis by HIV1	0.319	0.0328	#NUM!	IKBKE,SLC25A10
Protein Kinase A Signaling	0.315	0.0275	0.333	MYH10,CALML5,PLCE1,PYGM,TNNI2,RYR3,ADCY1,PRKCH,CREB5,APEX1,PTCH2
Role of JAK family kinases in IL-6-type Cytokine Signaling	0.313	0.04	#NUM!	STAT3
Role of Pattern Recognition Receptors in Recognition of Bacteria and Viruses	0.312	0.0292	-1	KL,PIK3C2G,PRKCH,C5
PAK Signaling	0.302	0.0297	#NUM!	KL,PIK3C2G,HRAS
Phosphatidylglycerol Biosynthesis II (Non-plastidic)	0.301	0.0385	#NUM!	GPAT3
Glycolysis I	0.301	0.0385	#NUM!	TPI1
Pyridoxal 5'-phosphate Salvage Pathway	0.29	0.0308	#NUM!	PRKCH,MAP2K3
D-myo-inositol (1,4,5)-Trisphosphate Biosynthesis	0.289	0.037	#NUM!	PLCE1
Mitotic Roles of Polo-Like Kinase	0.283	0.0303	#NUM!	PPP2R2B,PPP2R2C
Cell Cycle: G1/S Checkpoint Regulation	0.283	0.0303	#NUM!	CDKN2D,FOXO1
Superpathway of Cholesterol Biosynthesis	0.279	0.0357	#NUM!	HMGCS2
Hereditary Breast Cancer Signaling	0.278	0.0278	#NUM!	KL,H2AFX,PIK3C2G,HRAS
Agrin Interactions at Neuromuscular Junction	0.263	0.029	#NUM!	HRAS,ACTC1
Remodeling of Epithelial Adherens Junctions	0.263	0.029	#NUM!	RAB7A,ACTC1
Phagosome Maturation	0.261	0.027	#NUM!	HLA-A,RAB7A,ATP6V1G1,NAPA
TNFR2 Signaling	0.259	0.0333	#NUM!	IKBKE
p53 Signaling	0.25	0.027	#NUM!	KL,THBS1,PIK3C2G
Role of MAPK Signaling in the Pathogenesis of Influenza	0.245	0.0278	#NUM!	HRAS,MAP2K3
4-1BB Signaling in T Lymphocytes	0.241	0.0312	#NUM!	IKBKE
Fatty Acid β-oxidation I	0.241	0.0312	#NUM!	SLC27A3
TREM1 Signaling	0.229	0.0267	#NUM!	STAT3,FCGR2B
DNA Methylation and Transcriptional Repression Signaling	0.224	0.0294	#NUM!	DNMT3B
Inhibition of Angiogenesis by TSP1	0.224	0.0294	#NUM!	THBS1
Role of JAK2 in Hormone-like Cytokine Signaling	0.224	0.0294	#NUM!	STAT3
B Cell Development	0.217	0.0286	#NUM!	HLA-A
TWEAK Signaling	0.217	0.0286	#NUM!	IKBKE
MIF-mediated Glucocorticoid Regulation	0.217	0.0286	#NUM!	MIF
IL-17A Signaling in Fibroblasts	0.217	0.0286	#NUM!	IKBKE
Notch Signaling	0.133	0.0263	#NUM!	FURIN

## Sheet: SP vs C
Ingenuity Canonical Pathways	-log(p-value)	Ratio	z-score	Molecules
Androgen Biosynthesis	3.36	0.286	#NUM!	AKR1C3,SRD5A1,HSD3B7,HSD17B14
Inflammasome pathway	2.73	0.2	1	CASP1,CTSB,PANX1,P2RX7
Bile Acid Biosynthesis, Neutral Pathway	2.33	0.231	#NUM!	AKR1C1/AKR1C2,AKR1C3,HSD3B7
Hepatic Fibrosis / Hepatic Stellate Cell Activation	2.27	0.0642	#NUM!	COL1A2,COL1A1,IGF2,IL1A,COL6A1,COL13A1,LHX2,LEPR,COL23A1,PDGFRA,PDGFB,PDGFRB
Osteoarthritis Pathway	2.27	0.0616	0.707	TLR2,S1PR2,PRG4,FGF18,GLIS2,FZD3,SERPINA12,DCN,CASP1,LEF1,HTRA1,P2RX7,SLC39A8
Protein Citrullination	2.15	0.4	#NUM!	PADI3,PADI1
Sphingosine-1-phosphate Signaling	2.14	0.072	-2.333	S1PR2,RHOC,S1PR1,CASP1,PDGFRA,PLCL2,ADCY8,PDGFB,PDGFRB
γ-linolenate Biosynthesis II (Animals)	1.99	0.176	#NUM!	SLC27A2,SLC27A6,CYB5R3
Glioblastoma Multiforme Signaling	1.87	0.0617	-1.667	IGF2,FZD3,RHOC,WNT9A,E2F7,PDGFRA,LEF1,PLCL2,PDGFB,PDGFRB
LPS/IL-1 Mediated Inhibition of RXR Function	1.72	0.0541	#NUM!	MGST1,IL1A,GSTM2,FMO2,SLC27A2,RARA,HS3ST2,SLC27A6,APOC1,FABP7,ALDH3B1,FABP9
Estrogen Biosynthesis	1.68	0.103	#NUM!	HSD17B13,AKR1C3,HSD17B11,HSD17B14
Inhibition of Matrix Metalloproteases	1.68	0.103	#NUM!	MMP7,MMP14,MMP11,MMP17
Atherosclerosis Signaling	1.64	0.063	#NUM!	COL1A2,PLA2G6,COL1A1,IL1A,PLB1,APOC1,PLA2G7,PDGFB
Gustation Pathway	1.64	0.063	#NUM!	P2RY2,ASIC2,PDE9A,PDE3A,PDE4A,ADCY8,PANX1,P2RX7
Glutathione Redox Reactions I	1.57	0.125	#NUM!	GPX3,MGST1,GSTM2
CDP-diacylglycerol Biosynthesis I	1.57	0.125	#NUM!	AGPAT5,ABHD5,MBOAT1
Methylglyoxal Degradation VI	1.56	1	#NUM!	LDHD
Antioxidant Action of Vitamin C	1.55	0.0648	0.447	PLA2G6,NFKBIA,PLB1,PLCL2,PLA2G7,SLC2A4,SLC2A3
Phosphatidylglycerol Biosynthesis II (Non-plastidic)	1.48	0.115	#NUM!	AGPAT5,ABHD5,MBOAT1
Bladder Cancer Signaling	1.48	0.0682	#NUM!	MMP7,FGF18,MMP14,MMP11,MMP17,FGF13
Eicosanoid Signaling	1.45	0.0746	#NUM!	PTGFR,PLA2G6,AKR1C3,PLB1,PLA2G7
Triacylglycerol Biosynthesis	1.44	0.087	#NUM!	AGPAT5,ABHD5,MBOAT1,DGAT2L6
Colorectal Cancer Metastasis Signaling	1.4	0.0484	-1.155	TLR2,MMP7,FZD3,RHOC,WNT9A,MMP14,TLR8,LEF1,MMP11,ADCY8,RALGDS,MMP17
Human Embryonic Stem Cell Pluripotency	1.37	0.0559	#NUM!	S1PR2,FZD3,WNT9A,S1PR1,PDGFRA,LEF1,PDGFB,PDGFRB
PPAR Signaling	1.34	0.0632	1.633	IL1A,NFKBIA,PDGFRA,NCOR2,PDGFB,PDGFRB
Fatty Acid Activation	1.32	0.154	#NUM!	SLC27A2,SLC27A6
TREM1 Signaling	1.27	0.0667	2.236	TLR2,CASP1,TLR8,NLRP2,ITGAX
γ-glutamyl Cycle	1.26	0.143	#NUM!	GGT5,GCLM
Role of Osteoblasts, Osteoclasts and Chondrocytes in Rheumatoid Arthritis	1.26	0.0472	#NUM!	COL1A1,IL1A,CTSK,NFKBIA,SFRP2,FZD3,WNT9A,MMP14,CHP1,LEF1,BIRC3
Fatty Acid β-oxidation I	1.25	0.0938	#NUM!	SLC27A2,SLC27A6,ACADM
Cholecystokinin/Gastrin-mediated Signaling	1.24	0.0594	-0.816	PXN,IL1A,RHOC,MEF2D,EPHA4,BCAR1
Glycogen Degradation III	1.21	0.133	#NUM!	GAA,PYGL
VDR/RXR Activation	1.21	0.0641	-1	COL13A1,HOXA10,CYP27B1,NCOR2,CST6
Vitamin-C Transport	1.16	0.125	#NUM!	SLC2A4,SLC2A3
GP6 Signaling Pathway	1.13	0.0522	-2.646	COL1A2,LAMC1,COL1A1,FYN,COL6A1,COL13A1,COL23A1
Mitochondrial L-carnitine Shuttle Pathway	1.11	0.118	#NUM!	SLC27A2,SLC27A6
5-aminoimidazole Ribonucleotide Biosynthesis I	1.1	0.333	#NUM!	GART
1,25-dihydroxyvitamin D3 Biosynthesis	1.1	0.333	#NUM!	CYP27B1
Glutathione Biosynthesis	1.1	0.333	#NUM!	GCLM
Glucocorticoid Receptor Signaling	1.09	0.0413	#NUM!	CHP1,KRT32,KRT36,KRT38,KRT28,HSPA4,KRT35,NFKBIA,KRT26,KRT73,KRT39,KRT82,KRT72,NCOR2
Methylglyoxal Degradation III	1.07	0.111	#NUM!	AKR1C1/AKR1C2,AKR1C3
Phospholipases	1.05	0.0645	#NUM!	PLA2G6,PLB1,PLCL2,PLA2G7
Aryl Hydrocarbon Receptor Signaling	1.04	0.0496	#NUM!	MGST1,IL1A,GSTM2,RARA,ALDH3B1,DCT,NCOR2
3-phosphoinositide Biosynthesis	1.01	0.045	#NUM!	FYN,PDCD1,PPFIBP2,PDGFRA,HACD2,PPFIA2,PTPRM,PXYLP1,PDGFRB
tRNA Splicing	0.998	0.0732	#NUM!	PDE9A,PDE3A,PDE4A
HIF1α Signaling	0.984	0.0508	#NUM!	MMP7,MMP14,MMP11,SLC2A4,MMP17,SLC2A3
α-tocopherol Degradation	0.98	0.25	#NUM!	CYP4F12
Intrinsic Prothrombin Activation Pathway	0.974	0.0714	#NUM!	COL1A2,COL1A1,KLK12
Superpathway of Inositol Phosphate Compounds	0.957	0.0426	#NUM!	FYN,TMEM55A,PDCD1,PPFIBP2,PDGFRA,HACD2,PPFIA2,PTPRM,PXYLP1,PDGFRB
Granulocyte Adhesion and Diapedesis	0.931	0.0447	#NUM!	IL1A,MMP7,CCL27,MMP14,THY1,MMP11,MMP17,CLDN3
NF-κB Signaling	0.911	0.0442	0	TLR2,IL1A,NFKBIA,PDGFRA,TLR8,MAP3K8,MAP3K3,PDGFRB
Leukocyte Extravasation Signaling	0.906	0.0427	-2.828	PXN,MMP7,MMP14,THY1,BMX,MMP11,BCAR1,MMP17,CLDN3
Tetrahydrofolate Salvage from 5,10-methenyltetrahydrofolate	0.889	0.2	#NUM!	GART
CMP-N-acetylneuraminate Biosynthesis I (Eukaryotes)	0.889	0.2	#NUM!	GNE
Eumelanin Biosynthesis	0.889	0.2	#NUM!	DCT
TR/RXR Activation	0.887	0.051	#NUM!	AKR1C1/AKR1C2,AKR1C3,SLC16A2,NCOR2,RCAN2
Dermatan Sulfate Biosynthesis (Late Stages)	0.887	0.0652	#NUM!	HS3ST2,DSEL,CHST14
Basal Cell Carcinoma Signaling	0.875	0.0556	1	GLIS2,FZD3,WNT9A,LEF1
3-phosphoinositide Degradation	0.85	0.0443	#NUM!	TMEM55A,PDCD1,PPFIBP2,HACD2,PPFIA2,PTPRM,PXYLP1
Phagosome Formation	0.839	0.0462	#NUM!	TLR2,SCARA3,RHOC,TLR8,PLCL2,ITGAX
RANK Signaling in Osteoclasts	0.835	0.049	0	NFKBIA,CHP1,MAP3K8,BIRC3,MAP3K3
Ethanol Degradation IV	0.831	0.08	#NUM!	CYGB,ALDH3B1
UDP-N-acetyl-D-glucosamine Biosynthesis II	0.816	0.167	#NUM!	UAP1
Toll-like Receptor Signaling	0.815	0.0526	#NUM!	TLR2,IL1A,NFKBIA,TLR8
D-myo-inositol-5-phosphate Metabolism	0.811	0.0432	#NUM!	TMEM55A,PDCD1,PPFIBP2,HACD2,PPFIA2,PTPRM,PXYLP1
Gα12/13 Signaling	0.786	0.0444	-0.447	PXN,NFKBIA,LPAR1,MEF2D,CDH6,LPAR3
Axonal Guidance Signaling	0.759	0.0354	#NUM!	FYN,ADAMTS7,PXN,MMP7,FZD3,WNT9A,CHP1,ADAM22,EPHA4,PLCL2,PLXND1,BCAR1,PDGFB,GLIS2,MMP11,ABLIM2
CD27 Signaling in Lymphocytes	0.756	0.0566	#NUM!	NFKBIA,MAP3K8,MAP3K3
NAD Biosynthesis from 2-amino-3-carboxymuconate Semialdehyde	0.755	0.143	#NUM!	QPRT
Superpathway of Cholesterol Biosynthesis	0.753	0.0714	#NUM!	MVD,SC5D
Cardiac β-adrenergic Signaling	0.736	0.0429	-1.633	PDE9A,PDE3A,PDE4A,ATP2A3,ADCY8,PKIG
Wnt/β-catenin Signaling	0.72	0.0407	0.378	MMP7,SFRP2,FZD3,FRAT1,WNT9A,RARA,LEF1
TNFR2 Signaling	0.707	0.0667	#NUM!	NFKBIA,BIRC3
Cardiac Hypertrophy Signaling	0.706	0.0381	-2.333	ADRA2A,RHOC,MEF2D,CHP1,MAP3K8,PLCL2,ADCY8,MAP3K3,EIF2B2
Superoxide Radicals Degradation	0.703	0.125	#NUM!	CYGB
Salvage Pathways of Pyrimidine Deoxyribonucleotides	0.703	0.125	#NUM!	TK2
D-myo-inositol (1,4,5,6)-Tetrakisphosphate Biosynthesis	0.698	0.0417	#NUM!	PDCD1,PPFIBP2,HACD2,PPFIA2,PTPRM,PXYLP1
D-myo-inositol (3,4,5,6)-tetrakisphosphate Biosynthesis	0.698	0.0417	#NUM!	PDCD1,PPFIBP2,HACD2,PPFIA2,PTPRM,PXYLP1
Glioma Signaling	0.698	0.0439	-1.342	IGF2,E2F7,PDGFRA,PDGFB,PDGFRB
Protein Kinase A Signaling	0.688	0.035	-0.905	PXN,PTPRG,PDE9A,PDE3A,CHP1,PDE4A,PYGL,PLCL2,PTPRM,NFKBIA,H1FX,LEF1,DUSP18,ADCY8
Glutathione-mediated Detoxification	0.685	0.0645	#NUM!	MGST1,GSTM2
Leptin Signaling in Obesity	0.683	0.0465	#NUM!	LEPR,PDE3A,PLCL2,ADCY8
Nur77 Signaling in T Lymphocytes	0.663	0.0508	#NUM!	MEF2D,CHP1,MAP3K3
Dermatan Sulfate Biosynthesis	0.663	0.0508	#NUM!	HS3ST2,DSEL,CHST14
Leucine Degradation I	0.657	0.111	#NUM!	ACADM
G-Protein Coupled Receptor Signaling	0.653	0.0362	#NUM!	FYN,NFKBIA,ADRA2A,LPAR1,PDE9A,PDE3A,S1PR1,PDE4A,MAP3K8,ADCY8
Ephrin A Signaling	0.649	0.05	#NUM!	FYN,EPHA4,BCAR1
Gαi Signaling	0.639	0.0417	-1	ADRA2A,LPAR1,S1PR1,ADCY8,RALGDS
PCP pathway	0.635	0.0492	#NUM!	NDP,FZD3,WNT9A
Role of Macrophages, Fibroblasts and Endothelial Cells in Rheumatoid Arthritis	0.632	0.0353	#NUM!	TLR2,IL1A,NFKBIA,SFRP2,FZD3,WNT9A,CHP1,TLR8,LEF1,PLCL2,PDGFB
Calcium Transport I	0.617	0.1	#NUM!	ATP2A3
TWEAK Signaling	0.607	0.0571	#NUM!	NFKBIA,BIRC3
MIF-mediated Glucocorticoid Regulation	0.607	0.0571	#NUM!	PLA2G6,NFKBIA
Regulation of the Epithelial-Mesenchymal Transition Pathway	0.589	0.037	#NUM!	FGF18,FZD3,WNT9A,LEF1,CLDN3,FGF13,PDGFRB
FXR/RXR Activation	0.585	0.0397	#NUM!	IL1A,ABCB4,RARA,APOC1,FBP1
Purine Nucleotides De Novo Biosynthesis II	0.581	0.0909	#NUM!	GART
Mineralocorticoid Biosynthesis	0.581	0.0909	#NUM!	HSD3B7
UDP-N-acetyl-D-galactosamine Biosynthesis II	0.581	0.0909	#NUM!	UAP1
Sperm Motility	0.576	0.0394	-0.447	PLA2G6,PLB1,PDE4A,PLCL2,PLA2G7
Agranulocyte Adhesion and Diapedesis	0.575	0.0366	#NUM!	IL1A,MMP7,CCL27,MMP14,MMP11,MMP17,CLDN3
Calcium-induced T Lymphocyte Apoptosis	0.572	0.0455	#NUM!	MEF2D,CHP1,ATP2A3
ERK5 Signaling	0.572	0.0455	#NUM!	MEF2D,MAP3K8,MAP3K3
Xenobiotic Metabolism Signaling	0.571	0.0345	#NUM!	MGST1,IL1A,GSTM2,FMO2,HS3ST2,ALDH3B1,MAP3K8,NCOR2,MAP3K3,HDAC5
Hepatic Cholestasis	0.566	0.0375	#NUM!	IL1A,NFKBIA,ABCB4,RARA,ADCY8,HSD3B7
Dendritic Cell Maturation	0.561	0.0363	-1.134	TLR2,COL1A2,COL1A1,IL1A,NFKBIA,LEPR,PLCL2
Production of Nitric Oxide and Reactive Oxygen Species in Macrophages	0.555	0.0361	-0.378	TLR2,NFKBIA,RHOC,HOXA10,APOC1,MAP3K8,MAP3K3
cAMP-mediated signaling	0.553	0.0352	-2.121	ADRA2A,LPAR1,PDE9A,PDE3A,S1PR1,PDE4A,ADCY8,PKIG
PI3K Signaling in B Lymphocytes	0.551	0.0385	-1	CD81,FYN,NFKBIA,CHP1,PLCL2
Leukotriene Biosynthesis	0.549	0.0833	#NUM!	GGT5
Glucocorticoid Biosynthesis	0.549	0.0833	#NUM!	HSD3B7
Netrin Signaling	0.541	0.0513	#NUM!	CHP1,ABLIM2
Dopamine-DARPP32 Feedback in cAMP Signaling	0.537	0.0366	-0.447	KCNJ8,KCNJ2,CHP1,ATP2A3,PLCL2,ADCY8
PAK Signaling	0.528	0.0396	-2	PXN,PDGFRA,PDGFB,PDGFRB
PKCθ Signaling in T Lymphocytes	0.527	0.0376	-1.342	FYN,NFKBIA,CHP1,MAP3K8,MAP3K3
Cholesterol Biosynthesis I	0.52	0.0769	#NUM!	SC5D
NAD Phosphorylation and Dephosphorylation	0.52	0.0769	#NUM!	PXYLP1
Glycogen Degradation II	0.52	0.0769	#NUM!	PYGL
Mevalonate Pathway I	0.52	0.0769	#NUM!	MVD
Cholesterol Biosynthesis II (via 24,25-dihydrolanosterol)	0.52	0.0769	#NUM!	SC5D
Cholesterol Biosynthesis III (via Desmosterol)	0.52	0.0769	#NUM!	SC5D
Caveolar-mediated Endocytosis Signaling	0.515	0.0423	#NUM!	FYN,ITGA9,ITGAX
Aldosterone Signaling in Epithelial Cells	0.51	0.0357	#NUM!	HSPA4,ASIC2,DNAJC6,PLCL2,DNAJA1,HSPB6
Role of MAPK Signaling in the Pathogenesis of Influenza	0.505	0.0417	#NUM!	PLA2G6,PLB1,PLA2G7
GPCR-Mediated Integration of Enteroendocrine Signaling Exemplified by an L Cell	0.494	0.0411	#NUM!	GAL,PLCL2,ADCY8
DNA Double-Strand Break Repair by Homologous Recombination	0.494	0.0714	#NUM!	BRCA2
Phenylalanine Degradation IV (Mammalian, via Side Chain)	0.494	0.0714	#NUM!	SLC27A2
MIF Regulation of Innate Immunity	0.484	0.0465	#NUM!	PLA2G6,NFKBIA
Stearate Biosynthesis I (Animals)	0.484	0.0465	#NUM!	SLC27A2,SLC27A6
Germ Cell-Sertoli Cell Junction Signaling	0.477	0.0347	#NUM!	PXN,RHOC,MAP3K8,MAP3K3,BCAR1,PLS1
Hypoxia Signaling in the Cardiovascular System	0.474	0.04	#NUM!	NFKBIA,SLC2A4,UBE2T
Phospholipase C Signaling	0.474	0.0332	-1.89	PLA2G6,FYN,RHOC,MEF2D,CHP1,ADCY8,RALGDS,HDAC5
nNOS Signaling in Skeletal Muscle Cells	0.469	0.0667	#NUM!	SNTA1
NAD biosynthesis II (from tryptophan)	0.469	0.0667	#NUM!	QPRT
Glutaryl-CoA Degradation	0.469	0.0667	#NUM!	HACD2
Neuroinflammation Signaling Pathway	0.466	0.0322	1	TLR2,PLA2G6,GABRA4,CALB2,CHP1,CASP1,TLR8,MFGE8,BIRC3,P2RX7
Ephrin Receptor Signaling	0.465	0.0343	#NUM!	FYN,PXN,ANGPT1,EPHA4,BCAR1,PDGFB
Role of Wnt/GSK-3β Signaling in the Pathogenesis of Influenza	0.456	0.039	#NUM!	FZD3,WNT9A,LEF1
Ovarian Cancer Signaling	0.448	0.0347	#NUM!	MMP7,FZD3,WNT9A,BRCA2,LEF1
Estrogen-Dependent Breast Cancer Signaling	0.446	0.0385	#NUM!	HSD17B13,HSD17B11,HSD17B14
p53 Signaling	0.446	0.036	1	TP53AIP1,COQ8A,ADGRB1,HIPK2
Paxillin Signaling	0.431	0.0354	#NUM!	PXN,ITGA9,BCAR1,ITGAX
Regulation of IL-2 Expression in Activated and Anergic T Lymphocytes	0.429	0.0375	#NUM!	FYN,NFKBIA,CHP1
Superpathway of Geranylgeranyldiphosphate Biosynthesis I (via Mevalonate)	0.426	0.0588	#NUM!	MVD
HGF Signaling	0.417	0.0348	#NUM!	PXN,MAP3K8,ELF5,MAP3K3
Integrin Signaling	0.411	0.032	-1.89	FYN,PXN,ITGA9,RHOC,BCAR1,PDGFB,ITGAX
TNFR1 Signaling	0.401	0.04	#NUM!	NFKBIA,BIRC3
PTEN Signaling	0.389	0.0336	1	PDGFRA,CNKSR3,BCAR1,PDGFRB
Histamine Degradation	0.389	0.0526	#NUM!	ALDH3B1
Endothelin-1 Signaling	0.381	0.0316	0.816	PLA2G6,PLB1,CASP1,PLCL2,ADCY8,PLA2G7
α-Adrenergic Signaling	0.372	0.0345	#NUM!	ADRA2A,PYGL,ADCY8
Granzyme A Signaling	0.372	0.05	#NUM!	H1FX
The Visual Cycle	0.372	0.05	#NUM!	AKR1C3
Semaphorin Signaling in Neurons	0.371	0.0377	#NUM!	FYN,RHOC
Relaxin Signaling	0.37	0.0318	#NUM!	NFKBIA,PDE9A,PDE3A,PDE4A,ADCY8
NRF2-mediated Oxidative Stress Response	0.366	0.0311	#NUM!	MGST1,GSTM2,DNAJC6,GCLM,DNAJA1,MAFF
Role of NFAT in Cardiac Hypertrophy	0.366	0.0311	#NUM!	MEF2D,CHP1,PLCL2,ADCY8,RCAN2,HDAC5
Oxidative Ethanol Degradation III	0.356	0.0476	#NUM!	ALDH3B1
Unfolded protein response	0.352	0.0364	#NUM!	HSPA4,INSIG1
Altered T Cell and B Cell Signaling in Rheumatoid Arthritis	0.351	0.0333	#NUM!	TLR2,IL1A,TLR8
PDGF Signaling	0.351	0.0333	#NUM!	PDGFRA,PDGFB,PDGFRB
Fatty Acid α-oxidation	0.341	0.0455	#NUM!	ALDH3B1
Methionine Degradation I (to Homocysteine)	0.341	0.0455	#NUM!	SUV39H2
Clathrin-mediated Endocytosis Signaling	0.338	0.0302	#NUM!	FGF18,CHP1,APOC1,TFRC,PDGFB,FGF13
Factors Promoting Cardiogenesis in Vertebrates	0.337	0.0326	#NUM!	TBX5,FZD3,LEF1
IL-1 Signaling	0.337	0.0326	#NUM!	IL1A,NFKBIA,ADCY8
Type II Diabetes Mellitus Signaling	0.335	0.0312	#NUM!	NFKBIA,SLC27A2,SLC27A6,SLC2A4
IL-6 Signaling	0.335	0.0312	-1	COL1A1,IL1A,NFKBIA,TNFAIP6
ERK/MAPK Signaling	0.333	0.03	-0.816	PLA2G6,MYCN,FYN,PXN,ELF5,BCAR1
Fcγ Receptor-mediated Phagocytosis in Macrophages and Monocytes	0.331	0.0323	#NUM!	PLA2G6,FYN,PXN
Differential Regulation of Cytokine Production in Intestinal Epithelial Cells by IL-17A and IL-17F	0.327	0.0435	#NUM!	IL1A
Putrescine Degradation III	0.327	0.0435	#NUM!	ALDH3B1
Communication between Innate and Adaptive Immune Cells	0.324	0.0319	#NUM!	TLR2,IL1A,TLR8
Cellular Effects of Sildenafil (Viagra)	0.318	0.0305	#NUM!	PDE3A,PDE4A,PLCL2,ADCY8
Tryptophan Degradation III (Eukaryotic)	0.314	0.0417	#NUM!	HACD2
Cysteine Biosynthesis III (mammalia)	0.314	0.0417	#NUM!	SUV39H2
Prostate Cancer Signaling	0.305	0.0309	#NUM!	NFKBIA,SRD5A1,LEF1
Adipogenesis pathway	0.303	0.0299	#NUM!	EBF1,FZD3,SLC2A4,HDAC5
Induction of Apoptosis by HIV1	0.303	0.0328	#NUM!	NFKBIA,BIRC3
Tryptophan Degradation X (Mammalian, via Tryptamine)	0.302	0.04	#NUM!	ALDH3B1
eNOS Signaling	0.296	0.0291	-1	HSPA4,LPAR1,ADCY8,LPAR3,NOSTRIN
autophagy	0.295	0.0323	#NUM!	CTSK,CTSB
FAK Signaling	0.294	0.0303	#NUM!	FYN,PXN,BCAR1
Molecular Mechanisms of Cancer	0.292	0.0279	#NUM!	FYN,NFKBIA,FZD3,RHOC,WNT9A,E2F7,LEF1,ADCY8,HIPK2,BIRC3,RALGDS
Estrogen-mediated S-phase Entry	0.29	0.0385	#NUM!	E2F7
NAD Salvage Pathway II	0.29	0.0385	#NUM!	PXYLP1
Glycolysis I	0.29	0.0385	#NUM!	FBP1
Gluconeogenesis I	0.29	0.0385	#NUM!	FBP1
Wnt/Ca+ pathway	0.288	0.0317	#NUM!	FZD3,PLCL2
Role of Pattern Recognition Receptors in Recognition of Bacteria and Viruses	0.288	0.0292	#NUM!	TLR2,IL1A,CASP1,TLR8
Pyridoxal 5'-phosphate Salvage Pathway	0.274	0.0308	#NUM!	MAP3K8,GRK5
Sertoli Cell-Sertoli Cell Junction Signaling	0.271	0.0281	#NUM!	MAP3K8,MAP3K3,BCAR1,CLDN3,PLS1
Insulin Receptor Signaling	0.269	0.0284	#NUM!	FYN,ASIC2,EIF2B2,SLC2A4
Cell Cycle: G1/S Checkpoint Regulation	0.267	0.0303	#NUM!	E2F7,HDAC5
Calcium Signaling	0.263	0.0278	#NUM!	MEF2D,CHP1,ATP2A3,RCAN2,HDAC5
GNRH Signaling	0.256	0.0278	-2	PXN,MAP3K8,ADCY8,MAP3K3
Sonic Hedgehog Signaling	0.249	0.0333	#NUM!	GLIS2
IL-10 Signaling	0.248	0.029	#NUM!	IL1A,NFKBIA
Agrin Interactions at Neuromuscular Junction	0.248	0.029	#NUM!	LAMC1,PXN
GABA Receptor Signaling	0.248	0.029	#NUM!	GABRA4,ADCY8
IL-12 Signaling and Production in Macrophages	0.247	0.0274	#NUM!	TLR2,APOC1,IL12RB2,MAP3K8
T Cell Receptor Signaling	0.241	0.0275	#NUM!	FYN,NFKBIA,BMX
4-1BB Signaling in T Lymphocytes	0.231	0.0312	#NUM!	NFKBIA
Melatonin Signaling	0.231	0.0278	#NUM!	PLCL2,SLC2A4
MSP-RON Signaling Pathway	0.231	0.0278	#NUM!	TLR2,KLK12
Inhibition of Angiogenesis by TSP1	0.215	0.0294	#NUM!	FYN
Retinoate Biosynthesis I	0.215	0.0294	#NUM!	AKR1C3
IL-17A Signaling in Fibroblasts	0.208	0.0286	#NUM!	NFKBIA

## Sheet: HF vs C
Ingenuity Canonical Pathways	-log(p-value)	Ratio	z-score	Molecules
Serine Biosynthesis	2.87	0.4	#NUM!	PSAT1,PHGDH
Superpathway of Serine and Glycine Biosynthesis I	2.56	0.286	#NUM!	PSAT1,PHGDH
Graft-versus-Host Disease Signaling	1.73	0.0625	#NUM!	IL33,HLA-C,HLA-DQA1
Cell Cycle: G2/M DNA Damage Checkpoint Regulation	1.71	0.0612	#NUM!	KAT2B,CDK7,YWHAZ
Adipogenesis pathway	1.68	0.0373	#NUM!	FZD10,KAT2B,HAT1,CDK7,SAP130
Granzyme A Signaling	1.65	0.1	#NUM!	HMGB2,H1F0
Semaphorin Signaling in Neurons	1.62	0.0566	#NUM!	SEMA4D,RHOD,RHOU
Cell Cycle Control of Chromosomal Replication	1.55	0.0536	#NUM!	MCM8,CDK7,CDC7
Inosine-5'-phosphate Biosynthesis II	1.46	0.333	#NUM!	PAICS
Methylmalonyl Pathway	1.34	0.25	#NUM!	MCEE
Melatonin Degradation II	1.34	0.25	#NUM!	MAOA
2-oxobutanoate Degradation I	1.24	0.2	#NUM!	MCEE
Citrulline-Nitric Oxide Cycle	1.24	0.2	#NUM!	NOS1
Hypoxia Signaling in the Cardiovascular System	1.24	0.04	#NUM!	UBE2G1,UBE2K,UBE2E3
Sphingosine-1-phosphate Signaling	1.23	0.032	#NUM!	RHOD,ACER1,CASP2,RHOU
Toll-like Receptor Signaling	1.22	0.0395	#NUM!	IL33,TAB2,CD14
B Cell Development	1.2	0.0571	#NUM!	PTPRC,HLA-DQA1
Estrogen Receptor Signaling	1.2	0.0312	#NUM!	KAT2B,CDK7,MED21,TAF15
HMGB1 Signaling	1.15	0.0301	1	KAT2B,RHOD,HAT1,RHOU
Antigen Presentation Pathway	1.14	0.0526	#NUM!	HLA-C,HLA-DQA1
NRF2-mediated Oxidative Stress Response	1.11	0.0259	1	SCARB1,UBE2K,UBE2E3,TXN,CBR1
Ceramide Biosynthesis	1.1	0.143	#NUM!	SPTSSB
Thioredoxin Pathway	1.1	0.143	#NUM!	TXN
Phosphatidylcholine Biosynthesis I	1.1	0.143	#NUM!	CHPT1
Ceramide Degradation	1.1	0.143	#NUM!	ACER1
ILK Signaling	1.08	0.0254	0	SNAI2,PPP2R2A,RHOD,RHOU,GSK3A
Role of PKR in Interferon Induction and Antiviral Response	1.08	0.0488	#NUM!	TAB2,EIF2S1
Protein Ubiquitination Pathway	1.04	0.0226	#NUM!	HLA-C,UBE2G1,UBE2K,PSMA4,UBE2E3,HSPA2
Sphingosine and Sphingosine-1-phosphate Metabolism	0.998	0.111	#NUM!	ACER1
Glucocorticoid Receptor Signaling	0.981	0.0206	#NUM!	KAT2B,KRT25,KRT7,CDK7,KRT3,HSPA2,TAF15
Autoimmune Thyroid Disease Signaling	0.98	0.0426	#NUM!	HLA-C,HLA-DQA1
Ketolysis	0.954	0.1	#NUM!	OXCT1
Regulation of eIF4 and p70S6K Signaling	0.947	0.0255	#NUM!	RPS28,PPP2R2A,EIF2S1,EIF2S2
Cholecystokinin/Gastrin-mediated Signaling	0.938	0.0297	#NUM!	IL33,RHOD,RHOU
Assembly of RNA Polymerase II Complex	0.935	0.04	#NUM!	CDK7,TAF15
Purine Nucleotides De Novo Biosynthesis II	0.915	0.0909	#NUM!	PAICS
Docosahexaenoic Acid (DHA) Signaling	0.907	0.0385	#NUM!	ALOX15,GSK3A
BER pathway	0.88	0.0833	#NUM!	XRCC1
Actin Nucleation by ARP-WASP Complex	0.855	0.0357	#NUM!	RHOD,RHOU
p53 Signaling	0.85	0.027	#NUM!	SNAI2,KAT2B,JMY
Role of IL-17A in Psoriasis	0.848	0.0769	#NUM!	S100A7
Choline Biosynthesis III	0.848	0.0769	#NUM!	CHPT1
Wnt/β-catenin Signaling	0.843	0.0233	0	CSNK2A2,FZD10,PPP2R2A,GSK3A
Glutamate Receptor Signaling	0.843	0.0351	#NUM!	SLC1A4,HOMER2
DNA Double-Strand Break Repair by Non-Homologous End Joining	0.818	0.0714	#NUM!	XRCC1
Phenylalanine Degradation IV (Mammalian, via Side Chain)	0.818	0.0714	#NUM!	MAOA
nNOS Signaling in Skeletal Muscle Cells	0.791	0.0667	#NUM!	NOS1
Superpathway of Citrulline Metabolism	0.791	0.0667	#NUM!	NOS1
PTEN Signaling	0.786	0.0252	#NUM!	MAST2,CSNK2A2,GSK3A
p38 MAPK Signaling	0.779	0.025	#NUM!	IL33,TIFA,TAB2
Extrinsic Prothrombin Activation Pathway	0.765	0.0625	#NUM!	F5
Vitamin-C Transport	0.765	0.0625	#NUM!	TXN
Molecular Mechanisms of Cancer	0.743	0.0178	#NUM!	FZD10,RHOD,HAT1,CDK7,TAB2,RHOU,GSK3A
Mitotic Roles of Polo-Like Kinase	0.743	0.0303	#NUM!	PPP2R2A,CDC7
PI3K/AKT Signaling	0.743	0.024	#NUM!	PPP2R2A,YWHAZ,GSK3A
RAR Activation	0.736	0.0211	#NUM!	CSNK2A2,KAT2B,SDR16C5,CDK7
Atherosclerosis Signaling	0.729	0.0236	#NUM!	IL33,ALOX15,TPSAB1/TPSB2
IL-6 Signaling	0.722	0.0234	#NUM!	IL33,CSNK2A2,CD14
IL-10 Signaling	0.713	0.029	#NUM!	IL33,CD14
Glioma Invasiveness Signaling	0.704	0.0286	#NUM!	RHOD,RHOU
14-3-3-mediated Signaling	0.702	0.0229	#NUM!	TUBB2A,YWHAZ,GSK3A
mTOR Signaling	0.678	0.0199	#NUM!	RPS28,PPP2R2A,RHOD,RHOU
Endoplasmic Reticulum Stress Pathway	0.659	0.0476	#NUM!	EIF2S1
Antiproliferative Role of Somatostatin Receptor 2	0.651	0.0263	#NUM!	NOS1,NPR3
Dopamine Receptor Signaling	0.643	0.026	#NUM!	PPP2R2A,MAOA
Human Embryonic Stem Cell Pluripotency	0.629	0.021	#NUM!	FZD10,GSK3A,INHBA
Putrescine Degradation III	0.625	0.0435	#NUM!	MAOA
D-myo-inositol (1,4,5,6)-Tetrakisphosphate Biosynthesis	0.623	0.0208	#NUM!	PTPRC,TNS3,UBLCP1
D-myo-inositol (3,4,5,6)-tetrakisphosphate Biosynthesis	0.623	0.0208	#NUM!	PTPRC,TNS3,UBLCP1
Cyclins and Cell Cycle Regulation	0.619	0.025	#NUM!	PPP2R2A,CDK7
Epithelial Adherens Junction Signaling	0.612	0.0205	#NUM!	SNAI2,TUBB2A,SSX2IP
CDP-diacylglycerol Biosynthesis I	0.609	0.0417	#NUM!	CDS1
Synaptic Long Term Depression	0.601	0.0203	#NUM!	NOS1,NPR3,PPP2R2A
Phagosome Maturation	0.601	0.0203	#NUM!	NOS1,HLA-C,TUBB2A
Tryptophan Degradation X (Mammalian, via Tryptamine)	0.593	0.04	#NUM!	MAOA
Allograft Rejection Signaling	0.588	0.0238	#NUM!	HLA-C,HLA-DQA1
LPS/IL-1 Mediated Inhibition of RXR Function	0.58	0.018	#NUM!	IL33,SCARB1,CD14,MAOA
Phosphatidylglycerol Biosynthesis II (Non-plastidic)	0.579	0.0385	#NUM!	CDS1
HIPPO signaling	0.567	0.023	#NUM!	PPP2R2A,YWHAZ
TGF-β Signaling	0.567	0.023	#NUM!	INHBB,INHBA
HER-2 Signaling in Breast Cancer	0.56	0.0227	#NUM!	PARD6B,GSK3A
Axonal Guidance Signaling	0.553	0.0155	#NUM!	ERAP2,FZD10,SEMA6D,SEMA4D,RHOD,TUBB2A,BRCC3
3-phosphoinositide Degradation	0.549	0.019	#NUM!	PTPRC,TNS3,UBLCP1
Regulation of Actin-based Motility by Rho	0.547	0.0222	#NUM!	RHOD,RHOU
Altered T Cell and B Cell Signaling in Rheumatoid Arthritis	0.547	0.0222	#NUM!	IL33,HLA-DQA1
OX40 Signaling Pathway	0.54	0.022	#NUM!	HLA-C,HLA-DQA1
Glioblastoma Multiforme Signaling	0.53	0.0185	#NUM!	FZD10,RHOD,RHOU
D-myo-inositol-5-phosphate Metabolism	0.53	0.0185	#NUM!	PTPRC,TNS3,UBLCP1
Death Receptor Signaling	0.527	0.0215	#NUM!	CASP2,PARP2
Communication between Innate and Adaptive Immune Cells	0.521	0.0213	#NUM!	IL33,HLA-C
Sumoylation Pathway	0.509	0.0208	#NUM!	RHOD,RHOU
Cytotoxic T Lymphocyte-mediated Apoptosis of Target Cells	0.503	0.0312	#NUM!	HLA-C
4-1BB Signaling in T Lymphocytes	0.503	0.0312	#NUM!	TNFSF9
CTLA4 Signaling in Cytotoxic T Lymphocytes	0.491	0.0202	#NUM!	PPP2R2A,HLA-C
DNA Methylation and Transcriptional Repression Signaling	0.481	0.0294	#NUM!	SAP130
Retinoate Biosynthesis I	0.481	0.0294	#NUM!	SDR16C5
Germ Cell-Sertoli Cell Junction Signaling	0.481	0.0173	#NUM!	RHOD,TUBB2A,RHOU
RANK Signaling in Osteoclasts	0.474	0.0196	#NUM!	MITF,TAB2
Coagulation System	0.471	0.0286	#NUM!	F5
MIF-mediated Glucocorticoid Regulation	0.471	0.0286	#NUM!	CD14
Nucleotide Excision Repair Pathway	0.471	0.0286	#NUM!	CDK7
VEGF Signaling	0.468	0.0194	#NUM!	EIF2S1,EIF2S2
RhoGDI Signaling	0.465	0.0169	#NUM!	RHOD,CDH22,RHOU
Sertoli Cell-Sertoli Cell Junction Signaling	0.461	0.0169	#NUM!	NOS1,TUBB2A,GSK3A
IGF-1 Signaling	0.452	0.0189	#NUM!	CSNK2A2,YWHAZ
Cell Cycle Regulation by BTG Family Proteins	0.452	0.027	#NUM!	PPP2R2A
Dopamine Degradation	0.452	0.027	#NUM!	MAOA
Superpathway of Methionine Degradation	0.452	0.027	#NUM!	MCEE
Complement System	0.452	0.027	#NUM!	C1QA
NF-κB Signaling	0.449	0.0166	#NUM!	IL33,CSNK2A2,TAB2
Notch Signaling	0.442	0.0263	#NUM!	LFNG
Inhibition of Matrix Metalloproteases	0.434	0.0256	#NUM!	THBS2
Amyotrophic Lateral Sclerosis Signaling	0.427	0.018	#NUM!	NOS1,NEFL
Androgen Signaling	0.427	0.018	#NUM!	KAT2B,CDK7
Type I Diabetes Mellitus Signaling	0.427	0.018	#NUM!	HLA-C,HLA-DQA1
Noradrenaline and Adrenaline Degradation	0.425	0.025	#NUM!	MAOA
Regulation of the Epithelial-Mesenchymal Transition Pathway	0.419	0.0159	#NUM!	FZD10,SNAI2,PARD6B
Corticotropin Releasing Hormone Signaling	0.418	0.0177	#NUM!	NOS1,NPR3
Mechanisms of Viral Exit from Host Cells	0.417	0.0244	#NUM!	CHMP4C
Endothelin-1 Signaling	0.415	0.0158	#NUM!	NOS1,CASP2,SHC3
Intrinsic Prothrombin Activation Pathway	0.408	0.0238	#NUM!	F5
Dendritic Cell Maturation	0.405	0.0155	#NUM!	IL33,HLA-C,HLA-DQA1
Production of Nitric Oxide and Reactive Oxygen Species in Macrophages	0.401	0.0155	#NUM!	PPP2R2A,RHOD,RHOU
MIF Regulation of Innate Immunity	0.401	0.0233	#NUM!	CD14
Role of Hypercytokinemia/hyperchemokinemia in the Pathogenesis of Influenza	0.401	0.0233	#NUM!	IL33
Serotonin Receptor Signaling	0.401	0.0233	#NUM!	MAOA
Neuroprotective Role of THOP1 in Alzheimer's Disease	0.39	0.0168	#NUM!	HLA-C,TPSAB1/TPSB2
iNOS Signaling	0.385	0.0222	#NUM!	CD14
Pyrimidine Ribonucleotides Interconversion	0.385	0.0222	#NUM!	ENTPD3
Clathrin-mediated Endocytosis Signaling	0.384	0.0151	#NUM!	MYO6,CSNK2A2,STAM
LXR/RXR Activation	0.382	0.0165	#NUM!	IL33,CD14
3-phosphoinositide Biosynthesis	0.381	0.015	#NUM!	PTPRC,TNS3,UBLCP1
Role of Oct4 in Mammalian Embryonic Stem Cell Pluripotency	0.378	0.0217	#NUM!	JARID2
iCOS-iCOSL Signaling in T Helper Cells	0.373	0.0163	#NUM!	PTPRC,HLA-DQA1
nNOS Signaling in Neurons	0.371	0.0213	#NUM!	NOS1
Pyrimidine Ribonucleotides De Novo Biosynthesis	0.371	0.0213	#NUM!	ENTPD3
Primary Immunodeficiency Signaling	0.364	0.0208	#NUM!	PTPRC
FXR/RXR Activation	0.361	0.0159	#NUM!	IL33,SCARB1
TNFR1 Signaling	0.351	0.02	#NUM!	CASP2
Phagosome Formation	0.346	0.0154	#NUM!	RHOD,RHOU
Amyloid Processing	0.345	0.0196	#NUM!	CSNK2A2
CD28 Signaling in T Helper Cells	0.338	0.0152	#NUM!	PTPRC,HLA-DQA1
p70S6K Signaling	0.338	0.0152	#NUM!	PPP2R2A,YWHAZ
GP6 Signaling Pathway	0.331	0.0149	#NUM!	GSK3A,COL11A1
Role of Cytokines in Mediating Communication between Immune Cells	0.327	0.0185	#NUM!	IL33
Melanoma Signaling	0.321	0.0182	#NUM!	MITF
Unfolded protein response	0.321	0.0182	#NUM!	HSPA2
Role of Pattern Recognition Receptors in Recognition of Bacteria and Viruses	0.321	0.0146	#NUM!	C1QA,EIF2S1
EIF2 Signaling	0.319	0.0136	#NUM!	RPS28,EIF2S1,EIF2S2
Role of CHK Proteins in Cell Cycle Checkpoint Control	0.31	0.0175	#NUM!	PPP2R2A
Systemic Lupus Erythematosus Signaling	0.308	0.0133	#NUM!	IL33,PTPRC,HLA-C
Nur77 Signaling in T Lymphocytes	0.3	0.0169	#NUM!	HLA-DQA1
Protein Kinase A Signaling	0.297	0.0125	-0.447	PTPRC,YWHAZ,PTPRZ1,GSK3A,H1F0
PCP pathway	0.29	0.0164	#NUM!	FZD10
Role of Osteoblasts, Osteoclasts and Chondrocytes in Rheumatoid Arthritis	0.288	0.0129	#NUM!	IL33,FZD10,TAB2
Retinoic acid Mediated Apoptosis Signaling	0.285	0.0161	#NUM!	PARP2
autophagy	0.285	0.0161	#NUM!	ATG3
Superpathway of Inositol Phosphate Compounds	0.283	0.0128	#NUM!	PTPRC,TNS3,UBLCP1
Wnt/Ca+ pathway	0.28	0.0159	#NUM!	FZD10
Th2 Pathway	0.279	0.0133	#NUM!	IL33,HLA-DQA1
IL-2 Signaling	0.276	0.0156	#NUM!	CSNK2A2
Pyridoxal 5'-phosphate Salvage Pathway	0.271	0.0154	#NUM!	CDK7
Calcium-induced T Lymphocyte Apoptosis	0.267	0.0152	#NUM!	HLA-DQA1
ERK5 Signaling	0.267	0.0152	#NUM!	YWHAZ
Eicosanoid Signaling	0.263	0.0149	#NUM!	ALOX15
EGF Signaling	0.258	0.0147	#NUM!	CSNK2A2
ErbB2-ErbB3 Signaling	0.254	0.0145	#NUM!	GSK3A
Superpathway of Melatonin Degradation	0.254	0.0145	#NUM!	MAOA
Remodeling of Epithelial Adherens Junctions	0.254	0.0145	#NUM!	TUBB2A
Colorectal Cancer Metastasis Signaling	0.254	0.0121	#NUM!	FZD10,RHOD,RHOU
Hepatic Cholestasis	0.251	0.0125	#NUM!	IL33,CD14
Myc Mediated Apoptosis Signaling	0.25	0.0143	#NUM!	YWHAZ
Gαq Signaling	0.248	0.0124	#NUM!	RHOD,RHOU
Caveolar-mediated Endocytosis Signaling	0.246	0.0141	#NUM!	HLA-C
Signaling by Rho Family GTPases	0.246	0.0119	#NUM!	RHOD,CDH22,RHOU
Basal Cell Carcinoma Signaling	0.242	0.0139	#NUM!	FZD10
Dopamine-DARPP32 Feedback in cAMP Signaling	0.241	0.0122	#NUM!	NOS1,PPP2R2A
T Helper Cell Differentiation	0.239	0.0137	#NUM!	HLA-DQA1
CXCR4 Signaling	0.238	0.0121	#NUM!	RHOD,RHOU
Cdc42 Signaling	0.233	0.012	#NUM!	HLA-C,HLA-DQA1
TREM1 Signaling	0.231	0.0133	#NUM!	NLRP10
Serotonin Degradation	0.228	0.0132	#NUM!	MAOA
Tec Kinase Signaling	0.226	0.0118	#NUM!	RHOD,RHOU
Role of Wnt/GSK-3β Signaling in the Pathogenesis of Influenza	0.224	0.013	#NUM!	FZD10
VDR/RXR Activation	0.221	0.0128	#NUM!	CD14
Role of BRCA1 in DNA Damage Response	0.214	0.0125	#NUM!	BRCC3
Macropinocytosis Signaling	0.211	0.0123	#NUM!	CD14
Small Cell Lung Cancer Signaling	0.198	0.0118	#NUM!	NOS1
