# Supplementary material for: RNA-seq and flow-cytometry of conventional, scalp, and palmoplantar psoriasis reveal shared and distinct molecular pathways
Source: Sci Rep. 2018 Jul 27;8:11368. doi: 10.1038/s41598-018-29472-w (PMC6063960; doi:10.1038/s41598-018-29472-w)
Supplement: Supplementary file 5 — Supplementary Table 4 [file 41598_2018_29472_MOESM5_ESM.xlsx]

## Sheet: yellow module (SP)
CHST9
CHST1
CHST2
CHST4
CHST6
ABAT
SEZ6L
S1PR5
KRTAP2-3
KRTAP2-2
KRTAP2-1
KRTAP2-4
B3GAT2
CYP27B1
C2orf81
LY6G6D
HOXA10
KRTAP11-1
GCNT3
GCNT2
LPCAT3
CCDC177
PDK1
NPC1
SOSTDC1
SRD5A2
SRD5A1
TRIML1
BEX4
TMEM163
TMEM164
C8orf44
SLC18A1
ZNF300
SYT7
BCDIN3D-AS1
FBXO16
PLA2G7
KRTAP1-3
KRTAP1-4
KRTAP1-5
NKAIN3
UNC5B
VGF
UNC5D
EPB41L1
AGXT
RNF175
SHANK2
CYP1B1-AS1
CCNA1
TM4SF19
KRT39
KRT31
KRT32
KRT35
KRT34
KRT36
IL21
ATE1-AS1
MLIP-IT1
MCCC1
PLA2G2A
PLA2G2E
PLA2G2D
CYFIP2
KRTAP29-1
ZNF252P-AS1
LOXL1-AS1
LINC01547
ACTN1
LINC00638
ADGRL3
SLC35F3
LMAN1L
FOXF2
C2orf83
SLN
KRTAP3-2
KRTAP3-3
KRTAP3-1
PKP2
PC
STOX1
KRT33B
ZFP42
LDLRAD1
KRTAP10-7
KRTAP10-6
KRTAP10-3
KRTAP10-2
KRTAP10-1
LOC400706
LOC101927653
GPC5
GPC6
TRMT44
SPRR4
TRIM9
PFN2
TRIM2
TRIM6
LINC00240
FLRT3
CSDC2
LYPD6
RGS4
FSD1L
PSG1
GATSL3
HIST1H1T
BLOC1S5
SLC38A3
MTRNR2L5
SPTB
UBXN10
FANCA
FANCL
TAPT1-AS1
HOXA2
HOXA9
CTSV
RPAP2
USP14
CYP4X1
LINC01426
B4GALNT2
NRP2
MAGED4B
DYNLT3
STRA6
SIGLEC10
SNORA6
LOC653602
LRRC4
WNK3
SCNN1B
FGF1
PTHLH
RASL11B
LSMEM1
ZGLP1
COL9A2
LINC00520
ATP13A5-AS1
SLC4A1
SLC4A3
SLC4A8
ITGB8
FGG
FGA
CASD1
OLMALINC
SLCO2B1
ABCC6P1
BEAN1
PTPN20
FANK1
EPHA10
HLA-DQA2
AVIL
HK3
LINC00885
SAMD5
LRRC15
CCDC103
DROSHA
AP5Z1
MIR762HG
CD5L
TUG1
ILDR2
CFAP47
KLK4
RHBDL3
FAM135B
SST
ZNF334
TEX15
LINC01208
LINC01209
SNORA74A
SNORA74B
SRD5A1P1
EGR2
EPHA4
FBXO43
SFRP1
KLK12
PLA1A
RNF125
SIAH3
PDZRN3
XRCC6P5
ERRFI1
THBD
LOC100130238
ZNF81
KRTAP1-1
TAS2R20
PCDH15
CDKN2AIP
HELB
SEC14L2
UPF2
LOC100507437
VWA8
THNSL1
SERPINA4
SERPINA9
ANP32A
SPATA45
ATRNL1
LRRN3
ZNF426
ZNF425
FCHO1
PREP
DRD5
DRD2
ENTPD2
SNAPC3
PROCR
LINC00847
SNORD94
KIAA2012
RANBP3L
LINC01497
WDR4
POU2AF1
MAGEE2
SNX31
SOX9-AS1
HMGCL
HSD17B2
SLX4IP
CBX4
LINC01123
RPP25L
C6orf58
CREG2
HRASLS
CPA1
EGFEM1P
UBA6-AS1
CALB2
LOC643923
LINC00649
NPBWR1
SLC6A17
LOC100507391
PRR9
HPN
FBP1
ADAM7
LUC7L
FLJ44511
ACVR1
ZSCAN12
LHFPL3
FAM74A3
RIMS4
RIMS2
SLC7A4
KLF1
ZNF540
STXBP5L
LINC01410
TIGD4
AMOTL1
DNAJC16
CDHR2
RNFT1
ZNF786
ZNF785
ZNF788
NOX5
LINC00504
MEN1
EVA1A
KLRG2
PXMP2
LYG2
ADGRA3
TNN
KRT38
SV2A
FLNB
LETM2
LOC101927244
SPIRE2
CES4A
KLF5
YEATS2
CGA
CST6
ZNF547
CRNN
SNORA71B
LINC00189
LOC100996249
DNAH14
DNAH17
DNAH10
EDN2
SLC14A2
OXGR1
IGFL4
DNAH17-AS1
PLAT
MYO3B
NOG
ERICH5
RBMXL2
PTPRD-AS1
IPO9-AS1
RRS1-AS1
SOWAHB
ZNF2
KRTAP24-1
LOC100190940
KRTAP19-3
KRTAP19-1
KRTAP19-5
SRRM4
ARHGAP22
ARHGAP28
HHAT
FLJ46284
KRTAP5-10
KRTAP5-11
ZNF132
SEMG2
DAZL
TMEM132A
CCL20
SNORA65
LRRC46
FNDC9
FNDC4
CCDC152
PCED1A
LOC101927132
LINC00696
C3orf35
GULP1
LOC440982
TMEM104
HLTF
SPTBN5
FAM132A
ZNF365
FBXO30
IPP
NGB
FHAD1
EPYC
CHN2
IL13RA2
MRPS25
JMJD7
LINC01179
HTR2B
SLC40A1
HHIP
GABRP
GABRE
ZFP69B
MFSD6L
ACAA2
TMEM51-AS1
CMTM8
GRIA1
CMTM7
CMTM4
COL11A1
GNG4
CLK1
TMEM150B
RORA
PPP2R1B
NAV2
TMEM182
HCAR1
TSPAN32
ANKRD65
PLEKHA8P1
LOC101927476
RAB39A
IL12A
TMEM52
FAM84B
ZNF674
GMDS
VAPB
MCF2
CDO1
ZFP62
DMBT1
AGR2
GNPAT
ABHD3
ABHD5
CCNJ
MAPK10
FZD3
FZD6
FZD7
SCARNA23
ZNF341-AS1
RAPGEF4
TBC1D25
ANKRD32
LINC00917
SLC27A6
TBCK
MME
SLC24A2
SLC7A11-AS1
ZNF702P
LPAR2
STMND1
SPECC1
OMA1
USP29
ABCA13
OR51F2
COCH
TXNL4B
TIMP4
DKFZP586I1420
NBAT1
PAQR6
PRR5L
SLITRK5
PAPPA
LOC100132057
LOC100505782
SMG9
LOC100506497
KRT33A
VTCN1
PEX11A
MT1L
ETS2
MGAT5
LOC100379224
PPFIBP2
HHIPL2
KIF26B
DACT3-AS1
CTNND2
KRTAP10-5
KRTAP10-4
ZBTB9
FGF18
TLCD1
ZNF730
SLCO5A1
LOC100129940
DNAJC5B
TRPM8
BCAS1
ZBED8
ZBED9
PRICKLE2-AS1
SLC51A
SLC51B
CECR2
MAPK8IP2
CASC15
ANKRD7
ANKRD1
ST3GAL4-AS1
FHIT
KCNH5
KCNH1
KCNH8
SYTL5
FAM182B
KCNS3
CDKN2B-AS1
MTRR
MYCN
THTPA
LY6G5B
CCDC169
BOLA3-AS1
ATP6V0D2
LOC101927296
RBM12B
SLC7A6OS
ANGEL1
PADI1
PADI3
CLHC1
PIAS1
AP4M1
RUNDC3A-AS1
LINC01266
IFNE
PAN3-AS1
SDSL
TMEM56-RWDD3
GLRA4
PPP1R3C
PPP1R3B
UAP1L1
ZNF544
KRTAP8-1
MEST
POU5F1
SLC19A3
COL6A4P2
TNC
KIAA1804
SLC38A11
NEDD4L
ANGPTL7
KCNK12
GPRC5D
ALG11
AHSG
STEAP3-AS1
SHISA2
KRT40
LOC389831
TNMD
KRTAP9-8
KRTAP9-9
KRTAP9-1
KRTAP9-2
KRTAP9-3
KRTAP9-4
KRTAP9-6
KRTAP9-7
OR52I1
LOC80078
RNF126P1
LINC01395
PXDN
LANCL3
MYOZ1
TCF12
POLN
POPDC3
LOC101928767
SPIN3
LINC00867
ASCL4
IGF2BP1
KIF1A
ZFP30
CACNG4
ICAM5
LOC101927391
C1orf168
GPD1
NEFH
C1orf204
SESN3
LOC100506895
OR7E14P
DBT
TDRP
TCF7
PITX2
ORMDL3
LHFPL1
KCNK13
ADAMTS18
FCGR3B
KRTAP13-2
LOC100147773
FAM26D
FAM26E
FXYD6
RBP1
LOC101927932
RASGRF1
LEF1-AS1
METTL12
METTL13
LINC01310
LINC01317
POLR1A
NR1H4
GRM5
GRM6
HOXB7
KRTAP20-2
ELMOD3
FAM83H-AS1
CXorf49
MAP3K8
MARVELD3
SMCO4
PRSS21
KRTAP4-9
KRTAP4-8
KRTAP4-1
KRTAP4-3
KRTAP4-2
KRTAP4-5
KRTAP4-4
KRTAP4-7
KRTAP4-6
LOC101929413
KRTAP12-1
KRTAP12-3
KRTAP12-2
KRTAP12-4
LOC101926941
CD180
KRTAP17-1
HSD3BP4
ZNF286B
NPL
ENC1
LHX2
C6orf118
HAP1
ANK1
LOC283177
DPP10
ARSH
KRTAP5-4
KRTAP5-5
KRTAP5-6
KRTAP5-7
KRTAP5-1
KRTAP5-2
KRTAP5-3
KRTAP5-8
KRTAP5-9
NAA40
LOC100289473
FNBP1L
HOXC-AS1
TP53INP2
ZNF30
SLC10A4
KRTAP16-1
LINC00536
TENM3
TENM2
TENM4
GAD1
C18orf54
LOC101928335
CFAP54
CHRNA10
ABCA4
MGC16142
RTP1
SCN8A
ZNF263
HOXA-AS3
CLVS2
AZIN1-AS1
FAM181A
MPP6
CHRNB4
LOC100130417
TCEAL2
HMX2
SP6
OR4D9
TMC4
TMC6
TMC7
ALOX12P2
SYNDIG1
PBX3
PGBD4
TRNT1
MYO10
SLC39A10
FAM49A
KLHDC8A
ZFYVE27
MDH1B
ZNF780A
SCTR
B3GNT8
MYCNOS
KRT75
KRT74
KRT71
KRT73
KRT72
FAXC
PDPN
PTCD3
PP14571
NMNAT1
PLEKHM1
SLC44A3
MSI1
A1BG-AS1
CEBPA-AS1
WNT8A
LGR5
LGR4
LOC101928270
S100A1
S100A3
RIMBP3B
ZNF691
ZNF695
ZNF697
SHF
SHH
NUDT10
DLL3
LOC102724301
TMEM92-AS1
ATP8B4
IVD
NES
MTHFS
PHYHIPL
TAF1A
DLX4
RBMS3-AS3
TTLL4
KCNE2
KCNE3
HEXA-AS1
OXCT2
MTAP
PARP11
POT1-AS1
ARPP21
LOC100507388
CCT6B
TMEM75
ZSCAN22
ZSCAN23
TDRD1
FAM200A
GNAT2
ZNF556
ZNF552
TNFRSF8
SENP8
LOC643072
PARM1
TRA2A
CYP1B1
CA6
MKX
KRTAP4-11
KRTAP4-12
SUSD4
BRINP3
FAM83A-AS1
LOC101927795
DNASE1
LINC00562
ZNF561-AS1
BRS3
ARHGEF19
LOC100093631
SLC39A8
LOC101928303
ACTBL2
C2orf74
SEMA5A
ZNF232
GLIDR
BASP1
CEP19
MTERF1
MID2
MID1
MALRD1
SNORA64
FSD1
CES5A
NAGK
C11orf42
SFXN5
FAM86B2
ZNF883
CTNNB1
WNK4
NR2C1
SULF2
RPE65
PLD3
RSPO2
OLFM3
LOC101927884
ZNF713
TCHHL1
HEXIM2
MRM1
MEI4
LOC103611081
ATP6V0A4
MEF2B
FETUB
CSMD2
TRIL
NPSR1
CACNA1E
MYPN
BMP8A
SLC15A2
PAX1
PAX8
PDE7A
DSG2
DSG4
AIFM3
LOC100505920
PRR15
CCDC142
GPR137C
LINC00683
QRFPR
C16orf46
NME7
FREM2
LOC148709
GSTM1
RASEF
VDR
ATP8A2
ADTRP
NRAP
ZBTB44
IQCG
PPP1R1C
ZNF814
TM4SF20
TCHH
RIMBP2
PDRG1
KRT28
KRT26
KRT27
KRT25
HYAL1
UNC13A
BHLHE22
DPEP1
IL21-AS1
IRAK3
SERPINE2
TNK1
C2orf15
PPFIA1
TM4SF1
IER3
LRAT
TNNI1
RALYL
PON1
ZNF664
GFRA3
ADAMTS15
DCAF4L1
EHD3
CD163L1
MGAM2
DACH1
LOC145783
KRTAP10-9
KRTAP10-8
LINC01452
ZNF793-AS1
TEX13B
THAP2
THAP6
TRIM17
ZNF587B
NXPH4
NANOS1
SCARNA16
SCARNA18
PRICKLE1
PRICKLE2
PLIN5
THAP10
NEK10
LINC00922
LINC00920
KALRN
CD1D
SMAD1-AS2
RSPO4
FAM24B
VANGL1
VANGL2
EXO5
SLC46A3
SERPINA11
KNG1
SEMA6A
SCN2B
NPPC
OGDHL
LOC728739
RXFP1
SCG5
TP73
GLS2
LOC100129461
DOPEY2
VTN
SLC5A8
SLC5A9
CARD18
CARD17
FMNL3
SCARNA1
TNRC6C-AS1
NELL1
TNFRSF13C
RASL10A
RASL10B
PDE6B
PLEKHG4B
MLLT11
SOX9
RDH10-AS1
KLRC4
SLC1A6
TSHR
NR1H3
GOLGA4
TCEB3CL2
LOC101928012
PLEKHG3
PLEKHG7
TMPRSS11E
MGC70870
ZNF780B
SIX4
LINC00303
GPR75
GPR78
KRTAP10-12
KRTAP10-11
KRTAP10-10
TMEM144
RTKN2
SMOC1
LUCAT1
LRFN2
LOR
PPTC7
PIGR
FAM47B
NCK1-AS1
FABP9
TCEB3C
PMFBP1
DNAJC6
RNF152
RNF151
TAS2R4
GTF2H2C_2
SLC22A16
SLC22A13
ANOS1
PRB1
LOC340017
FAM198B
ATP9A
LOC654841
FAM218A
ZNF594
ISM2
ELAVL2
FRAS1
COL10A1
LIPH
LIPK
TMEM229A
GPR160
C7orf13
SLX4
ZNF436
DLSTP1
GSPT2
SCRG1
SLFN12
CAPN14
CAPN12
KLHL31
MTNR1A
PRB2
PRB4
PTPRT
PTPRR
WDR31
FGF5
MUM1L1
LTBP2
LINC01485
TRIM68
TRIM61
PSG10P
ATP1A1-AS1
ISOC1
AMBN
C10orf35
LINC01134
LINC00269
AKR1D1
AGL
SNORD17
LOC100132111
LOC101927045
IL31RA
GAS2
LINC00469
ACVR2B
CALCB
CKM
OR51B2
ICOSLG
CBLN2
CBLN1
UG0898H09
MSX2
CXCL13
GOLGA7B
ZIC4
ZIC1
VASH1
FLJ46906
MEX3A
FARP2
C9orf40
DEPDC7
STXBP5
S1PR3
HAPLN1
DMBX1
PHKA2
LOC101927630
PAX8-AS1
KRTAP26-1
NHLRC1
TLR5
TFEC
FOXN3-AS1
LEF1
DMXL2
MIP
ZNF20
SPATA31D1
ZAN
RUNX1
FLJ41941
SLC9A2
LOC344967
MOB3C
CTAGE10P
DDX11-AS1
C17orf78
OR2L8
PRR19
ADGRB1
AARS2
SLC12A3
SLC12A8
GKN2
CERK
MTSS1
TAGLN3
CLDN20
XAGE2
OR7E91P
SORL1
MGAT4EP
C2CD2
BARX2
TSPO2
LOC149684
PLB1
CYB5A
HOXA10-AS
PTCHD4
KRTAP6-1
LOC100129203
TMEM178B
PPM1N
PPM1K
PPM1H
DLEU2
CAPN8
PTN
LCMT1-AS1
SAMD11
LINC01535
PINLYP
THSD7B
LOC102723373
LOC101928205
ABCB11
STON2
ROPN1
FOXD4L3
MYO18B
LINC00707
OR2L1P
DUSP13
RNF183
RNF182
NDP
HSD11B1L
COL13A1
TRMT13
GATA6
BAALC
TEPP
VSIG8
LOC100996635
MFSD8
KRTAP7-1
SMTNL2
TNIK
MARCKSL1
C2orf71
LINC00665
C19orf67
KIAA0907
FOXC1
SHROOM1
ZNF724P
CYP4F2
ZNF607
PIRT
PROZ
PROC
ZSCAN31
TDRG1
MASP1
ACSL3
ACSL5
SNORD9
TMPRSS3
CSGALNACT1
KLHDC7A
SLC2A9
CEACAM1
FZD2
IQUB
TBC1D30
LINC00906
EDRF1
KRT81
KRT82
KRT83
KRT84
KRT85
KRT86
SUOX
SH3D21
STMN2
ELOVL2
BMP10
SEMA4F
ZNF197
ZNF195
ZNF229
HOXC13
LOC285740
BNC2
GMCL1
PDXDC1
ADGRG7
PLEKHA7
MYH6
CADM2
GPR33
GPR37
LINC01010
FAXDC2
LOC100130093
CLDN14
CLDN19
LOC100287632
LOC102724434
NTS
ST6GALNAC4
MCHR1
CACHD1
ZAR1
NHLH2
THEG
MT4
ELFN1
MEGF10
SPATS1

## Sheet: lightcyan module (HF)
DMRTB1
LINC00324
LOC101929181
EVI2B
PPP3CA
EOMES
HOXA11-AS
CYSLTR2
LOC729159
OR2C3
RIPK2
FBF1
FAIM2
PHGR1
LOC101928775
EFCAB10
HOXA13
HOXA11
MYLK2
HMGB4
C5orf47
LINC01118
NLGN4X
FCHSD2
KRIT1
JARID2
DLX6
DLX1
DLX2
CXADRP3
LINC01281
SLC23A1
OSGEPL1
FCRL3
MAP4
GABRQ
FZD10
LOC100129223
DSP
ALKBH8
CR1L
ST3GAL6-AS1
MCCD1
TTC9C
ENTPD3
CASP8AP2
LOC101928809
LINC00996
SPINK9
POLR3D
TDRD12
C6orf15
NKX1-2
APAF1
SEBOX
EVX1
PRAMEF19
SALL1
CRTAC1
AQP8
RAD51D
FATE1
LINC01227
KERA
BRD8
LOC285484
CCL25
CCL24
CCDC154
GAL3ST2
KRT9
APOE
SLC25A53
C1orf110
NEK4
AURKC
HS3ST4
PHOSPHO2
CXADRP2
NBPF3
ZNF816-ZNF321P
ZKSCAN5
ZKSCAN4
FNIP2
HAR1B
LOC339568
TMIGD1
GPR158-AS1
PAQR5
MTHFSD
SLC5A5
HECW2
MIR6753
LOC100507175
TGFB2-OT1
ZASP
NOS1
ORAOV1
LOC102546229
SULT1C3
NDUFAF7
LOC101929199
GEMIN5
SHISA9
AMACR
LINC01397
LOC101928769
ARL4C
DIRC3
MKS1
TRIM64C
LINC00475
NEFL
NRG1
OTX2
ABCC5-AS1
LINC01108
NRDE2
KAT2B
MAFB
DBH-AS1
NUAK2
GRM8
MAP3K4
SMCO1
TMEM212-AS1
SNAP25-AS1
C12orf79
ZNF761
ANKRD44
LINC00944
XAGE3
SLC10A2
CASC23
RTP5
ZC4H2
PRR27
INTS6
CRYAA
PGBD3
MLYCD
ADH7
CYP26A1
CDK10
HLA-DRB5
PTCD1
SPINK13
LEMD1
SLC35B3
ARL2-SNX15
C16orf95
SYCE3
PCGF3
TRIM49
ETNK1
TJP3
ASCL5
LOC100130673
WDR5B
ZSCAN20
CACNB4
PPWD1
SARDH
GABPB1-AS1
ZBTB11-AS1
GPLD1
TRIM73
CAT
ZNF181
ZNF189
C17orf99
LINC01363
DZANK1
THBS4
SLC30A8
HOTAIR
DSG1
LMO4
ELSPBP1
CDKN2A
ZNF37A
GFOD1
OR6C65
TRPC4
LOC440896
MIR199A2
PRSS42
SPINK7
SPINK6
ANKRD29
HEATR9
ALOX15
CCDC88C
EDDM3B
LRRC8E
CHRNE
DOPEY1
C12orf50
SCARNA4
MED23
LOC100128554
ZCCHC8
CSRP2
CEP152
KIR3DL1
ABCC8
TMPRSS11F
ZNF322
NTRK1
MLH3
LINC00595
CPNE1
LIPF
DMP1
CLDN6
SERTAD2
LOC392364
TAB2
TMCO2
CXCL11
CRTC3-AS1
ADGRG6
TIFA
UBL4B
SLAMF9
SLC9A3
TBX4
LECT2
IFNL4
TOX
GKN1
ZMYND8
ZFP3
HSF2BP
KIAA1279
TACR3
KIAA0586
CLEC17A
THOC1
LOC439933
RBM44
VWCE
LINC01247
GDF6
SYT14
TAMM41
LOC100288842
USP40
SPATA31C2
THRA1/BTR
AMY1A
DUSP6
HOXC11
HRNR
LOC101929217
OR10H3
GBP7
ZNF77
SFTPA2
SFTPA1
