# Supplementary material for: RNA-seq and flow-cytometry of conventional, scalp, and palmoplantar psoriasis reveal shared and distinct molecular pathways
Source: Sci Rep. 2018 Jul 27;8:11368. doi: 10.1038/s41598-018-29472-w (PMC6063960; doi:10.1038/s41598-018-29472-w)
Supplement: Supplementary file 6 — Supplementary Table 5 [file 41598_2018_29472_MOESM6_ESM.xlsx]

## Sheet: SP hub genes
ITGB6
LSMEM1
VSIG8
CYP1B1-AS1
HHAT
CHST2
LOC100506497
TMC7
COL6A4P2
GMCL1
CAPN14
FZD6
MEX3A
SRD5A2
KRTAP5-9
GLRA2
TM4SF19
ADGRA3
GAS2
RNFT1
ASCL4
SUSD4
TEX15
WNK3
OLFM3
C2orf71
SLCO5A1
KRT73
PADI1
GP2
TMEM132A
ANGPTL7
C1orf168
SEC14L2
ACVR2B
DSG2
SLC18A1
CYP27B1
BNC2
PRR9
MYO3B
DMBT1
MGAT5
SLC12A8
SEZ6L
FGF5
NEK10
PDZRN3
CTSV
PHKA2
SHF
KRT72
UG0898H09
LHFPL1
SNX31
KLK12
SERPINA4
SPIRE2
GLRA4
ZNF780A
SOX9
KRT36
CLDN14
PINLYP
KRT75
KRTAP9-6
ZBED9
RNF152
MLLT11
HOXC13
BCAS1
MSI1
FAM132A
RASEF
LINC00638
LOC100507388
FGG
SLC4A3
ZNF883
KRTAP7-1
SYT7
MARVELD3
SPRR4
GPC5
PLEKHG4B
COL11A1
MYPN
SLC39A10
FABP9
KRT84
CADM2
MUM1L1
KRT25
SLC5A8
CSDC2
ADGRB1
EHD3
FZD3
WNK4
HSD17B2
DPP10
DACH1
ARSH
SPTBN5
IL31RA
EDN2
B4GALNT2
KRTAP8-1
FBP1
SLC40A1
GCNT2
CYFIP2
SLC35F3
OXCT2
CTNND2
GNG4
KRTAP19-5
TAGLN3
KRTAP11-1
KRTAP10-8
MYCN
LINC01208
KRTAP5-1
KRTAP9-7
TNN
KRTAP10-1
SMOC1
KRT38
CECR2
KRT71
KRT85
CFAP47
ATP8A2
TRIM9
KRTAP12-4
TCHH
KRT31
KRTAP5-6
KRTAP19-1
KRT27
DNAJC6
FAM26D
KRTAP1-4
KRTAP3-1
S100A3
KRT34
KRTAP10-3
FGF18
CAPN12
KRTAP12-1
SLC27A6
KRT74
KRTAP3-3
VTCN1
RTKN2
LRAT
KRT33A
KRTAP17-1
KRTAP5-3
PPP1R1C
KRTAP5-7
KRT35
KRTAP10-5
KRTAP16-1
KRTAP10-12
PIRT
RIMS2
TMPRSS11E
ABCA4
KRT86
DSG4
CAPN8
KRTAP1-5
KRT33B
KRTAP9-1
KRTAP1-1
KRT39
LHX2
KRTAP1-3
KRTAP12-3
KRT32
KRTAP4-7
KRTAP26-1
KRTAP2-2
KRTAP10-10
LY6G6D
KRTAP4-9
KRTAP2-1
KRTAP5-2
KRTAP4-12
KRT82
KRTAP29-1
KRTAP4-8
KRTAP9-4
SYTL5
KRTAP4-1
KRTAP2-4
KRTAP4-6
KRT40
GPRC5D
KRTAP3-2
KRTAP10-11
KRTAP10-6
KRTAP5-8
KRTAP5-4
KRTAP5-5
KRT81
KRT28
KRTAP9-3
CBLN2
KRT83
KRTAP24-1
KRTAP9-2
LYPD6
KRTAP4-4
LYG2
KRTAP9-8
SAMD5
KRTAP9-9
KRTAP10-9
SHISA2
KRT26
KRTAP4-2
PADI3
KRTAP10-4
KRTAP4-11
ACTBL2
KRTAP2-3
KRTAP10-2
KRTAP12-2
KRTAP5-10
KRTAP4-5
KRTAP5-11
KRTAP4-3
KRTAP10-7
TCHHL1

## Sheet: HF hub genes
TMIGD1
SLC30A8
HRNR
SHISA9
TRIM64C
ALOX15
LINC01227
TBX4
C12orf50
DLX1
LECT2
ZASP
PRR27
MPL
LOC101929217
HS3ST4
DLX2
CASC23
SFTPA1
SPINK9
LOC101928769
OR6C65
LOC339568
LOC101929181
MIR199A2
TMEM212-AS1
LINC01363
LOC101928775
FAIM2
ZNF816-ZNF321P
PRAMEF19
SLAMF9
CYP26A1
KRT9
SFTPA2
TRIM73
TRIM49
SPINK6
NEFL
SLC5A5
PHGR1
