# Supplementary material for: RNA-seq and flow-cytometry of conventional, scalp, and palmoplantar psoriasis reveal shared and distinct molecular pathways
Source: Sci Rep. 2018 Jul 27;8:11368. doi: 10.1038/s41598-018-29472-w (PMC6063960; doi:10.1038/s41598-018-29472-w)
Supplement: Supplementary file 7 — Supplementary Table 6 [file 41598_2018_29472_MOESM7_ESM.xlsx]

## Sheet: Sheet1
gene	locus	sample_1	sample_2	value_1	value_2	log2(fold_change)	test_stat	p_value	q_value	significant
XIST	chrX:73012039-73072588	IL17A_HI	IL17A_LOW	42.0192	0.806163	-5.70383	-6.1756	5e-05	0.0135136	yes
SFRP4	chr7:37945534-37956525	IL17A_HI	IL17A_LOW	5.24843	0.700294	-2.90585	-2.98604	5e-05	0.0135136	yes
LGALS7	chr19:39261607-39264157	IL17A_HI	IL17A_LOW	255.985	43.9469	-2.54223	-3.17227	5e-05	0.0135136	yes
CBLN2	chr18:70203914-70211723	IL17A_HI	IL17A_LOW	15.1251	3.36288	-2.16918	-3.04121	5e-05	0.0135136	yes
KRT26	chr17:38922489-38928411	IL17A_HI	IL17A_LOW	54.7539	12.2281	-2.16276	-2.89259	5e-05	0.0135136	yes
DES	chr2:220283098-220291461	IL17A_HI	IL17A_LOW	67.995	15.1987	-2.16148	-2.53223	5e-05	0.0135136	yes
HLA-A	chr6_ssto_hap7:1239581-1243012	IL17A_HI	IL17A_LOW	57.6746	13.1322	-2.13482	-2.42072	0.00025	0.0432122	yes
ADIPOQ	chr3:186560462-186576252	IL17A_HI	IL17A_LOW	15.6297	3.61279	-2.11311	-2.79317	5e-05	0.0135136	yes
ACTA1	chr1:229566992-229569843	IL17A_HI	IL17A_LOW	5.33078	1.27063	-2.0688	-2.40232	0.0001	0.0239758	yes
GPC3	chrX:132669775-133119673	IL17A_HI	IL17A_LOW	15.0991	3.69818	-2.02958	-2.6728	5e-05	0.0135136	yes
TCHHL1	chr1:152056619-152061540	IL17A_HI	IL17A_LOW	29.6114	7.81007	-1.92275	-2.65471	5e-05	0.0135136	yes
CNN1	chr19:11649531-11661138	IL17A_HI	IL17A_LOW	24.1843	6.42833	-1.91155	-2.4334	0.0001	0.0239758	yes
KRT28	chr17:38948447-38956211	IL17A_HI	IL17A_LOW	67.8327	18.4067	-1.88175	-2.36956	0.0002	0.0391184	yes
STMN2	chr8:80523048-80578410	IL17A_HI	IL17A_LOW	14.9092	4.11488	-1.85728	-2.72644	5e-05	0.0135136	yes
LGR5	chr12:71833549-71980088	IL17A_HI	IL17A_LOW	14.4228	4.15009	-1.79714	-2.65183	5e-05	0.0135136	yes
KRTAP4-3	chr17:39323482-39324424	IL17A_HI	IL17A_LOW	146.535	43.5132	-1.75172	-2.32183	0.0003	0.0490055	yes
PCOLCE2	chr3:142536701-142608045	IL17A_HI	IL17A_LOW	8.42239	2.50855	-1.74737	-2.27405	5e-05	0.0135136	yes
FABP9	chr8:82370617-82373758	IL17A_HI	IL17A_LOW	243.432	73.2866	-1.7319	-2.14646	0.0003	0.0490055	yes
KRTAP4-12	chr17:39279344-39280419	IL17A_HI	IL17A_LOW	88.6459	26.9099	-1.71991	-2.35692	0.00015	0.0314049	yes
KRTAP4-9	chr17:39261640-39262740	IL17A_HI	IL17A_LOW	164.31	50.6993	-1.69638	-2.0918	0.00025	0.0432122	yes
PDK4	chr7:95212808-95225925	IL17A_HI	IL17A_LOW	10.8546	3.37816	-1.684	-2.53795	5e-05	0.0135136	yes
CCL13	chr17:32683470-32685629	IL17A_HI	IL17A_LOW	89.9911	28.1044	-1.67898	-2.16946	0.00015	0.0314049	yes
KRTAP9-2	chr17:39382899-39383904	IL17A_HI	IL17A_LOW	92.9465	29.4615	-1.65757	-2.23636	0.0002	0.0391184	yes
KRTAP2-3	chr17:39215492-39216344	IL17A_HI	IL17A_LOW	42.5443	13.9837	-1.60522	-2.23912	0.00025	0.0432122	yes
SHISA2	chr13:26618734-26625198	IL17A_HI	IL17A_LOW	12.0842	4.53298	-1.4146	-2.08521	0.0003	0.0490055	yes
MTRNR2L1	chr17:22022436-22023991	IL17A_HI	IL17A_LOW	13.3765	37.1291	1.47285	2.08614	0.00025	0.0432122	yes
GPATCH4	chr1:156564099-156571279	IL17A_HI	IL17A_LOW	8.25396	26.1442	1.66333	2.31824	0.00015	0.0314049	yes
LIPN	chr10:90521162-90537999	IL17A_HI	IL17A_LOW	9.3636	30.0528	1.68236	2.29686	5e-05	0.0135136	yes
CYP4F2	chr19:15988833-16008930	IL17A_HI	IL17A_LOW	2.00254	6.56049	1.71198	2.2563	0.00015	0.0314049	yes
AFF2	chrX:147582138-148082193	IL17A_HI	IL17A_LOW	0.303255	1.00674	1.73108	2.22385	0.00015	0.0314049	yes
GSTM4	chr1:110198697-110208123	IL17A_HI	IL17A_LOW	5.05595	16.9213	1.74279	2.3775	5e-05	0.0135136	yes
LPAR5	chr12:6728000-6745297	IL17A_HI	IL17A_LOW	3.64129	12.954	1.83088	2.28504	0.0003	0.0490055	yes
APELA	chr4:165798139-165818679	IL17A_HI	IL17A_LOW	1.38243	5.31722	1.94346	2.27999	0.0002	0.0391184	yes
SPRR2C	chr1:153112593-153113969	IL17A_HI	IL17A_LOW	30.5944	120.233	1.97449	2.468	5e-05	0.0135136	yes
AWAT2	chrX:69260391-69269788	IL17A_HI	IL17A_LOW	6.48261	25.4998	1.97584	2.14123	0.00015	0.0314049	yes
CEACAM5	chr19:42212503-42234341	IL17A_HI	IL17A_LOW	3.61113	14.5833	2.0138	2.49689	0.00025	0.0432122	yes
EPB41L4A	chr5:111498314-111755010	IL17A_HI	IL17A_LOW	4.78439	19.4736	2.02511	2.41939	0.00025	0.0432122	yes
SNRPA1	chr15:101821714-101835460	IL17A_HI	IL17A_LOW	4.57078	18.8361	2.04299	2.53541	0.0001	0.0239758	yes
TMPRSS11D	chr4:68686593-68749716	IL17A_HI	IL17A_LOW	16.9173	70.4345	2.05779	2.13309	0.00025	0.0432122	yes
PRKXP1	chr15:101087956-101099488	IL17A_HI	IL17A_LOW	0.435167	1.836	2.07693	2.46734	5e-05	0.0135136	yes
NSRP1	chr17:28443824-28513493	IL17A_HI	IL17A_LOW	6.2719	26.9192	2.10166	2.48559	0.00025	0.0432122	yes
STC1	chr8:23699433-23712320	IL17A_HI	IL17A_LOW	1.50672	6.48418	2.10551	2.71194	5e-05	0.0135136	yes
PSG4	chr19:43696853-43709926	IL17A_HI	IL17A_LOW	1.34028	5.78159	2.10893	2.21895	0.0002	0.0391184	yes
LCE1E	chr1:152758752-152760901	IL17A_HI	IL17A_LOW	3.81306	16.4951	2.11302	2.65969	5e-05	0.0135136	yes
GLDC	chr9:6532463-6645692	IL17A_HI	IL17A_LOW	1.22381	5.42903	2.14932	2.36793	0.0001	0.0239758	yes
ROS1	chr6:117609529-117747018	IL17A_HI	IL17A_LOW	0.461743	2.08401	2.1742	2.35853	5e-05	0.0135136	yes
TAF13	chr1:109606997-109618624	IL17A_HI	IL17A_LOW	26.2537	122.981	2.22785	2.664	5e-05	0.0135136	yes
LINC01206	chr3:181670151-181728464	IL17A_HI	IL17A_LOW	0.18186	0.854884	2.2329	2.32124	0.00025	0.0432122	yes
PATL1	chr11:59404191-59436511	IL17A_HI	IL17A_LOW	6.66715	33.245	2.31799	2.49816	5e-05	0.0135136	yes
INA	chr10:105036919-105050108	IL17A_HI	IL17A_LOW	0.978611	4.89385	2.32216	2.72694	5e-05	0.0135136	yes
HTATSF1P2	chr6:3020389-3025005	IL17A_HI	IL17A_LOW	2.47919	12.5861	2.34389	3.24363	5e-05	0.0135136	yes
ZNF812	chr19:9800813-9811493	IL17A_HI	IL17A_LOW	1.38467	7.04402	2.34686	2.51578	5e-05	0.0135136	yes
ALOX15B	chr17:7942357-7952451	IL17A_HI	IL17A_LOW	12.4398	65.4692	2.39585	2.97017	0.0001	0.0239758	yes
S100A12	chr1:153346183-153348075	IL17A_HI	IL17A_LOW	51.1604	289.765	2.50178	2.77575	5e-05	0.0135136	yes
FOSL1	chr11:65659606-65667997	IL17A_HI	IL17A_LOW	4.06939	23.0982	2.50489	3.35752	5e-05	0.0135136	yes
KRT9	chr17:39722093-39728310	IL17A_HI	IL17A_LOW	1.63655	9.44465	2.52884	2.59867	5e-05	0.0135136	yes
ATP1B2	chr17:7549944-7561089	IL17A_HI	IL17A_LOW	0.327684	1.93183	2.55959	2.47796	5e-05	0.0135136	yes
KLK1	chr19:51322401-51327043	IL17A_HI	IL17A_LOW	4.61917	27.3735	2.56708	2.80936	5e-05	0.0135136	yes
PRSS16	chr6:27215501-27224399	IL17A_HI	IL17A_LOW	0.516009	3.06893	2.57227	2.63484	5e-05	0.0135136	yes
AWAT1	chrX:69454504-69460511	IL17A_HI	IL17A_LOW	4.09516	24.4954	2.58052	2.46356	0.00025	0.0432122	yes
KIF5A	chr12:57943846-57978554	IL17A_HI	IL17A_LOW	0.158376	0.992508	2.64773	2.40842	0.0002	0.0391184	yes
LINC01278	chrX:62646438-62780873	IL17A_HI	IL17A_LOW	0.911883	5.85135	2.68185	2.95005	5e-05	0.0135136	yes
DEFB4B	chr8:7272384-7274354	IL17A_HI	IL17A_LOW	17.9378	115.38	2.68532	3.13691	5e-05	0.0135136	yes
PITPNB	chr22:28247656-28315294	IL17A_HI	IL17A_LOW	1.95324	12.8126	2.71362	3.11243	5e-05	0.0135136	yes
SPRR3	chr1:152974222-152976332	IL17A_HI	IL17A_LOW	1.24984	8.55106	2.77436	2.64197	0.00015	0.0314049	yes
CRIPAK	chr4:1385339-1389782	IL17A_HI	IL17A_LOW	1.17039	8.11306	2.79326	2.80455	5e-05	0.0135136	yes
GPM6A	chr4:176554087-176923842	IL17A_HI	IL17A_LOW	0.191508	1.34429	2.81137	2.35051	5e-05	0.0135136	yes
CDR1	chrX:139865424-139866723	IL17A_HI	IL17A_LOW	3.8069	27.1993	2.83688	2.86489	5e-05	0.0135136	yes
PAX8-AS1	chr2:113973573-114036498	IL17A_HI	IL17A_LOW	1.34207	9.61868	2.84138	3.2073	5e-05	0.0135136	yes
SH2D5	chr1:21046224-21059133	IL17A_HI	IL17A_LOW	0.173798	1.2903	2.89223	2.82122	0.0001	0.0239758	yes
HLA-C	chr6_ssto_hap7:2570004-2573382	IL17A_HI	IL17A_LOW	2.31524	17.7741	2.94054	2.84855	0.00015	0.0314049	yes
TUBB4A	chr19:6494329-6502859	IL17A_HI	IL17A_LOW	0.27477	2.1587	2.97387	2.65434	5e-05	0.0135136	yes
PM20D1	chr1:205797149-205819276	IL17A_HI	IL17A_LOW	4.86833	38.6607	2.98937	3.20527	5e-05	0.0135136	yes
USB1	chr16:58035276-58055527	IL17A_HI	IL17A_LOW	3.73555	31.2929	3.06644	3.03554	0.00015	0.0314049	yes
CYP4F11	chr19:16023179-16045676	IL17A_HI	IL17A_LOW	0.661914	7.06952	3.4169	3.29168	5e-05	0.0135136	yes
IL36B	chr2:113779667-113810444	IL17A_HI	IL17A_LOW	3.6171	49.7019	3.78039	3.8815	5e-05	0.0135136	yes
ERMN	chr2:158175124-158184225	IL17A_HI	IL17A_LOW	0.0625842	0.965521	3.94744	2.40556	0.0001	0.0239758	yes
HLA-DRB1	chr6_ssto_hap7:3850433-3993164	IL17A_HI	IL17A_LOW	4.84926	87.3545	4.17105	4.13966	5e-05	0.0135136	yes
IGLL5	chr22:23229959-23238013	IL17A_HI	IL17A_LOW	0.847679	15.8211	4.22219	4.0175	5e-05	0.0135136	yes
FABP7	chr6:123100645-123105218	IL17A_HI	IL17A_LOW	2.15111	60.1572	4.80558	4.68518	5e-05	0.0135136	yes
PRKY	chrY:7142012-7249588	IL17A_HI	IL17A_LOW	0.0456022	6.04504	7.05051	6.42638	0.0003	0.0490055	yes
GFAP	chr17:42982993-42992920	IL17A_HI	IL17A_LOW	0.192489	29.6917	7.26914	5.35088	5e-05	0.0135136	yes
DDX3Y	chrY:15016018-15032390	IL17A_HI	IL17A_LOW	0.115037	21.108	7.51955	5.65158	5e-05	0.0135136	yes
